# Supplementary material for: A network-centric approach reveals novel pathways impacted by Prader-Willi Syndrome
Source: PLoS One. 2026 Apr 28;21(4):e0347773. doi: 10.1371/journal.pone.0347773 (PMC13123929; doi:10.1371/journal.pone.0347773)
Supplement: S1 File — (XLSX) [file pone.0347773.s003.xlsx]

## Sheet: Table S1 Summary Statistics
Supplementary Table S1: Summary Statistics
Network	Distance Method	Total Genes/Proteins	Outliers	Threshold	Control-Control Outliers (based on Threshold)	False Positives	Candidate Genes	All Genes Distance vs Gene Correlation	All Genes p-value	Outlier Genes Distance vs Expression Correlation	Outlier Genes p-value	Control-Control Distance vs Expression Correlation	Control-Control p-value	False Positive Distance vs Expression Correlation	False Positive p-value	Candidate Genes / Total Genes	Candidate Genes / Outliers
Log CT2_large	Euclidean	15980	2002	0.780275	102	6	1996	-0.0796869	6.10319e-24	-0.0438945	0.0495624	0.630652	0	-0.437372	0.385776	0.124906	0.997003
Log H9_large	Euclidean	15980	1726	0.518068	761	26	1700	-0.0598087	3.79298e-14	-0.0151865	0.528365	0.660378	0	-0.159339	0.436864	0.106383	0.984936			4444.51	69.2055			TRUE
Log CT2_small	Euclidean	15804	1879	0.668027	1551	860	1019	-0.0527786	3.14247e-11	-0.0439861	0.0566064	-0.082915	1.59882e-25	-0.0139203	0.683531	0.0644773	0.54231			6.40049	216.881			TRUE
Log H9_small	Euclidean	15804	1315	1.26094	558	316	999	0.0121058	0.128	-0.0459575	0.0957432	-0.027589	0.000522	0.213226	0.000134	0.0632	0.7597
Dental Pulp	Euclidean	16826	2103	0.755549	2398	1279	824									0.0489718	0.391821			6.40049	216.881			TRUE
Outliers (Column D): Genes/proteins in PWS vs. Control analysis with distance > 1.5 * IQR (Interquartile Range)
Threshold (Column E): Distance above which genes/proteins are considered to be outliers (equal to 1.5 * IQR)
Control-Control Outliers (Column F): Genes/proteins the Control vs. Control analysis with distance > Threshold (column E)
False Positives (Column G): Genes/proteins that are outliers in both the PWS vs. Control and Control vs. Control analyses
Canidate Genes (Column H): PWS vs. Control outliers after removal of false positives
Correlation (Columns I, K, M, O): Pearson correlation between distance and average gene expression. Columns I, K, O use PWS-Control distance; column M uses Control-Control distance.
p-value (Columns J, L, N, P): p-value for test of whether correlation is different from zero

## Sheet: Table S2 CT2 lgDel Results
Supplementary Table S2: Gene/Protein Distances, CT2-lgDel
Gene/Protein	Average Expression	CT2-PWS-lgDel vs. CT2-Control-lgDel Distance	CT2-Control123-lgDel vs. CT2-Control456-lgDel Distance	is_outlier	is_false_positive	is_candidate
ESR1	1.28821	14.8842	0.0437533	TRUE	FALSE	TRUE
CDKN2A	3.39699	14.0286	0.00650393	TRUE	FALSE	TRUE
POU5F1	4.6981	13.9071	0.0585572	TRUE	FALSE	TRUE
SLC35G6	1.62722	13.8888	0.00249943	TRUE	FALSE	TRUE
SNRPN	965.851	11.5015	0.0256796	TRUE	FALSE	TRUE
CHL1	828.274	11.2066	0.0323761	TRUE	FALSE	TRUE
TBC1D3K	0.489424	10.6245	0.0116385	TRUE	FALSE	TRUE
IGF1	1.34411	10.2659	0.00221384	TRUE	FALSE	TRUE
NDN	1359.89	9.59091	0.170203	TRUE	FALSE	TRUE
CDH1	0.47007	9.14693	0.0395987	TRUE	FALSE	TRUE
AGT	33.3052	8.83422	0.0140838	TRUE	FALSE	TRUE
CCDC144A	2.11091	8.39619	0.0367718	TRUE	FALSE	TRUE
TRIM48	1.28714	8.2208	0.00248063	TRUE	FALSE	TRUE
NGF	2.85918	8.05567	0.0707206	TRUE	FALSE	TRUE
RFPL4B	1.15651	8.01448	0.0113336	TRUE	FALSE	TRUE
IL7R	2.46679	7.98735	0.03199	TRUE	FALSE	TRUE
ADAMTS17	21.7994	7.80443	0.019618	TRUE	FALSE	TRUE
TCEAL5	208.452	7.56799	0.0492448	TRUE	FALSE	TRUE
CD34	0.725552	7.54182	0.0569639	TRUE	FALSE	TRUE
F2	1.62401	7.40291	0.0353837	TRUE	FALSE	TRUE
MAGEL2	291.451	7.30955	0.00566953	TRUE	FALSE	TRUE
ADIPOQ	1.27016	7.29549	0.0425287	TRUE	FALSE	TRUE
IL13	0.885753	7.16636	0.0317148	TRUE	FALSE	TRUE
TLR3	1.51572	6.93085	0.0348915	TRUE	FALSE	TRUE
SAG	1.34591	6.87598	0.0295358	TRUE	FALSE	TRUE
PCDHA11	102.08	6.84074	0.501014	TRUE	FALSE	TRUE
PTPRT	419.452	6.82646	0.0434321	TRUE	FALSE	TRUE
FOXD4L5	0.575323	6.81776	0.0504775	TRUE	FALSE	TRUE
EPO	1.92089	6.67514	0.00990686	TRUE	FALSE	TRUE
C17orf50	0.891565	6.45159	0.408394	TRUE	FALSE	TRUE
GHRL	2.50816	6.39962	0.0100557	TRUE	FALSE	TRUE
VWF	0.557184	6.28182	0.0443764	TRUE	FALSE	TRUE
ZNF454	35.5619	6.17622	0.181481	TRUE	FALSE	TRUE
MYL1	3.1972	6.06253	0.00394251	TRUE	FALSE	TRUE
TMEM95	0.246887	6.03514	0.0300222	TRUE	FALSE	TRUE
COL4A3	1.51244	5.91627	0.00876792	TRUE	FALSE	TRUE
GATA2	2.65558	5.81496	0.00960044	TRUE	FALSE	TRUE
NME8	1.86204	5.77366	0.0290793	TRUE	FALSE	TRUE
FAM24B	1.76897	5.73472	0.0599825	TRUE	FALSE	TRUE
PIK3R2	0.537595	5.7261	0.0336407	TRUE	FALSE	TRUE
PCDHA3	143.932	5.71719	0.160611	TRUE	FALSE	TRUE
EGF	9.14555	5.63648	0.0393818	TRUE	FALSE	TRUE
TLR4	50.3892	5.63136	0.124959	TRUE	FALSE	TRUE
POMC	4.18278	5.59319	0.0649762	TRUE	FALSE	TRUE
TBC1D28	0.287795	5.58689	0.0246097	TRUE	FALSE	TRUE
BTN3A3	3.52109	5.58623	0.0314081	TRUE	FALSE	TRUE
COMP	3.52201	5.52364	0.00751436	TRUE	FALSE	TRUE
CFTR	0.358396	5.50969	0.0126728	TRUE	FALSE	TRUE
CALCA	25.6947	5.45034	0.0182876	TRUE	FALSE	TRUE
RUNX2	5.20329	5.4328	0.0317284	TRUE	FALSE	TRUE
RFPL1	0.30426	5.37086	0.12823	TRUE	FALSE	TRUE
KRTAP5-9	0.266996	5.35499	0.162631	TRUE	FALSE	TRUE
KHDC1L	1.23652	5.3545	0.0212104	TRUE	FALSE	TRUE
TGM2	4.49313	5.26763	0.0324414	TRUE	FALSE	TRUE
TMEM72	3.54552	5.24595	0.186441	TRUE	FALSE	TRUE
MEIOB	1.1224	5.23621	0.0110773	TRUE	FALSE	TRUE
AVP	0.932751	5.17371	0.0374391	TRUE	FALSE	TRUE
NPIPA3	0.39044	5.12967	0.0179743	TRUE	FALSE	TRUE
MYOCD	6.93876	5.1239	0.00242842	TRUE	FALSE	TRUE
POSTN	14.6701	5.12279	0.061512	TRUE	FALSE	TRUE
ADAMTS4	0.982639	5.10467	0.00771296	TRUE	FALSE	TRUE
KRTAP11-1	0.266996	5.04401	0.401041	TRUE	FALSE	TRUE
MMP7	9.92201	5.02499	0.00992027	TRUE	FALSE	TRUE
CDH17	0.580376	5.00191	0.0103114	TRUE	FALSE	TRUE
COX7A1	2.11238	4.99354	0.249282	TRUE	FALSE	TRUE
COL6A3	2.57321	4.9534	0.00289834	TRUE	FALSE	TRUE
TLR2	1.04738	4.9395	0.0552624	TRUE	FALSE	TRUE
CD4	0.15669	4.92643	0.0737613	TRUE	FALSE	TRUE
CERKL	1.80884	4.92451	0.0166079	TRUE	FALSE	TRUE
TFAP2B	3.75575	4.89567	0.0272201	TRUE	FALSE	TRUE
GATA6	0.994905	4.88473	0.00765463	TRUE	FALSE	TRUE
GCNT3	1.57955	4.87847	0.0145571	TRUE	FALSE	TRUE
NLRP2	724.515	4.87824	0.00163234	TRUE	FALSE	TRUE
IL2RB	0.537595	4.85607	0.00641384	TRUE	FALSE	TRUE
ELAVL4	60.229	4.80327	0.0850574	TRUE	FALSE	TRUE
ACAN	0.532515	4.73532	0.0963293	TRUE	FALSE	TRUE
ITGB4	1.71544	4.69846	0.0175441	TRUE	FALSE	TRUE
XDH	3.54086	4.68122	0.00331245	TRUE	FALSE	TRUE
CLCNKA	1.72625	4.5665	0.0331226	TRUE	FALSE	TRUE
IRF8	0.457278	4.54505	0.015353	TRUE	FALSE	TRUE
KLRK1	3.55219	4.50311	0.014042	TRUE	FALSE	TRUE
SCN4A	1.31481	4.49554	0.0832612	TRUE	FALSE	TRUE
RSPH10B2	1.29526	4.47168	0.0340135	TRUE	FALSE	TRUE
ACTL8	1.57052	4.41652	0.0150739	TRUE	FALSE	TRUE
IGF2	10.2584	4.39995	0.0780932	TRUE	FALSE	TRUE
KRT40	0.31338	4.39843	0.529815	TRUE	FALSE	TRUE
ACER1	1.39913	4.3786	0.0372372	TRUE	FALSE	TRUE
TNFRSF8	1.95505	4.35479	0.0147488	TRUE	FALSE	TRUE
TBC1D3I	0	4.31925	0.810878	TRUE	TRUE	FALSE
ITGAL	0.608519	4.27395	0.0246597	TRUE	FALSE	TRUE
GC	1.20449	4.25144	0.00144829	TRUE	FALSE	TRUE
VSX2	2.28821	4.22894	0.00100376	TRUE	FALSE	TRUE
TTN	0.370331	4.21702	0.20203	TRUE	FALSE	TRUE
BTN3A2	16.5017	4.21316	0.00672512	TRUE	FALSE	TRUE
SOD3	7.35065	4.21086	0.0160077	TRUE	FALSE	TRUE
CASP8	7.5226	4.20323	0.040454	TRUE	FALSE	TRUE
COL1A1	178.908	4.19877	0.091983	TRUE	FALSE	TRUE
FABP4	0.543468	4.19244	0.0426761	TRUE	FALSE	TRUE
ALDH3B1	5.18544	4.18938	0.018736	TRUE	FALSE	TRUE
OXT	0.602243	4.18709	0.0345355	TRUE	FALSE	TRUE
BLNK	1.14284	4.18009	0.0157642	TRUE	FALSE	TRUE
GRAP2	3.1409	4.16545	0.0107053	TRUE	FALSE	TRUE
FGB	0.66749	4.15306	0.0129936	TRUE	FALSE	TRUE
PSMB9	0.554658	4.14528	0.00429638	TRUE	FALSE	TRUE
EOMES	108.503	4.13717	0.0394971	TRUE	FALSE	TRUE
NANOG	0.612868	4.13279	0.0405184	TRUE	FALSE	TRUE
KCNJ5	6.55761	4.12239	0.0398962	TRUE	FALSE	TRUE
LY6H	279.725	4.12015	0.00257315	TRUE	FALSE	TRUE
CP	0.965551	4.10275	8.07603e-05	TRUE	FALSE	TRUE
GPT	1.02838	4.09506	0.0176892	TRUE	FALSE	TRUE
KLF8	74.5361	4.06643	0.0383775	TRUE	FALSE	TRUE
DAW1	1.34631	4.06635	0.0151976	TRUE	FALSE	TRUE
NOS1	6.58356	4.06256	0.0201099	TRUE	FALSE	TRUE
FA2H	0.400494	4.06103	0.0478839	TRUE	FALSE	TRUE
CDH15	2.67822	4.04675	0.00511679	TRUE	FALSE	TRUE
FGA	0.400494	4.03497	0.136993	TRUE	FALSE	TRUE
MCIDAS	2.05341	4.02649	0.00572752	TRUE	FALSE	TRUE
GNGT1	0.267274	4.00733	0.0198241	TRUE	FALSE	TRUE
IL1A	0.358396	4.00529	0.0320109	TRUE	FALSE	TRUE
KDR	52.8043	3.99743	0.0325601	TRUE	FALSE	TRUE
SOX10	0.300521	3.98414	0.0122201	TRUE	FALSE	TRUE
LDHD	5.18544	3.98275	0.00485825	TRUE	FALSE	TRUE
CLCNKB	0.986643	3.97116	0.0173203	TRUE	FALSE	TRUE
NEUROD1	31.1097	3.96885	0.0195029	TRUE	FALSE	TRUE
CACNG3	127.957	3.92349	0.00691659	TRUE	FALSE	TRUE
MYH11	0.407601	3.90696	0.00452753	TRUE	FALSE	TRUE
ATOH1	0.815707	3.88811	0.0193706	TRUE	FALSE	TRUE
MT1F	3.06456	3.88493	0.00909491	TRUE	FALSE	TRUE
TLR7	0.31338	3.88375	0.0504125	TRUE	FALSE	TRUE
USP51	9.35903	3.88175	0.0289499	TRUE	FALSE	TRUE
NTRK1	299.704	3.8757	0.128031	TRUE	FALSE	TRUE
SLC6A4	0.57539	3.8719	0.00225238	TRUE	FALSE	TRUE
TNFSF10	0.652566	3.86259	0.0150452	TRUE	FALSE	TRUE
LCP2	2.41944	3.86211	0.0171367	TRUE	FALSE	TRUE
TNNI1	5.16955	3.85863	0.025136	TRUE	FALSE	TRUE
TRIM42	1.26364	3.85396	0.0107966	TRUE	FALSE	TRUE
GZMB	0.30426	3.83324	0.0450646	TRUE	FALSE	TRUE
TWIST1	0.523938	3.82601	0.0231668	TRUE	FALSE	TRUE
IFI44	0.932751	3.82114	0.00604672	TRUE	FALSE	TRUE
RASAL3	2.36932	3.81598	0.0194456	TRUE	FALSE	TRUE
MUC13	0.411238	3.81518	0.0242716	TRUE	FALSE	TRUE
ALOX5AP	2.09525	3.81337	0.00815207	TRUE	FALSE	TRUE
DCN	0.271734	3.81237	0.0125543	TRUE	FALSE	TRUE
GABRA4	0.652566	3.79142	0.00420687	TRUE	FALSE	TRUE
IAPP	0.914722	3.774	0.0227516	TRUE	FALSE	TRUE
BTK	3.04275	3.77282	0.0239859	TRUE	FALSE	TRUE
ZNF835	35.1394	3.77243	0.0214521	TRUE	FALSE	TRUE
CD300A	2.10191	3.77214	0.00242475	TRUE	FALSE	TRUE
CD79B	0.587644	3.77079	0.0186736	TRUE	FALSE	TRUE
F5	0.947729	3.76715	0.0147149	TRUE	FALSE	TRUE
TERT	2.61031	3.72604	0.0403433	TRUE	FALSE	TRUE
VDR	1.37987	3.71925	0.0172504	TRUE	FALSE	TRUE
GRP	0.788433	3.71201	0.033804	TRUE	FALSE	TRUE
ZSCAN4	0.246887	3.70569	0.00241916	TRUE	FALSE	TRUE
UGT2B7	0.873977	3.70139	0.00645215	TRUE	FALSE	TRUE
FSHR	1.06151	3.68616	0.0199328	TRUE	FALSE	TRUE
PLA2G10	0.716793	3.68319	0.00790289	TRUE	FALSE	TRUE
NLRC4	1.30513	3.65816	0.043094	TRUE	FALSE	TRUE
COL3A1	226.481	3.64923	0.02171	TRUE	FALSE	TRUE
C3orf49	0.407601	3.63803	0.0105767	TRUE	FALSE	TRUE
PCDHA9	14.0222	3.6192	0.0156245	TRUE	FALSE	TRUE
MORC1	2.60907	3.59295	0.0265601	TRUE	FALSE	TRUE
C1orf167	0.58297	3.58839	0.283714	TRUE	FALSE	TRUE
SLC10A2	1.05045	3.57894	0.0126391	TRUE	FALSE	TRUE
HCK	1.24721	3.57782	0.0249522	TRUE	FALSE	TRUE
ANGPTL4	2.43592	3.57058	0.0164138	TRUE	FALSE	TRUE
COMMD3-BMI1	1.04774	3.57055	0.018333	TRUE	FALSE	TRUE
ATP6V0D2	1.859	3.51318	0.0080399	TRUE	FALSE	TRUE
TAS2R50	1.03171	3.49792	0.0404119	TRUE	FALSE	TRUE
ABCG5	0.562957	3.49453	0.0229501	TRUE	FALSE	TRUE
CLDN10	2.54311	3.48444	0.0247032	TRUE	FALSE	TRUE
CD52	1.00682	3.47988	0.00430571	TRUE	FALSE	TRUE
TLR9	0.287795	3.47981	0.0626688	TRUE	FALSE	TRUE
SULT2A1	0.811321	3.46663	0.0122022	TRUE	FALSE	TRUE
HLA-DRA	0.489424	3.46567	0.0722524	TRUE	FALSE	TRUE
RUNX3	0.370331	3.46315	0.0183428	TRUE	FALSE	TRUE
TRPC6	0.58297	3.46278	0.00127312	TRUE	FALSE	TRUE
OAS1	0.46095	3.43843	0.00662855	TRUE	FALSE	TRUE
CCNO	1.95011	3.43402	0.0070659	TRUE	FALSE	TRUE
TNNI2	0.719154	3.40783	0.0121187	TRUE	FALSE	TRUE
GATA3	2.89783	3.40075	0.0400237	TRUE	FALSE	TRUE
LILRB2	0.431692	3.38821	0.0108101	TRUE	FALSE	TRUE
GREM1	39.5092	3.38773	0.00737521	TRUE	FALSE	TRUE
TBX21	0.271734	3.38396	0.00175969	TRUE	FALSE	TRUE
KRTAP5-7	2.50282	3.38058	0.707832	TRUE	FALSE	TRUE
CD38	0.287728	3.37577	0.0157696	TRUE	FALSE	TRUE
MUCL1	0.31338	3.37486	0.0286627	TRUE	FALSE	TRUE
ELOVL3	3.39779	3.35812	0.0230183	TRUE	FALSE	TRUE
SLCO1C1	1.94657	3.3561	0.0380782	TRUE	FALSE	TRUE
GGT5	0.744873	3.35382	0.00776558	TRUE	FALSE	TRUE
KCNA7	2.33481	3.35096	0.00749976	TRUE	FALSE	TRUE
OR5A1	2.92061	3.34875	0.00541789	TRUE	FALSE	TRUE
FN1	1057.02	3.33899	0.210509	TRUE	FALSE	TRUE
MX2	1.23816	3.33385	0.00910472	TRUE	FALSE	TRUE
TLR6	0.809329	3.31914	0.0139208	TRUE	FALSE	TRUE
PTGS2	1.45565	3.31435	0.0547135	TRUE	FALSE	TRUE
CRACR2A	5.16303	3.30232	0.0110645	TRUE	FALSE	TRUE
TFAP2A	43.5836	3.29592	0.0498618	TRUE	FALSE	TRUE
WNT8A	0.489424	3.28731	0.0125866	TRUE	FALSE	TRUE
THBD	0.466376	3.282	0.00699138	TRUE	FALSE	TRUE
SAMD9	1.20292	3.27613	0.00345167	TRUE	FALSE	TRUE
VIP	0.31591	3.27173	0.0313032	TRUE	FALSE	TRUE
SERPINE1	135.265	3.27051	0.0882788	TRUE	FALSE	TRUE
ASB15	2.00291	3.25845	0.00867594	TRUE	FALSE	TRUE
VAMP8	0.300588	3.24627	0.00926409	TRUE	FALSE	TRUE
TCP11	2.64387	3.24366	0.00551269	TRUE	FALSE	TRUE
SPP1	142.507	3.22985	0.0157216	TRUE	FALSE	TRUE
HLA-DRB5	30.8619	3.22466	0.00656377	TRUE	FALSE	TRUE
MMP13	0.436824	3.22431	0.0211974	TRUE	FALSE	TRUE
IL23A	10.9751	3.22065	0.00898865	TRUE	FALSE	TRUE
TMEM114	0.994401	3.21042	0.00854753	TRUE	FALSE	TRUE
FBXO40	4.47411	3.19073	0.0364263	TRUE	FALSE	TRUE
FOXL2	0.699563	3.18387	0.0192589	TRUE	FALSE	TRUE
ADCY4	0.431492	3.18359	0.00828265	TRUE	FALSE	TRUE
ANPEP	0.977202	3.17986	0.050272	TRUE	FALSE	TRUE
NT5E	26.9642	3.17815	0.0208766	TRUE	FALSE	TRUE
OR14A16	0.973917	3.172	0.0150102	TRUE	FALSE	TRUE
PKP1	2.28829	3.16294	0.0287244	TRUE	FALSE	TRUE
CD44	57.2313	3.14431	0.0141401	TRUE	FALSE	TRUE
PPP1R3A	0.400494	3.13217	0.00254672	TRUE	FALSE	TRUE
CAPZA3	0.47007	3.11924	0.0283142	TRUE	FALSE	TRUE
CNGA1	4.58776	3.11434	0.0269717	TRUE	FALSE	TRUE
GAGE1	0.633255	3.10663	0.0137651	TRUE	FALSE	TRUE
AGXT2	0.47007	3.10607	0.0189196	TRUE	FALSE	TRUE
CXCL11	0.431692	3.09873	0.128317	TRUE	FALSE	TRUE
PTPN22	13.0067	3.09503	0.0226288	TRUE	FALSE	TRUE
PI3	0.986628	3.09395	0.0043504	TRUE	FALSE	TRUE
TRPV5	0.904323	3.0774	0.00864581	TRUE	FALSE	TRUE
RBM46	1.58205	3.07443	0.0243532	TRUE	FALSE	TRUE
MLPH	1.81545	3.06122	0.00900838	TRUE	FALSE	TRUE
HAMP	0.976083	3.05734	0.00867761	TRUE	FALSE	TRUE
IL4I1	0.732013	3.04428	0.0361189	TRUE	FALSE	TRUE
CHRM1	0.246887	3.04366	0.0103563	TRUE	FALSE	TRUE
DKK4	0.85266	3.04085	0.024297	TRUE	FALSE	TRUE
MUC4	0.280134	3.03975	0.0212601	TRUE	FALSE	TRUE
MUC6	0.287662	3.03743	0.0117327	TRUE	FALSE	TRUE
DNAJC5B	1.09702	3.02966	0.0264354	TRUE	FALSE	TRUE
PDK4	2.15623	3.028	0.00389426	TRUE	FALSE	TRUE
CACNG5	14.2226	3.02697	0.0536702	TRUE	FALSE	TRUE
B3GNT6	0.31338	3.02394	0.0181414	TRUE	FALSE	TRUE
COL21A1	0.593514	3.02176	0.0302766	TRUE	FALSE	TRUE
SI	0.543468	3.0206	0.0219277	TRUE	FALSE	TRUE
SLC32A1	107.96	3.01078	0.029398	TRUE	FALSE	TRUE
ACOXL	1.12273	3.00509	0.0404043	TRUE	FALSE	TRUE
SLC2A14	10.7888	2.99943	0.0204485	TRUE	FALSE	TRUE
SLC39A5	0.575323	2.99136	0.0520039	TRUE	FALSE	TRUE
MAT1A	0.57539	2.98993	0.00340524	TRUE	FALSE	TRUE
MYL4	0.537595	2.9823	0.000738242	TRUE	FALSE	TRUE
DRD5	0.707266	2.98048	0.00545826	TRUE	FALSE	TRUE
EVX1	5.58068	2.98039	0.0163744	TRUE	FALSE	TRUE
RSPH10B	0.976295	2.97777	0.00719753	TRUE	FALSE	TRUE
TPRG1	2.37763	2.97687	0.0100088	TRUE	FALSE	TRUE
CALCR	5.53825	2.97129	0.0367143	TRUE	FALSE	TRUE
UNC45B	0.431492	2.97105	0.0294943	TRUE	FALSE	TRUE
PAQR5	1.26026	2.9701	0.0251163	TRUE	FALSE	TRUE
SCNN1G	1.74628	2.94887	0.0232378	TRUE	FALSE	TRUE
IL12RB1	0.407601	2.94878	0.00358287	TRUE	FALSE	TRUE
ACTA2	132.988	2.93513	0.0398509	TRUE	FALSE	TRUE
HOXB3	21.1152	2.93233	0.0259383	TRUE	FALSE	TRUE
SDR16C5	0.965484	2.92282	0.0149612	TRUE	FALSE	TRUE
ODF3L2	5.56743	2.9191	0.0238765	TRUE	FALSE	TRUE
FUT3	5.46306	2.91637	0.00493933	TRUE	FALSE	TRUE
TLR1	0.300588	2.91302	0.0206426	TRUE	FALSE	TRUE
IL21R	0.407601	2.91266	0.01521	TRUE	FALSE	TRUE
LDLRAD2	0.930599	2.9119	0.00567029	TRUE	FALSE	TRUE
CERS3	0.411105	2.8946	0.034591	TRUE	FALSE	TRUE
PRDM7	0.757799	2.88765	0.0241813	TRUE	FALSE	TRUE
OR11A1	0.439791	2.88344	0.0256712	TRUE	FALSE	TRUE
RP1L1	1.76791	2.87457	0.0140734	TRUE	FALSE	TRUE
DRC1	18.2439	2.86218	0.00658254	TRUE	FALSE	TRUE
GPX5	0.816157	2.86093	0.00391203	TRUE	FALSE	TRUE
KCNA5	5.47041	2.85888	0.0523014	TRUE	FALSE	TRUE
SLC30A2	0.493775	2.85861	0.0630753	TRUE	FALSE	TRUE
CDH5	1.30507	2.85336	0.00585369	TRUE	FALSE	TRUE
SMIM1	1.25828	2.85258	0.0107144	TRUE	FALSE	TRUE
SIGLEC1	1.85346	2.85241	0.0123885	TRUE	FALSE	TRUE
B4GALNT2	0.863384	2.8515	0.00763471	TRUE	FALSE	TRUE
SLA	1.10261	2.84773	0.00463744	TRUE	FALSE	TRUE
SLC2A2	0.267274	2.84401	0.0149659	TRUE	FALSE	TRUE
KRTAP5-2	0.861167	2.84268	0.388965	TRUE	FALSE	TRUE
PLA2G12B	0.370331	2.83724	0.0386692	TRUE	FALSE	TRUE
KCNK4	0.733884	2.83153	0.0126178	TRUE	FALSE	TRUE
AIPL1	0.370331	2.82919	0.0121869	TRUE	FALSE	TRUE
GSTM5	0.652566	2.82811	0.0259721	TRUE	FALSE	TRUE
TSGA13	2.52728	2.82465	0.00194503	TRUE	FALSE	TRUE
MKRN3	1.39204	2.82406	0.0176343	TRUE	FALSE	TRUE
PPP1R1B	0.411238	2.82021	0.0441774	TRUE	FALSE	TRUE
CRISP2	1.85419	2.81966	0.026966	TRUE	FALSE	TRUE
NMRK2	6.54725	2.81904	0.0302181	TRUE	FALSE	TRUE
SMPDL3B	2.61438	2.8152	0.00791127	TRUE	FALSE	TRUE
SSTR5	2.64187	2.81489	0.0249381	TRUE	FALSE	TRUE
CABP2	1.81348	2.81055	0.0186633	TRUE	FALSE	TRUE
CLDN4	3.78873	2.80504	0.0286251	TRUE	FALSE	TRUE
CACNA2D4	1.24018	2.80366	0.00115005	TRUE	FALSE	TRUE
RPA4	0.523938	2.8023	0.0415871	TRUE	FALSE	TRUE
RHOD	1.21159	2.79394	0.112926	TRUE	FALSE	TRUE
ARSF	0.904323	2.79373	0.0473345	TRUE	FALSE	TRUE
TMEM220	8.01998	2.78292	0.00524746	TRUE	FALSE	TRUE
SLC30A8	1.41312	2.77776	0.0485713	TRUE	FALSE	TRUE
TBX20	5.25295	2.7765	0.00883859	TRUE	FALSE	TRUE
KCNK16	0.94592	2.7704	0.0118823	TRUE	FALSE	TRUE
ARGFX	0.143897	2.76914	0.0506156	TRUE	FALSE	TRUE
RAC2	2.10171	2.76566	0.0436012	TRUE	FALSE	TRUE
TECTB	1.06862	2.76501	0.00328826	TRUE	FALSE	TRUE
TMEM235	0.537595	2.75702	0.00972323	TRUE	FALSE	TRUE
CD207	1.0172	2.75356	0.0132452	TRUE	FALSE	TRUE
PAPLN	1.79122	2.7457	0.00553437	TRUE	FALSE	TRUE
SLCO1B1	0.431559	2.74406	0.0244999	TRUE	FALSE	TRUE
EYA4	7.27679	2.74072	0.0474961	TRUE	FALSE	TRUE
CYP11A1	0.434876	2.73737	0.00497081	TRUE	FALSE	TRUE
WNT8B	52.9	2.73296	0.0150794	TRUE	FALSE	TRUE
EDN2	0.652566	2.7312	0.00917473	TRUE	FALSE	TRUE
NEU4	3.14091	2.73066	0.044798	TRUE	FALSE	TRUE
MS4A6A	0.561201	2.7294	0.0134657	TRUE	FALSE	TRUE
CLCN1	1.01622	2.72749	0.0304173	TRUE	FALSE	TRUE
LY6G6D	0.431692	2.72245	0.00660597	TRUE	FALSE	TRUE
KLC3	0.504922	2.72128	0.0619987	TRUE	FALSE	TRUE
SMIM5	0.613217	2.70042	0.00412127	TRUE	FALSE	TRUE
SDR42E1	3.19763	2.69843	0.0207539	TRUE	FALSE	TRUE
LHX8	5.21025	2.69663	0.0300015	TRUE	FALSE	TRUE
ATP5MF-PTCD1	0.736976	2.69318	0.207738	TRUE	FALSE	TRUE
CSF2RA	0.666013	2.69129	0.00335465	TRUE	FALSE	TRUE
CXCL12	20.858	2.68434	0.0499442	TRUE	FALSE	TRUE
MEOX1	1.10568	2.68046	0.0130004	TRUE	FALSE	TRUE
KRT19	5.09059	2.67621	0.0454877	TRUE	FALSE	TRUE
NMUR1	4.01144	2.6671	0.00736859	TRUE	FALSE	TRUE
CEBPD	0.431692	2.66071	0.0174499	TRUE	FALSE	TRUE
ZSWIM1	222.78	2.65997	0.796687	TRUE	TRUE	FALSE
KCNRG	2.91859	2.65098	0.00574028	TRUE	FALSE	TRUE
CASQ2	0.30426	2.64739	0.0125331	TRUE	FALSE	TRUE
HSPA1A	375.568	2.64567	0.457636	TRUE	FALSE	TRUE
F13A1	0.722667	2.64372	0.0220599	TRUE	FALSE	TRUE
FETUB	0.543468	2.64268	0.00520475	TRUE	FALSE	TRUE
LRTM2	1.00078	2.64057	0.014374	TRUE	FALSE	TRUE
KRT24	1.18566	2.63924	0.0141791	TRUE	FALSE	TRUE
CYP26C1	0.718837	2.62907	0.0141625	TRUE	FALSE	TRUE
RANBP3L	0.980606	2.62744	0.0131465	TRUE	FALSE	TRUE
TYROBP	0.15213	2.62706	0.021145	TRUE	FALSE	TRUE
TOMM20L	1.2278	2.62571	0.00268774	TRUE	FALSE	TRUE
ZNF37A	260.845	2.62554	0.00375107	TRUE	FALSE	TRUE
GNAT3	97.3678	2.62406	0.00476667	TRUE	FALSE	TRUE
PROK1	0.703277	2.62382	0.0103955	TRUE	FALSE	TRUE
HLA-G	0.246887	2.62059	0.00167253	TRUE	FALSE	TRUE
CFAP45	0.537595	2.61718	0.00308999	TRUE	FALSE	TRUE
SERPINF2	1.67583	2.61431	0.0102031	TRUE	FALSE	TRUE
INHBB	1.68612	2.60767	0.0232211	TRUE	FALSE	TRUE
HGF	0.15213	2.60725	0.00851906	TRUE	FALSE	TRUE
PKLR	1.50356	2.60666	0.00629689	TRUE	FALSE	TRUE
ZNF784	152.982	2.60219	0.00434318	TRUE	FALSE	TRUE
FCER1G	0.246887	2.60059	0.0390312	TRUE	FALSE	TRUE
RPL36A-HNRNPH2	0.287662	2.59902	0.00364844	TRUE	FALSE	TRUE
ADAMTS14	3.37601	2.59571	0.0168478	TRUE	FALSE	TRUE
MLKL	0.716793	2.5953	0.0459702	TRUE	FALSE	TRUE
RHBG	1.87337	2.59449	0.0188912	TRUE	FALSE	TRUE
EPHA1	0.31591	2.58914	0.0553872	TRUE	FALSE	TRUE
KLRC2	0.570743	2.58859	0.0116521	TRUE	FALSE	TRUE
PCDHGA3	455.56	2.58792	0.229191	TRUE	FALSE	TRUE
HTR1A	2.82261	2.58368	0.0193221	TRUE	FALSE	TRUE
GNG13	6.01085	2.58123	0.0173343	TRUE	FALSE	TRUE
TEX12	0.709087	2.57909	0.00200799	TRUE	FALSE	TRUE
CCL25	0.58297	2.57846	0.000233559	TRUE	FALSE	TRUE
P4HA3	1.96243	2.57772	0.0123731	TRUE	FALSE	TRUE
NBPF4	2.60915	2.57705	0.0170409	TRUE	FALSE	TRUE
BCL11B	7.12759	2.5681	0.105223	TRUE	FALSE	TRUE
NRTN	11.1512	2.56661	0.0362058	TRUE	FALSE	TRUE
ADAMTSL4	2.36077	2.56113	0.0113148	TRUE	FALSE	TRUE
UCP1	0.287662	2.55875	0.0366652	TRUE	FALSE	TRUE
CYP2C18	0.522461	2.55606	0.0266661	TRUE	FALSE	TRUE
RGPD5	0.563023	2.55202	0.0288778	TRUE	FALSE	TRUE
IL1RL1	0.842598	2.54509	0.0197413	TRUE	FALSE	TRUE
CCDC63	0.431692	2.53948	0.0553031	TRUE	FALSE	TRUE
NMI	0.994008	2.53886	0.00830929	TRUE	FALSE	TRUE
PRTN3	0.494264	2.53341	0.0438676	TRUE	FALSE	TRUE
HEPACAM2	0.867561	2.5309	0.0298981	TRUE	FALSE	TRUE
CLEC4F	2.80117	2.53006	0.00897085	TRUE	FALSE	TRUE
CNPY1	2.22316	2.52651	0.0207485	TRUE	FALSE	TRUE
CLDN3	3.96737	2.52414	0.0410072	TRUE	FALSE	TRUE
TAC3	1.33763	2.52195	0.0451294	TRUE	FALSE	TRUE
APBB1IP	0.266996	2.52165	0.0473623	TRUE	FALSE	TRUE
BTN3A1	379.485	2.52014	0.0721162	TRUE	FALSE	TRUE
TMCO5A	0.410827	2.51751	0.0133255	TRUE	FALSE	TRUE
C19orf81	8.63719	2.51634	0.0918617	TRUE	FALSE	TRUE
NEDD8-MDP1	1.31866	2.51446	0.00940694	TRUE	FALSE	TRUE
RCVRN	0.295961	2.51357	0.0377517	TRUE	FALSE	TRUE
KIF4B	0.300521	2.51356	0.0381697	TRUE	FALSE	TRUE
PCDHGB5	20.5231	2.50698	0.0450857	TRUE	FALSE	TRUE
ALB	14.9826	2.50374	0.0914416	TRUE	FALSE	TRUE
CLEC1B	1.23984	2.50317	0.00531436	TRUE	FALSE	TRUE
FOXB1	7.93367	2.50214	0.00958592	TRUE	FALSE	TRUE
HHATL	3.47966	2.49766	0.0178365	TRUE	FALSE	TRUE
PCDHA12	479.848	2.49289	0.506322	TRUE	FALSE	TRUE
MYH7B	3.52272	2.48685	0.0261274	TRUE	FALSE	TRUE
CD40LG	0.15213	2.48649	0.0109136	TRUE	FALSE	TRUE
HBE1	0.555136	2.48294	0.0060199	TRUE	FALSE	TRUE
PYY	0.431692	2.47537	0.0334673	TRUE	FALSE	TRUE
NCF2	0.271734	2.47484	0.0312287	TRUE	FALSE	TRUE
C12orf54	1.97732	2.47419	0.0288041	TRUE	FALSE	TRUE
PROCR	0.684679	2.47209	0.0233582	TRUE	FALSE	TRUE
CHST4	0.446878	2.47204	0.0196722	TRUE	FALSE	TRUE
PNLIPRP3	0.719487	2.47048	0.0369974	TRUE	FALSE	TRUE
GDNF	18.585	2.46899	0.0484881	TRUE	FALSE	TRUE
APOH	0.266996	2.46818	0.000416848	TRUE	FALSE	TRUE
IFIT3	5.16244	2.45877	0.0403319	TRUE	FALSE	TRUE
ITGA11	12.2451	2.45788	0.0138836	TRUE	FALSE	TRUE
PDCD1LG2	1.84244	2.4563	0.00181981	TRUE	FALSE	TRUE
TBX1	0.58297	2.45545	0.0328564	TRUE	FALSE	TRUE
RASA4B	0.949242	2.45355	0.0057335	TRUE	FALSE	TRUE
NLRC5	0.947729	2.44882	0.0211613	TRUE	FALSE	TRUE
SNURF	16.5101	2.4478	0.0159416	TRUE	FALSE	TRUE
KIAA2012	2.03933	2.44738	0.000353277	TRUE	FALSE	TRUE
OR4D6	0.982639	2.44614	0.00383165	TRUE	FALSE	TRUE
TAC1	512.126	2.44323	0.0503923	TRUE	FALSE	TRUE
PANX3	0.716793	2.44157	0.0140451	TRUE	FALSE	TRUE
CLEC18C	0.834555	2.44053	0.0172209	TRUE	FALSE	TRUE
CLDN19	1.52605	2.44009	0.00221001	TRUE	FALSE	TRUE
TULP1	0.30426	2.43634	0.0902991	TRUE	FALSE	TRUE
CT55	2.26179	2.42221	0.016016	TRUE	FALSE	TRUE
HAVCR1	0.652566	2.41932	0.0227031	TRUE	FALSE	TRUE
BARX1	2.26189	2.41303	0.0181511	TRUE	FALSE	TRUE
BTNL9	93.8163	2.40777	0.00295108	TRUE	FALSE	TRUE
SLC38A4	0.390718	2.40747	0.0192698	TRUE	FALSE	TRUE
PRRX1	7.82537	2.39846	0.00940524	TRUE	FALSE	TRUE
KIAA1755	1.51329	2.39707	0.00952401	TRUE	FALSE	TRUE
XKRX	1.42044	2.39554	0.00990009	TRUE	FALSE	TRUE
HLA-DQB1	0.811935	2.37764	0.0189813	TRUE	FALSE	TRUE
FES	2.11357	2.37533	0.0513601	TRUE	FALSE	TRUE
ASMT	0.543468	2.37208	0.00394839	TRUE	FALSE	TRUE
PLA2G4E	0.326283	2.36817	0.0127871	TRUE	FALSE	TRUE
TNMD	0.893757	2.36785	0.0239944	TRUE	FALSE	TRUE
FGF8	2.01747	2.36582	0.0120823	TRUE	FALSE	TRUE
SPTLC3	16.7824	2.36545	0.0229155	TRUE	FALSE	TRUE
MITF	1.15987	2.36277	0.00599944	TRUE	FALSE	TRUE
DRD1	0.694186	2.36102	0.0190172	TRUE	FALSE	TRUE
TLX1	39.8279	2.35877	0.0450227	TRUE	FALSE	TRUE
RBM47	0.958102	2.35124	0.0517077	TRUE	FALSE	TRUE
COL1A2	251.419	2.35093	0.124864	TRUE	FALSE	TRUE
PRSS8	1.19252	2.34966	0.0365766	TRUE	FALSE	TRUE
METTL7B	0.708821	2.34804	0.0129102	TRUE	FALSE	TRUE
MCOLN3	2.54709	2.34683	0.00294206	TRUE	FALSE	TRUE
PAH	0.267274	2.34361	0.0948355	TRUE	FALSE	TRUE
ERP27	0.431692	2.3432	0.050865	TRUE	FALSE	TRUE
MOGAT3	0	2.34319	0.0196373	TRUE	FALSE	TRUE
MS4A2	2.3088	2.33248	0.0354808	TRUE	FALSE	TRUE
ST14	1.45658	2.32857	0.0319172	TRUE	FALSE	TRUE
DNAH11	0.971893	2.32452	0.00955586	TRUE	FALSE	TRUE
MYO1F	0.277329	2.32224	0.00766821	TRUE	FALSE	TRUE
AMN	1.88785	2.32084	0.0103989	TRUE	FALSE	TRUE
TNFSF18	1.54333	2.31559	0.00678969	TRUE	FALSE	TRUE
AGTR2	395.234	2.31437	0.21116	TRUE	FALSE	TRUE
SLC5A4	1.12124	2.31336	0.00359928	TRUE	FALSE	TRUE
PSMB8	8.26822	2.31115	0.0164233	TRUE	FALSE	TRUE
GLYAT	2.34432	2.31079	0.0272031	TRUE	FALSE	TRUE
FOXH1	0.514228	2.31048	0.0459453	TRUE	FALSE	TRUE
HTD2	1.19799	2.31007	0.0169704	TRUE	FALSE	TRUE
CYP1B1	6.8592	2.30981	0.0390077	TRUE	FALSE	TRUE
PTGER1	0.534682	2.30419	0.0389421	TRUE	FALSE	TRUE
SULT2B1	1.62012	2.29811	0.012474	TRUE	FALSE	TRUE
ESM1	2.06419	2.29709	0.017346	TRUE	FALSE	TRUE
C1QL2	7.48237	2.29459	0.0321898	TRUE	FALSE	TRUE
GJA5	0.287662	2.29293	0.0395924	TRUE	FALSE	TRUE
OLFM4	0.708888	2.28538	0.0178412	TRUE	FALSE	TRUE
FLT3	13.6703	2.28429	0.0664172	TRUE	FALSE	TRUE
SLC4A1	1.15963	2.28422	0.0207183	TRUE	FALSE	TRUE
SELL	0.135867	2.28203	0.0226767	TRUE	FALSE	TRUE
SPANXN3	0.789457	2.27858	0.00344795	TRUE	FALSE	TRUE
GAD1	73.3263	2.27217	0.00512968	TRUE	FALSE	TRUE
PKDREJ	0.431692	2.26896	0.0162546	TRUE	FALSE	TRUE
PDGFB	65.7997	2.26814	0.0126509	TRUE	FALSE	TRUE
HSPB2	0.287795	2.26813	0.0595326	TRUE	FALSE	TRUE
PIK3CG	0.163141	2.26534	0.0312547	TRUE	FALSE	TRUE
SLC47A1	8.11233	2.26453	0.0817154	TRUE	FALSE	TRUE
ADAM28	0.601175	2.26357	0.0375091	TRUE	FALSE	TRUE
RERGL	2.2371	2.26262	0.0079876	TRUE	FALSE	TRUE
GZMA	0.287795	2.25869	0.0383375	TRUE	FALSE	TRUE
LMX1A	0.939151	2.25402	0.00631823	TRUE	FALSE	TRUE
MYO1A	0.370331	2.25018	0.0169397	TRUE	FALSE	TRUE
PRICKLE3	1.26936	2.24921	0.040278	TRUE	FALSE	TRUE
IQCJ-SCHIP1	0.679335	2.24803	0.0118191	TRUE	FALSE	TRUE
MFAP5	0.46215	2.24386	0.017468	TRUE	FALSE	TRUE
GRIN2B	56.449	2.24151	0.0171059	TRUE	FALSE	TRUE
FOS	225.97	2.23963	0.148368	TRUE	FALSE	TRUE
PIK3C2G	7.69683	2.23789	0.0447721	TRUE	FALSE	TRUE
CHMP4C	1.33828	2.23665	0.0548975	TRUE	FALSE	TRUE
MLIP	0.514228	2.2356	0.0056281	TRUE	FALSE	TRUE
TYRP1	0.285628	2.22907	0.0130183	TRUE	FALSE	TRUE
PRODH2	0.575323	2.22852	0.0306579	TRUE	FALSE	TRUE
NPAP1	0.750204	2.22467	0.00880208	TRUE	FALSE	TRUE
TMPRSS3	3.01465	2.22429	0.0395379	TRUE	FALSE	TRUE
PARP12	4.25478	2.21215	0.0299792	TRUE	FALSE	TRUE
RGPD1	11.0329	2.21168	0.0165626	TRUE	FALSE	TRUE
OTOP1	0.61764	2.21162	0.00788896	TRUE	FALSE	TRUE
C2CD4B	0.684679	2.20612	0.0216242	TRUE	FALSE	TRUE
LRRC15	1.89546	2.20506	0.0241068	TRUE	FALSE	TRUE
CALHM1	0.57539	2.20149	0.0167462	TRUE	FALSE	TRUE
CDH19	0.407601	2.2005	0.0143662	TRUE	FALSE	TRUE
CYP26A1	17.3664	2.19832	0.0321725	TRUE	FALSE	TRUE
TPTE2	1.15141	2.1948	0.0160168	TRUE	FALSE	TRUE
POU5F2	0.436455	2.18776	0.0116477	TRUE	FALSE	TRUE
ZFP36	5.38361	2.18452	0.010115	TRUE	FALSE	TRUE
LRRK2	9.10523	2.18385	0.00828104	TRUE	FALSE	TRUE
GRXCR1	1.41291	2.18292	0.0563844	TRUE	FALSE	TRUE
HABP2	0.287662	2.18203	0.0271855	TRUE	FALSE	TRUE
PCDHA10	757.058	2.18096	0.190403	TRUE	FALSE	TRUE
PASD1	0.39044	2.18038	0.0170007	TRUE	FALSE	TRUE
ITGB2	2.22151	2.17878	0.0164652	TRUE	FALSE	TRUE
FAM47E-STBD1	1.4227	2.17669	0.0061903	TRUE	FALSE	TRUE
ENPP1	82.6513	2.176	0.080765	TRUE	FALSE	TRUE
MNDA	0.246887	2.17536	0.0246515	TRUE	FALSE	TRUE
LTA	0.789902	2.17536	0.0293206	TRUE	FALSE	TRUE
CCDC70	0.679335	2.17169	0.00621809	TRUE	FALSE	TRUE
IRX6	4.09055	2.16857	0.0261924	TRUE	FALSE	TRUE
TAS2R3	5.26548	2.1659	0.0870437	TRUE	FALSE	TRUE
SERPINB5	0.400494	2.16415	0.0434748	TRUE	FALSE	TRUE
TAS2R9	0.999276	2.16143	0.00545564	TRUE	FALSE	TRUE
WDR64	0.630131	2.15687	0.023211	TRUE	FALSE	TRUE
CXCL2	0.907326	2.15179	0.0143929	TRUE	FALSE	TRUE
C8G	8.49863	2.1457	0.00157709	TRUE	FALSE	TRUE
SP5	1.20504	2.1384	0.0127159	TRUE	FALSE	TRUE
ARMS2	0.947729	2.13712	0.00199691	TRUE	FALSE	TRUE
DEFA5	1.89546	2.13366	0.0104914	TRUE	FALSE	TRUE
CEACAM1	1.91721	2.12859	0.001115	TRUE	FALSE	TRUE
PSTPIP1	0.895666	2.12658	0.0243136	TRUE	FALSE	TRUE
SCT	0.246887	2.12586	0.0334281	TRUE	FALSE	TRUE
ACTG2	18.142	2.12524	0.0609171	TRUE	FALSE	TRUE
PABPN1L	1.19212	2.12386	0.00473245	TRUE	FALSE	TRUE
CYP19A1	1.49334	2.12326	0.00589203	TRUE	FALSE	TRUE
FXYD1	0.47499	2.12175	0.0267726	TRUE	FALSE	TRUE
MEI1	1.32082	2.12003	0.00434338	TRUE	FALSE	TRUE
ATAD3C	2.20617	2.11755	0.0186582	TRUE	FALSE	TRUE
DPEP1	2.62886	2.11611	0.0456664	TRUE	FALSE	TRUE
ITK	1.70415	2.11126	0.00606154	TRUE	FALSE	TRUE
CFHR3	0.999421	2.11124	0.00209245	TRUE	FALSE	TRUE
SLC17A1	0.431692	2.11105	0.00255358	TRUE	FALSE	TRUE
SYNPO2L	0.30426	2.11105	0.0123871	TRUE	FALSE	TRUE
ESRP1	0.585594	2.10869	0.0511411	TRUE	FALSE	TRUE
EVA1A	3.02108	2.1065	0.0495652	TRUE	FALSE	TRUE
WNT9B	1.26026	2.10219	0.00282533	TRUE	FALSE	TRUE
MLXIPL	7.68726	2.10197	0.0602936	TRUE	FALSE	TRUE
ITGA4	87.3638	2.09935	0.006892	TRUE	FALSE	TRUE
OPRM1	39.6559	2.09834	0.0428803	TRUE	FALSE	TRUE
FAM9B	0.431692	2.09533	0.0457449	TRUE	FALSE	TRUE
CEBPZOS	414.077	2.09412	0.0072108	TRUE	FALSE	TRUE
GALR2	1.27875	2.09121	0.0481618	TRUE	FALSE	TRUE
CAPNS2	1.22913	2.08984	0.0254046	TRUE	FALSE	TRUE
SYK	463.614	2.08962	0.0673613	TRUE	FALSE	TRUE
IL36G	0.617218	2.08497	0.0376091	TRUE	FALSE	TRUE
LILRB3	0.678234	2.08334	0.0477668	TRUE	FALSE	TRUE
TRHR	0.684679	2.08299	0.0197422	TRUE	FALSE	TRUE
PLA2G5	0.266996	2.08178	0.0229269	TRUE	FALSE	TRUE
CX3CR1	1.80963	2.08097	0.00862108	TRUE	FALSE	TRUE
P2RY2	0.30426	2.07969	0.0256176	TRUE	FALSE	TRUE
KIT	393.258	2.07898	0.182433	TRUE	FALSE	TRUE
IGFALS	0.527021	2.07801	0.0184456	TRUE	FALSE	TRUE
MASP2	1.35136	2.07797	0.00783439	TRUE	FALSE	TRUE
TBC1D26	3.43196	2.07458	0.0949007	TRUE	FALSE	TRUE
HGD	1.04407	2.074	0.014511	TRUE	FALSE	TRUE
TPO	0.555069	2.0726	0.0234394	TRUE	FALSE	TRUE
GRM6	0.15669	2.06611	0.0305671	TRUE	FALSE	TRUE
CH25H	2.95526	2.06125	0.011497	TRUE	FALSE	TRUE
CD160	0.444418	2.05855	0.00174533	TRUE	FALSE	TRUE
GOLGA6B	0.543468	2.0584	0.011	TRUE	FALSE	TRUE
RAB40AL	2.98152	2.05625	0.0179307	TRUE	FALSE	TRUE
PPARG	2.75751	2.05281	0.0465267	TRUE	FALSE	TRUE
TGFB1	117.259	2.05273	0.0705855	TRUE	FALSE	TRUE
TSACC	0.834355	2.05052	0.00692885	TRUE	FALSE	TRUE
COL6A2	116.995	2.05023	0.159427	TRUE	FALSE	TRUE
MS4A1	0.315065	2.04862	0.0165428	TRUE	FALSE	TRUE
BORCS8-MEF2B	1.1142	2.04857	0.0526228	TRUE	FALSE	TRUE
SMIM2	0.42116	2.04782	0.023707	TRUE	FALSE	TRUE
ATRIP	6.33268	2.04603	0.0319867	TRUE	FALSE	TRUE
ITGA5	127.565	2.04491	0.0133567	TRUE	FALSE	TRUE
IL20RA	0.436824	2.04482	0.034856	TRUE	FALSE	TRUE
ADRB2	0.15669	2.04443	0.0230633	TRUE	FALSE	TRUE
ASIP	0.652566	2.04293	0.00444045	TRUE	FALSE	TRUE
HOXB2	93.1889	2.04271	0.0456362	TRUE	FALSE	TRUE
OR13C5	2.17297	2.04106	0.0175967	TRUE	FALSE	TRUE
C1orf127	0.815707	2.04099	0.0489369	TRUE	FALSE	TRUE
STAB1	0.680628	2.03969	0.0586377	TRUE	FALSE	TRUE
LBP	1.00569	2.03899	0.00367071	TRUE	FALSE	TRUE
INSL3	2.65484	2.0352	0.052139	TRUE	FALSE	TRUE
CEMP1	1.60322	2.03246	0.247458	TRUE	FALSE	TRUE
PDGFRA	6.7764	2.03229	0.0117467	TRUE	FALSE	TRUE
RPS10-NUDT3	2.37508	2.03043	0.00301263	TRUE	FALSE	TRUE
ATP12A	2.68184	2.02952	0.000759297	TRUE	FALSE	TRUE
PITX2	354.064	2.02903	0.069834	TRUE	FALSE	TRUE
TRPM1	0.287662	2.02831	0.0402277	TRUE	FALSE	TRUE
LPAR3	45.2678	2.02503	0.0166342	TRUE	FALSE	TRUE
CD72	1.70704	2.0215	0.00391869	TRUE	FALSE	TRUE
NTSR1	0.466376	2.02029	0.0148945	TRUE	FALSE	TRUE
GRM5	23.8438	2.02019	0.0625363	TRUE	FALSE	TRUE
ZNF804B	15.9917	2.01909	0.0153353	TRUE	FALSE	TRUE
ZNF221	117.285	2.01678	0.493755	TRUE	FALSE	TRUE
RIPK3	0.271734	2.01424	0.0221778	TRUE	FALSE	TRUE
VIL1	0.523938	2.01422	0.0283879	TRUE	FALSE	TRUE
PERM1	0.684679	2.01127	0.0115815	TRUE	FALSE	TRUE
ISLR	0.645905	2.0111	0.0137725	TRUE	FALSE	TRUE
PCDHGA1	66.3628	2.00914	0.13096	TRUE	FALSE	TRUE
IGFBP7	16.1535	2.00802	0.00436878	TRUE	FALSE	TRUE
DBX1	4.60286	2.00773	0.0370802	TRUE	FALSE	TRUE
IL25	1.10568	2.0036	0.0037978	TRUE	FALSE	TRUE
CA7	0.978848	2.00034	0.0283997	TRUE	FALSE	TRUE
CES5A	8.60746	1.99945	0.0250347	TRUE	FALSE	TRUE
SIM2	2.97548	1.99764	0.00593705	TRUE	FALSE	TRUE
HRH1	1.09683	1.99669	0.0112724	TRUE	FALSE	TRUE
ZNF321P	3.2794	1.996	0.074165	TRUE	FALSE	TRUE
TMC2	0.431492	1.99591	0.0125403	TRUE	FALSE	TRUE
ZP1	0.690803	1.99563	0.0425319	TRUE	FALSE	TRUE
MEF2C	463.454	1.98893	0.331668	TRUE	FALSE	TRUE
FOSL1	11.8695	1.98687	0.00575158	TRUE	FALSE	TRUE
EMX1	0.287662	1.98396	0.0625208	TRUE	FALSE	TRUE
DNAI2	0.633322	1.98229	0.00231527	TRUE	FALSE	TRUE
LRRIQ4	1.97417	1.98205	0.052856	TRUE	FALSE	TRUE
DPYS	0.411238	1.98058	0.023849	TRUE	FALSE	TRUE
TLE2	62.5436	1.97758	0.048033	TRUE	FALSE	TRUE
LRIT2	0.533992	1.97738	0.0112778	TRUE	FALSE	TRUE
TMEM207	0.436824	1.97674	0.0114212	TRUE	FALSE	TRUE
CCL2	18.1826	1.97388	0.0415683	TRUE	FALSE	TRUE
WNT7B	28.4478	1.97359	0.0190042	TRUE	FALSE	TRUE
PCDHGA6	21.8174	1.97334	0.0128671	TRUE	FALSE	TRUE
ABCC3	0.266996	1.97271	0.00715428	TRUE	FALSE	TRUE
ACOT4	2.31413	1.97162	0.0381427	TRUE	FALSE	TRUE
TEKT1	0.300521	1.96561	0.00715856	TRUE	FALSE	TRUE
EN2	42.779	1.96199	0.0115632	TRUE	FALSE	TRUE
CAV1	92.6875	1.96186	0.145636	TRUE	FALSE	TRUE
CMTM5	0.271734	1.96169	0.00264493	TRUE	FALSE	TRUE
DAPP1	0.407601	1.9615	0.0480358	TRUE	FALSE	TRUE
ATP2C2	5.0556	1.96026	0.0223071	TRUE	FALSE	TRUE
CFHR1	0.407601	1.95753	0.0173241	TRUE	FALSE	TRUE
HAS1	1.13038	1.95739	0.0165318	TRUE	FALSE	TRUE
S100A14	0.83507	1.95695	0.00766212	TRUE	FALSE	TRUE
PTGDR	0.575589	1.95539	0.110979	TRUE	FALSE	TRUE
ELL3	0.431559	1.95487	0.0463894	TRUE	FALSE	TRUE
LRRC31	0.266996	1.9544	0.00719506	TRUE	FALSE	TRUE
ZNF80	0.444352	1.95323	0.0197782	TRUE	FALSE	TRUE
PKD2L2	1.4353	1.94984	0.00523896	TRUE	FALSE	TRUE
GABRG2	182.284	1.94646	0.0793733	TRUE	FALSE	TRUE
SPATA32	0.370331	1.94538	0.0251466	TRUE	FALSE	TRUE
BDKRB1	0.439791	1.94443	0.00892714	TRUE	FALSE	TRUE
IL12RB2	0.287795	1.94385	0.00578322	TRUE	FALSE	TRUE
NTS	411.778	1.94306	0.0152156	TRUE	FALSE	TRUE
ENTPD1	2.46808	1.94278	0.0337059	TRUE	FALSE	TRUE
CD28	0.123444	1.94264	0.00148116	TRUE	FALSE	TRUE
ERMN	6.91764	1.94196	0.0334486	TRUE	FALSE	TRUE
FAM178B	0.246887	1.94055	0.0218007	TRUE	FALSE	TRUE
TREH	0.958089	1.93931	0.00680803	TRUE	FALSE	TRUE
CA1	0.554936	1.93264	0.0228546	TRUE	FALSE	TRUE
NINJ2	0.947729	1.93132	0.0100217	TRUE	FALSE	TRUE
QRFPR	1.06452	1.93103	0.0110329	TRUE	FALSE	TRUE
SLC7A10	2.82631	1.93	0.00347743	TRUE	FALSE	TRUE
HPDL	10.2944	1.92922	0.00672389	TRUE	FALSE	TRUE
CDKN2B	57.7639	1.92794	0.0255994	TRUE	FALSE	TRUE
NKX6-2	450.07	1.92596	0.0210674	TRUE	FALSE	TRUE
TRIML2	1.25058	1.92321	0.0104373	TRUE	FALSE	TRUE
INHBA	1.05258	1.9191	0.00380165	TRUE	FALSE	TRUE
DAND5	0.631819	1.91814	0.0214689	TRUE	FALSE	TRUE
AGTR1	51.7868	1.91524	0.00752083	TRUE	FALSE	TRUE
TMEM204	0.45639	1.91522	0.0369635	TRUE	FALSE	TRUE
HTR5A	27.8729	1.91479	0.0156799	TRUE	FALSE	TRUE
MTNR1A	0.494264	1.91345	0.0176501	TRUE	FALSE	TRUE
EFCAB8	0.370331	1.91162	0.042131	TRUE	FALSE	TRUE
SERPINE3	0.741084	1.91017	0.00214606	TRUE	FALSE	TRUE
LGR6	0.978848	1.90999	0.00112343	TRUE	FALSE	TRUE
PNLIP	0.266996	1.90955	0.0323193	TRUE	FALSE	TRUE
HAAO	0.287662	1.90842	0.045757	TRUE	FALSE	TRUE
CYP4A22	1.59869	1.90776	0.0161686	TRUE	FALSE	TRUE
MMP14	54.3223	1.90693	0.0158618	TRUE	FALSE	TRUE
ZNF878	3.12602	1.90269	0.00597397	TRUE	FALSE	TRUE
TSPAN8	0.349782	1.90231	0.00985242	TRUE	FALSE	TRUE
CYSRT1	27.7033	1.89947	0.422534	TRUE	FALSE	TRUE
SEC16B	0.650095	1.89941	0.0261145	TRUE	FALSE	TRUE
GZMM	3.37347	1.89904	0.0340884	TRUE	FALSE	TRUE
DOCK8	5.32435	1.88903	0.0572667	TRUE	FALSE	TRUE
IL16	3.16931	1.88602	0.0323087	TRUE	FALSE	TRUE
PCDHA6	293.708	1.88473	0.678577	TRUE	FALSE	TRUE
CFH	0.638161	1.88295	0.0255274	TRUE	FALSE	TRUE
PRH2	0.742839	1.88177	0.0115787	TRUE	FALSE	TRUE
FCRLA	1.43119	1.87721	0.00989855	TRUE	FALSE	TRUE
SIX1	871.142	1.87655	0.0135057	TRUE	FALSE	TRUE
RLN2	6.75366	1.87639	0.0140164	TRUE	FALSE	TRUE
DUOX1	0.358396	1.8736	0.0244041	TRUE	FALSE	TRUE
NCF1	0.157955	1.87202	0.0197702	TRUE	FALSE	TRUE
APOE	37.8194	1.86816	0.0538032	TRUE	FALSE	TRUE
HBD	5.3926	1.86801	0.0317463	TRUE	FALSE	TRUE
DEGS2	6.43725	1.86284	0.0459297	TRUE	FALSE	TRUE
CCDC103	0.31338	1.86159	0.00301512	TRUE	FALSE	TRUE
CNFN	1.23414	1.86134	0.0141083	TRUE	FALSE	TRUE
PKP3	0.280134	1.85952	0.0306978	TRUE	FALSE	TRUE
TRIM55	0.815707	1.85815	0.190586	TRUE	FALSE	TRUE
TRIM49C	0.699563	1.85637	0.0265799	TRUE	FALSE	TRUE
CRYGC	0.407601	1.85629	0.0229521	TRUE	FALSE	TRUE
PTH2R	0.555069	1.85419	0.0217582	TRUE	FALSE	TRUE
METTL24	4.86387	1.85326	0.0414746	TRUE	FALSE	TRUE
ACSBG1	3.38956	1.84957	0.0131369	TRUE	FALSE	TRUE
NXF3	0.31338	1.84652	0.0186551	TRUE	FALSE	TRUE
ETS1	36.1916	1.84364	0.0258008	TRUE	FALSE	TRUE
SLC7A9	14.3508	1.8431	0.0138633	TRUE	FALSE	TRUE
ACTC1	47.4877	1.84303	0.0778807	TRUE	FALSE	TRUE
GP6	1.76424	1.84268	0.0150888	TRUE	FALSE	TRUE
ANXA1	138.906	1.83922	0.0246174	TRUE	FALSE	TRUE
MYO18B	22.2682	1.83838	0.0157984	TRUE	FALSE	TRUE
CATSPER4	0.44809	1.83774	0.0496487	TRUE	FALSE	TRUE
MYF6	1.07004	1.83459	0.00962316	TRUE	FALSE	TRUE
OLFML1	0.31338	1.83346	0.0451147	TRUE	FALSE	TRUE
COL12A1	44.7471	1.83123	0.0308015	TRUE	FALSE	TRUE
EGFR	1693.41	1.83101	0.687066	TRUE	FALSE	TRUE
NOSTRIN	0.555136	1.83086	0.00342993	TRUE	FALSE	TRUE
GBGT1	1.85171	1.83007	0.0216337	TRUE	FALSE	TRUE
PCDHGA7	11.0208	1.82956	0.0366183	TRUE	FALSE	TRUE
MAGEH1	1.21716	1.82877	0.0252731	TRUE	FALSE	TRUE
HAS2	9.2277	1.82711	0.00961493	TRUE	FALSE	TRUE
COL5A1	198.827	1.82679	0.0190119	TRUE	FALSE	TRUE
TNFSF13B	8.63368	1.82104	0.00715173	TRUE	FALSE	TRUE
UTS2	243.322	1.82046	0.0481741	TRUE	FALSE	TRUE
HORMAD2	0.290188	1.82032	0.00602736	TRUE	FALSE	TRUE
PLN	0.277329	1.81995	0.0253176	TRUE	FALSE	TRUE
HTR3B	223.637	1.81933	0.119521	TRUE	FALSE	TRUE
CABS1	1.47859	1.81676	0.0128614	TRUE	FALSE	TRUE
FOXF2	1.4681	1.81663	0.0121787	TRUE	FALSE	TRUE
SFRP4	10.9517	1.81419	0.00368396	TRUE	FALSE	TRUE
SCTR	0.407601	1.8128	0.0282494	TRUE	FALSE	TRUE
USP18	4.70486	1.81264	0.025502	TRUE	FALSE	TRUE
LUM	14.6895	1.81208	0.063982	TRUE	FALSE	TRUE
TDRD1	0.407601	1.81051	0.041518	TRUE	FALSE	TRUE
P2RX2	0.246887	1.80934	0.0163136	TRUE	FALSE	TRUE
OCLN	17.9326	1.80869	0.0367974	TRUE	FALSE	TRUE
TRPA1	1.33128	1.80867	0.0255902	TRUE	FALSE	TRUE
COL14A1	11.4468	1.80563	0.0373843	TRUE	FALSE	TRUE
COL6A5	0.271734	1.80539	0.0103105	TRUE	FALSE	TRUE
GNA15	0.551432	1.80361	0.0055797	TRUE	FALSE	TRUE
SPAG6	1.25388	1.80354	0.0076438	TRUE	FALSE	TRUE
KCNK9	410.478	1.80029	0.136794	TRUE	FALSE	TRUE
C3	0.143897	1.79827	0.0236889	TRUE	FALSE	TRUE
MROH2A	1.47188	1.79804	0.00917441	TRUE	FALSE	TRUE
ITGA1	79.1245	1.79758	0.0429307	TRUE	FALSE	TRUE
LPAR6	39.2887	1.79497	0.038894	TRUE	FALSE	TRUE
TMEM106A	2.62575	1.79357	0.0258612	TRUE	FALSE	TRUE
KCNMB1	14.832	1.7932	0.128105	TRUE	FALSE	TRUE
RBMXL2	0.575323	1.79294	0.00743199	TRUE	FALSE	TRUE
FCGR2B	0.123444	1.79293	0.0080597	TRUE	FALSE	TRUE
CATSPERB	0.755263	1.79228	0.0439621	TRUE	FALSE	TRUE
MUSTN1	0.60022	1.78914	0.0103427	TRUE	FALSE	TRUE
PCDHGB1	174.29	1.78667	0.0378346	TRUE	FALSE	TRUE
FAM151A	0.287795	1.78513	0.0345704	TRUE	FALSE	TRUE
HSPB6	5.36931	1.78508	0.0436039	TRUE	FALSE	TRUE
LKAAEAR1	0.558319	1.78307	0.0140993	TRUE	FALSE	TRUE
DUSP13	1.04805	1.78	0.0020701	TRUE	FALSE	TRUE
NNMT	3.70635	1.77747	0.00847793	TRUE	FALSE	TRUE
GPR52	8.9182	1.77739	0.0167252	TRUE	FALSE	TRUE
EGLN3	86.6736	1.77669	0.0284483	TRUE	FALSE	TRUE
SPATA19	0.466376	1.77648	0.00186073	TRUE	FALSE	TRUE
TPH2	2.02441	1.77633	0.00704945	TRUE	FALSE	TRUE
SEL1L2	0.555136	1.77558	0.00130931	TRUE	FALSE	TRUE
SLC4A9	0.522461	1.77539	0.0105924	TRUE	FALSE	TRUE
ADAD1	0.45639	1.77503	0.0150969	TRUE	FALSE	TRUE
RAB19	10.1603	1.77162	0.0172387	TRUE	FALSE	TRUE
NDP	1.56983	1.76815	0.0434723	TRUE	FALSE	TRUE
SPATA4	0.42116	1.76713	0.016363	TRUE	FALSE	TRUE
OR13C4	0.978848	1.76619	0.00826368	TRUE	FALSE	TRUE
ACTN3	1.25221	1.76598	0.0182527	TRUE	FALSE	TRUE
HLA-DPA1	0.867832	1.76549	0.0277293	TRUE	FALSE	TRUE
CHRM5	0.537075	1.76504	0.0132821	TRUE	FALSE	TRUE
ELN	14.9822	1.76494	0.0687974	TRUE	FALSE	TRUE
ENTPD2	0.564751	1.76494	0.0331675	TRUE	FALSE	TRUE
THSD4	22.8445	1.76483	0.0128385	TRUE	FALSE	TRUE
C7orf57	0.179198	1.76376	0.224997	TRUE	FALSE	TRUE
DMRT3	5.86029	1.76314	0.017871	TRUE	FALSE	TRUE
TPRXL	0.999187	1.76189	0.0288	TRUE	FALSE	TRUE
LTC4S	0.431692	1.75993	0.00222534	TRUE	FALSE	TRUE
HPD	1.5849	1.7586	0.0224421	TRUE	FALSE	TRUE
SCGB1A1	0.349782	1.75715	0.00666015	TRUE	FALSE	TRUE
ENTHD1	0.287795	1.75711	0.0231972	TRUE	FALSE	TRUE
HLA-DRB1	24.5885	1.7533	0.0111661	TRUE	FALSE	TRUE
NR5A1	3.52777	1.7513	0.00053498	TRUE	FALSE	TRUE
CRYBB1	1.251	1.75063	0.0258735	TRUE	FALSE	TRUE
SMIM24	1.68971	1.75057	0.0154471	TRUE	FALSE	TRUE
ASCL5	0.233188	1.7463	0.0166525	TRUE	FALSE	TRUE
SLC46A2	0.287795	1.74621	0.00748097	TRUE	FALSE	TRUE
SPINK6	1.39414	1.73915	0.0968631	TRUE	FALSE	TRUE
FOXE3	1.28582	1.73638	0.0490237	TRUE	FALSE	TRUE
USP6	0.256942	1.73412	0.0144608	TRUE	FALSE	TRUE
APOBEC3D	0.296027	1.7323	0.27051	TRUE	FALSE	TRUE
CALHM2	0.280134	1.73196	0.00697015	TRUE	FALSE	TRUE
IDO2	0.431492	1.73049	0.049477	TRUE	FALSE	TRUE
CARD6	1.11383	1.72971	0.00224206	TRUE	FALSE	TRUE
FUT1	62.844	1.72782	0.0398734	TRUE	FALSE	TRUE
CEMIP	3.43121	1.72681	0.0207087	TRUE	FALSE	TRUE
TKTL2	1.70622	1.726	0.00797472	TRUE	FALSE	TRUE
IRGM	0.266996	1.72582	0.0206485	TRUE	FALSE	TRUE
BHLHA15	3.98468	1.72456	0.0511634	TRUE	FALSE	TRUE
TSHR	3.3304	1.72441	0.0157502	TRUE	FALSE	TRUE
CYP2S1	6.34196	1.72437	0.00678953	TRUE	FALSE	TRUE
HTR2B	1.34796	1.72318	0.00125666	TRUE	FALSE	TRUE
EPAS1	2.80861	1.72154	0.00803029	TRUE	FALSE	TRUE
FAM83B	0.58297	1.72133	0.00193888	TRUE	FALSE	TRUE
KCNJ13	0.431626	1.719	0.0185593	TRUE	FALSE	TRUE
MYOG	0.143897	1.71892	0.00718481	TRUE	FALSE	TRUE
FOXA3	0.592054	1.71841	0.00952469	TRUE	FALSE	TRUE
PAPOLB	0.300588	1.71708	0.0014464	TRUE	FALSE	TRUE
ASPG	0.591921	1.71481	0.011467	TRUE	FALSE	TRUE
PROK2	0.791826	1.71402	0.0116479	TRUE	FALSE	TRUE
SLC51B	0.683342	1.71252	0.00577869	TRUE	FALSE	TRUE
CDKN1A	186.709	1.71152	0.179401	TRUE	FALSE	TRUE
OTOG	1.89994	1.71072	0.00143704	TRUE	FALSE	TRUE
SHISA8	2.657	1.70682	0.0338259	TRUE	FALSE	TRUE
DLX6	4.11929	1.70641	0.0139488	TRUE	FALSE	TRUE
SLC16A8	5.18298	1.70581	0.0314961	TRUE	FALSE	TRUE
MYOZ3	2.40421	1.70501	0.00903378	TRUE	FALSE	TRUE
RNASE13	2.03929	1.70457	0.0203138	TRUE	FALSE	TRUE
GRB7	0.246887	1.70349	0.0135644	TRUE	FALSE	TRUE
SLFN14	0.358396	1.70258	0.0138052	TRUE	FALSE	TRUE
PPAN-P2RY11	0.143831	1.69958	0.0684247	TRUE	FALSE	TRUE
MMP1	10.8934	1.6995	0.0332824	TRUE	FALSE	TRUE
CLEC1A	116.743	1.6987	0.0676778	TRUE	FALSE	TRUE
MYO3B	2.66367	1.69651	0.0260398	TRUE	FALSE	TRUE
DDX4	3.75243	1.69506	0.0218578	TRUE	FALSE	TRUE
TAS2R13	1.04606	1.69436	0.0146885	TRUE	FALSE	TRUE
HSPB7	1.46391	1.6937	0.0246203	TRUE	FALSE	TRUE
CASP10	2.63613	1.68901	0.00663889	TRUE	FALSE	TRUE
GRID2	16.1819	1.6873	0.0455798	TRUE	FALSE	TRUE
GRK7	0.267341	1.68631	0.00419642	TRUE	FALSE	TRUE
IFIT1B	0.287662	1.68598	0.0212038	TRUE	FALSE	TRUE
CTF1	2.87449	1.6853	0.00640703	TRUE	FALSE	TRUE
FGL1	0.31338	1.68514	0.0262971	TRUE	FALSE	TRUE
RIT2	22.3196	1.6837	0.0045815	TRUE	FALSE	TRUE
CPNE8	192.573	1.68339	0.0148767	TRUE	FALSE	TRUE
ADA	44.8851	1.68264	0.0406157	TRUE	FALSE	TRUE
BOLA2	0.287662	1.68022	0.0450388	TRUE	FALSE	TRUE
HMX3	0.757865	1.6801	0.00339185	TRUE	FALSE	TRUE
IL15	7.04489	1.67908	0.01373	TRUE	FALSE	TRUE
SERPINB4	0.846829	1.67898	0.0558322	TRUE	FALSE	TRUE
MS4A3	0.625291	1.67796	0.0219516	TRUE	FALSE	TRUE
ASCL2	0.31338	1.677	0.0142584	TRUE	FALSE	TRUE
CD163L1	168.788	1.67446	0.00627333	TRUE	FALSE	TRUE
TM6SF1	1.83524	1.67442	0.0120369	TRUE	FALSE	TRUE
GABRE	15.3087	1.67235	0.00350778	TRUE	FALSE	TRUE
SLN	0.457278	1.67166	0.0356168	TRUE	FALSE	TRUE
PKD2L1	0.735099	1.67159	0.0148057	TRUE	FALSE	TRUE
LMOD2	2.50721	1.67122	0.00618104	TRUE	FALSE	TRUE
GSX1	1.31847	1.66962	0.0111415	TRUE	FALSE	TRUE
DPP4	1.10159	1.66719	0.0407148	TRUE	FALSE	TRUE
HSPA1L	136.361	1.66463	0.0783365	TRUE	FALSE	TRUE
RLN1	2.76357	1.66434	0.0431379	TRUE	FALSE	TRUE
HOXD13	1.66508	1.66408	0.0175414	TRUE	FALSE	TRUE
CACNG1	7.17728	1.66218	0.0287992	TRUE	FALSE	TRUE
TAT	0.246887	1.65997	0.0186386	TRUE	FALSE	TRUE
OR2AK2	0.703277	1.65878	0.00279938	TRUE	FALSE	TRUE
VIPR1	20.9353	1.65741	0.0442369	TRUE	FALSE	TRUE
GNLY	0.349782	1.65307	0.00538793	TRUE	FALSE	TRUE
SAMD7	0.575589	1.65252	0.0271763	TRUE	FALSE	TRUE
HAO2	0.531045	1.65237	0.0187042	TRUE	FALSE	TRUE
GPR183	0.349782	1.65103	0.0081886	TRUE	FALSE	TRUE
OTOA	1.83594	1.64901	0.0195268	TRUE	FALSE	TRUE
TMEM88B	0.358396	1.64825	0.0120861	TRUE	FALSE	TRUE
NRIP2	0.287728	1.64594	0.00359512	TRUE	FALSE	TRUE
TM4SF18	10.7613	1.64402	0.00774381	TRUE	FALSE	TRUE
SLC13A5	1.14982	1.64384	0.151602	TRUE	FALSE	TRUE
TAGLN	900.144	1.64347	0.0885251	TRUE	FALSE	TRUE
KLK2	0.287662	1.6424	0.0336976	TRUE	FALSE	TRUE
GAL	31.01	1.64116	0.0240922	TRUE	FALSE	TRUE
CMTM2	2.07086	1.6397	0.0142937	TRUE	FALSE	TRUE
LYPD8	0.266996	1.63893	0.0154237	TRUE	FALSE	TRUE
COL15A1	10.1096	1.63851	0.0190448	TRUE	FALSE	TRUE
IL3RA	0.143897	1.63441	0.00572359	TRUE	FALSE	TRUE
SAPCD1	3.10733	1.63431	0.00306181	TRUE	FALSE	TRUE
IGFBP3	137.373	1.63358	0.0898261	TRUE	FALSE	TRUE
SOCS1	4.94046	1.63355	0.00526607	TRUE	FALSE	TRUE
FOXJ1	13.2068	1.63317	0.00988185	TRUE	FALSE	TRUE
ROPN1	0.266996	1.63231	0.0183827	TRUE	FALSE	TRUE
PLEKHG6	1.72345	1.62973	0.0397179	TRUE	FALSE	TRUE
BMP2	235.653	1.62883	0.164563	TRUE	FALSE	TRUE
NMBR	0.6222	1.62802	0.00207267	TRUE	FALSE	TRUE
COL8A1	119.895	1.6275	0.0938545	TRUE	FALSE	TRUE
LRRC2	1.98437	1.62627	0.0242815	TRUE	FALSE	TRUE
CD33	0.61089	1.62533	0.0315536	TRUE	FALSE	TRUE
KIAA0040	1.20147	1.62461	0.00553041	TRUE	FALSE	TRUE
TPSB2	1.28368	1.62371	0.0301332	TRUE	FALSE	TRUE
CLEC12A	0.15213	1.62219	0.0122479	TRUE	FALSE	TRUE
TAS2R5	13.1353	1.62154	0.0448779	TRUE	FALSE	TRUE
FAM216B	0.31338	1.61936	0.0343403	TRUE	FALSE	TRUE
TMEM26	0.609732	1.61835	0.00323211	TRUE	FALSE	TRUE
SIX2	11.457	1.61594	0.0286978	TRUE	FALSE	TRUE
CR2	0.179198	1.61575	0.0240969	TRUE	FALSE	TRUE
LOX	22.3808	1.61378	0.0610298	TRUE	FALSE	TRUE
PMP2	0.287662	1.61341	0.0235973	TRUE	FALSE	TRUE
EQTN	2.083	1.61316	0.00899027	TRUE	FALSE	TRUE
PIWIL1	1.88464	1.61128	0.0206919	TRUE	FALSE	TRUE
HES2	0.575456	1.61065	0.0314489	TRUE	FALSE	TRUE
IL15RA	7.41808	1.60992	0.0384301	TRUE	FALSE	TRUE
TAS2R20	2.72564	1.60657	0.0195292	TRUE	FALSE	TRUE
ACTL7B	1.17576	1.60603	0.0497072	TRUE	FALSE	TRUE
TICAM2	0.300521	1.60522	0.00937007	TRUE	FALSE	TRUE
GABRA1	42.9862	1.60447	0.0265784	TRUE	FALSE	TRUE
HS3ST6	0.246887	1.60346	0.0376485	TRUE	FALSE	TRUE
WNT2	0.123444	1.60342	0.00582153	TRUE	FALSE	TRUE
OIT3	0.97885	1.6	0.00767577	TRUE	FALSE	TRUE
CRYBA4	0.868923	1.59828	0.0364055	TRUE	FALSE	TRUE
ARHGEF15	1.0496	1.59748	0.0190406	TRUE	FALSE	TRUE
FAM124B	9.9863	1.59676	0.011993	TRUE	FALSE	TRUE
MRGPRF	3.19414	1.59676	0.00220497	TRUE	FALSE	TRUE
MPZL2	0.407601	1.59514	0.00378039	TRUE	FALSE	TRUE
CD96	0.285628	1.59428	0.00870192	TRUE	FALSE	TRUE
SLC38A8	1.50886	1.59316	0.0139231	TRUE	FALSE	TRUE
AQP8	0.955207	1.59303	0.024056	TRUE	FALSE	TRUE
OCA2	24.5709	1.59302	0.0263347	TRUE	FALSE	TRUE
WFDC3	0.407601	1.59132	0.0791755	TRUE	FALSE	TRUE
LRRC14B	0.30426	1.58875	0.0281153	TRUE	FALSE	TRUE
TP63	3.83485	1.58761	0.0283026	TRUE	FALSE	TRUE
SLC15A2	11.461	1.58484	0.0181249	TRUE	FALSE	TRUE
SLC17A4	25.1455	1.5827	0.00275844	TRUE	FALSE	TRUE
ZAR1L	1.47896	1.58227	0.00798794	TRUE	FALSE	TRUE
GHRH	0.607626	1.58105	0.0531711	TRUE	FALSE	TRUE
DPPA2	0.533992	1.5805	0.00053041	TRUE	FALSE	TRUE
SLC2A9	0.810523	1.57641	0.0495106	TRUE	FALSE	TRUE
PROZ	0.287662	1.57479	0.0258936	TRUE	FALSE	TRUE
PHOX2B	650.091	1.57362	0.0413375	TRUE	FALSE	TRUE
SMAD6	10.1442	1.57282	0.0183188	TRUE	FALSE	TRUE
CCL3L3	0.45639	1.57207	0.0177929	TRUE	FALSE	TRUE
GJA1	457.559	1.5686	0.179508	TRUE	FALSE	TRUE
EN1	17.8789	1.5674	0.00973434	TRUE	FALSE	TRUE
TYR	0.143831	1.56723	0.0195173	TRUE	FALSE	TRUE
FMR1NB	0.400494	1.56387	0.00883543	TRUE	FALSE	TRUE
BMP5	7.47816	1.563	0.0228734	TRUE	FALSE	TRUE
DSP	52.5798	1.56255	0.010867	TRUE	FALSE	TRUE
GRIA1	712.062	1.56083	0.166176	TRUE	FALSE	TRUE
C3AR1	0.179198	1.55992	0.00299415	TRUE	FALSE	TRUE
INHBE	2.99649	1.5593	0.0225463	TRUE	FALSE	TRUE
RGCC	0.932751	1.55908	0.0208033	TRUE	FALSE	TRUE
SPATA16	1.65855	1.55784	0.00054535	TRUE	FALSE	TRUE
LYN	14.4599	1.55662	0.0354012	TRUE	FALSE	TRUE
ACE2	3.57139	1.55141	0.0160919	TRUE	FALSE	TRUE
AQP9	0.271734	1.55059	0.00766567	TRUE	FALSE	TRUE
FAM90A26	0.157955	1.55047	0.0142024	TRUE	FALSE	TRUE
SYNJ2	42.1486	1.54984	0.0136692	TRUE	FALSE	TRUE
FMN1	98.3174	1.5482	0.15239	TRUE	FALSE	TRUE
SPATS1	0.431492	1.54486	0.0272757	TRUE	FALSE	TRUE
RTL1	15.7029	1.5448	0.021717	TRUE	FALSE	TRUE
SYPL2	7.212	1.54301	0.0348945	TRUE	FALSE	TRUE
REC114	0.315065	1.54154	0.0308894	TRUE	FALSE	TRUE
TTR	1.76567	1.54137	0.034531	TRUE	FALSE	TRUE
TGFB2	174.813	1.54124	0.121844	TRUE	FALSE	TRUE
POLE2	34.7507	1.53975	0.0857884	TRUE	FALSE	TRUE
GALNT5	2.04412	1.53755	0.0429813	TRUE	FALSE	TRUE
IGFL2	0.296027	1.53367	0.00110827	TRUE	FALSE	TRUE
RNF17	0.923382	1.53343	0.0268869	TRUE	FALSE	TRUE
PLIN1	0.15669	1.53316	0.0166018	TRUE	FALSE	TRUE
SGMS2	11.1521	1.53078	0.0548886	TRUE	FALSE	TRUE
DGAT2L6	0.436824	1.5301	0.00970014	TRUE	FALSE	TRUE
WNT3A	2.0716	1.53002	0.00621411	TRUE	FALSE	TRUE
WDR38	0.431692	1.52907	0.0415765	TRUE	FALSE	TRUE
ABHD1	2.17248	1.52829	0.0340005	TRUE	FALSE	TRUE
KLK6	11.2261	1.52799	0.0790482	TRUE	FALSE	TRUE
NCF4	0.163141	1.52711	0.00692498	TRUE	FALSE	TRUE
ZNF587	1024.62	1.52403	0.58252	TRUE	FALSE	TRUE
NDUFA7	13.2217	1.52306	0.103974	TRUE	FALSE	TRUE
GMNC	0.388328	1.52289	0.00493402	TRUE	FALSE	TRUE
ZNF177	0.46095	1.52239	0.000758551	TRUE	FALSE	TRUE
CUZD1	2.9113	1.51963	0.0357584	TRUE	FALSE	TRUE
PTPRC	1.8896	1.51725	0.0224821	TRUE	FALSE	TRUE
GPAT2	0.326283	1.51649	0.0315402	TRUE	FALSE	TRUE
SHOX	0.939151	1.51629	0.0161641	TRUE	FALSE	TRUE
SOWAHD	0.964064	1.5162	0.00723387	TRUE	FALSE	TRUE
HTR1D	0.271734	1.51598	0.036536	TRUE	FALSE	TRUE
HS6ST3	586.434	1.51594	0.0220731	TRUE	FALSE	TRUE
KCNE4	3.75035	1.51296	0.0206604	TRUE	FALSE	TRUE
CBY3	1.56201	1.51261	0.00964536	TRUE	FALSE	TRUE
ZSCAN5B	1.03253	1.50928	0.0154477	TRUE	FALSE	TRUE
MSR1	2.43265	1.50552	0.0256378	TRUE	FALSE	TRUE
PDYN	80.4166	1.50473	0.161559	TRUE	FALSE	TRUE
CALML6	3.06927	1.50438	0.0206637	TRUE	FALSE	TRUE
ESPN	4.11828	1.50427	0.00333732	TRUE	FALSE	TRUE
FXYD2	7.44585	1.50373	0.0123602	TRUE	FALSE	TRUE
IRF5	10.8721	1.5035	0.0206126	TRUE	FALSE	TRUE
RNASE7	1.16594	1.50323	0.017896	TRUE	FALSE	TRUE
GADD45B	15.2613	1.50288	0.0646175	TRUE	FALSE	TRUE
REG1A	0.544325	1.50258	0.00871458	TRUE	FALSE	TRUE
S1PR5	0.543468	1.50248	0.00311451	TRUE	FALSE	TRUE
PTGIR	0.370331	1.49927	0.0247653	TRUE	FALSE	TRUE
PGC	0.271734	1.49914	0.0254124	TRUE	FALSE	TRUE
TDRD15	0.246887	1.49792	0.0139958	TRUE	FALSE	TRUE
SLC25A48	0.403577	1.49611	0.0113876	TRUE	FALSE	TRUE
PADI1	0.900741	1.49523	0.00887713	TRUE	FALSE	TRUE
CYS1	0.489424	1.49466	0.00550747	TRUE	FALSE	TRUE
LEFTY2	8.60624	1.49151	0.0293572	TRUE	FALSE	TRUE
MYOF	39.6697	1.4913	0.0798733	TRUE	FALSE	TRUE
ADAMTS2	18.7294	1.49115	0.0476265	TRUE	FALSE	TRUE
THEGL	1.3118	1.49066	0.0371446	TRUE	FALSE	TRUE
RAB41	0.31338	1.4892	0.0161176	TRUE	FALSE	TRUE
OR1L8	0.179198	1.48816	0.0040705	TRUE	FALSE	TRUE
OTP	22.0845	1.48785	0.00102014	TRUE	FALSE	TRUE
CCDC81	6.15271	1.48703	0.0226863	TRUE	FALSE	TRUE
MYH7	4.21648	1.48664	0.0281691	TRUE	FALSE	TRUE
C2	6.81816	1.48464	0.000271578	TRUE	FALSE	TRUE
DDX60L	16.5661	1.48277	0.0414886	TRUE	FALSE	TRUE
OR4D10	5.52485	1.48256	0.019981	TRUE	FALSE	TRUE
DDB2	74.5466	1.4815	0.00770654	TRUE	FALSE	TRUE
LRRC63	1.64241	1.48036	0.00794304	TRUE	FALSE	TRUE
CALB2	785.275	1.48003	0.212765	TRUE	FALSE	TRUE
VPREB3	0.407601	1.47894	0.0114757	TRUE	FALSE	TRUE
NOX5	0.407601	1.47845	0.0330623	TRUE	FALSE	TRUE
HOGA1	0.271734	1.47807	0.029074	TRUE	FALSE	TRUE
OR10AD1	4.89168	1.47711	0.00823995	TRUE	FALSE	TRUE
MOV10L1	1.12275	1.4764	0.0415208	TRUE	FALSE	TRUE
MMP9	4.35759	1.47604	0.0754145	TRUE	FALSE	TRUE
GLIPR1L1	0.988527	1.47573	0.0046645	TRUE	FALSE	TRUE
ETNPPL	7.66459	1.47527	0.0136586	TRUE	FALSE	TRUE
EGR3	14.5794	1.47412	0.0299639	TRUE	FALSE	TRUE
SDR9C7	1.68415	1.47366	0.0248065	TRUE	FALSE	TRUE
ACADL	1.41968	1.47342	0.0113738	TRUE	FALSE	TRUE
FAM180B	0.845124	1.4718	0.0135368	TRUE	FALSE	TRUE
PCDHGB3	13.8261	1.47132	0.013239	TRUE	FALSE	TRUE
SYCP2	12.5347	1.4713	0.0108639	TRUE	FALSE	TRUE
XIRP2	3.52681	1.46748	0.00116049	TRUE	FALSE	TRUE
OR2D2	0.380385	1.46543	0.0111015	TRUE	FALSE	TRUE
HTN1	0.15213	1.46218	0.00848626	TRUE	FALSE	TRUE
TMPRSS5	15.6476	1.46129	0.0344191	TRUE	FALSE	TRUE
MYL9	297.414	1.46108	0.000473998	TRUE	FALSE	TRUE
HTR3A	940.556	1.45917	0.090395	TRUE	FALSE	TRUE
DLX2	31.3746	1.45849	0.0244279	TRUE	FALSE	TRUE
RASGRP4	0.30426	1.45843	0.0368429	TRUE	FALSE	TRUE
CLEC19A	0.123444	1.45735	0.0547179	TRUE	FALSE	TRUE
UPB1	6.12695	1.45722	0.0141746	TRUE	FALSE	TRUE
CALHM3	0.30426	1.45595	0.0283688	TRUE	FALSE	TRUE
GPR84	0.419404	1.4555	0.0185357	TRUE	FALSE	TRUE
FZD10	19.308	1.4527	0.00485751	TRUE	FALSE	TRUE
LIF	13.1088	1.45171	0.00602354	TRUE	FALSE	TRUE
MSLN	0.271734	1.44996	0.00312175	TRUE	FALSE	TRUE
ZMYND15	0.811732	1.44901	0.00999522	TRUE	FALSE	TRUE
ZNF648	2.02594	1.44876	0.0131385	TRUE	FALSE	TRUE
TFCP2L1	1.02188	1.44791	0.00814584	TRUE	FALSE	TRUE
ITIH5	2.72714	1.44772	0.0179798	TRUE	FALSE	TRUE
NPPB	13.6237	1.44767	0.00148781	TRUE	FALSE	TRUE
C10orf53	0.567359	1.44718	0.0224461	TRUE	FALSE	TRUE
AKAP14	1.46969	1.44596	0.00375281	TRUE	FALSE	TRUE
SLC15A3	0.370331	1.44519	0.0301927	TRUE	FALSE	TRUE
TRIM77	0.489424	1.44507	0.0178159	TRUE	FALSE	TRUE
LPA	0.15669	1.44481	0.0226149	TRUE	FALSE	TRUE
ERBB3	6.8152	1.44364	0.00341895	TRUE	FALSE	TRUE
ARSJ	15.7098	1.44251	0.0263702	TRUE	FALSE	TRUE
ADCY2	481.018	1.44176	0.0597924	TRUE	FALSE	TRUE
RHOJ	17.4331	1.44031	0.0200187	TRUE	FALSE	TRUE
PLK1	269.285	1.43938	0.0876961	TRUE	FALSE	TRUE
MCHR2	1.47306	1.4393	0.0159152	TRUE	FALSE	TRUE
GJC3	4.37658	1.43841	0.00171724	TRUE	FALSE	TRUE
TFF3	0.271734	1.43574	0.00788156	TRUE	FALSE	TRUE
ALDH1A1	0.135867	1.43472	0.0465656	TRUE	FALSE	TRUE
ACSL5	0.133498	1.43432	0.00823982	TRUE	FALSE	TRUE
RGPD6	1.68868	1.43425	0.0331753	TRUE	FALSE	TRUE
GOLGA8O	0.551147	1.43417	0.0635494	TRUE	FALSE	TRUE
FBXW10	1.98562	1.43308	0.019111	TRUE	FALSE	TRUE
MLNR	0.489424	1.43196	0.0107537	TRUE	FALSE	TRUE
TRDN	11.7696	1.43114	0.00210208	TRUE	FALSE	TRUE
CNTD1	1.08566	1.42848	0.00541247	TRUE	FALSE	TRUE
C14orf178	3.91511	1.42672	0.0129453	TRUE	FALSE	TRUE
MEP1A	0.31338	1.4256	0.0111452	TRUE	FALSE	TRUE
KCNF1	26.1465	1.42385	0.0106503	TRUE	FALSE	TRUE
FOXO1	41.3349	1.42335	0.125875	TRUE	FALSE	TRUE
KLHL30	0.246887	1.42067	0.0177558	TRUE	FALSE	TRUE
STPG1	104.289	1.41729	0.120294	TRUE	FALSE	TRUE
SBSPON	1.24274	1.41726	0.0153889	TRUE	FALSE	TRUE
MYCBPAP	5.99654	1.41567	0.00407377	TRUE	FALSE	TRUE
ATP10B	0.431492	1.41531	0.0345536	TRUE	FALSE	TRUE
C11orf98	29.5032	1.41357	0.0206405	TRUE	FALSE	TRUE
NCKAP1L	3.32058	1.41179	0.0234377	TRUE	FALSE	TRUE
SHISA9	173.009	1.41101	0.00250519	TRUE	FALSE	TRUE
FAM166B	1.43002	1.40824	0.00479668	TRUE	FALSE	TRUE
PATE2	0.382754	1.40748	0.0329666	TRUE	FALSE	TRUE
MIOX	0.30426	1.40739	0.0219842	TRUE	FALSE	TRUE
ESRP2	0.246887	1.40731	0.0316467	TRUE	FALSE	TRUE
CCDC60	15.5856	1.40596	0.0364603	TRUE	FALSE	TRUE
EPHA2	131.805	1.40497	0.0178839	TRUE	FALSE	TRUE
EMCN	0.266996	1.40273	0.00293676	TRUE	FALSE	TRUE
C12orf75	402.075	1.40204	0.0224949	TRUE	FALSE	TRUE
GALP	3.10753	1.40139	0.0412668	TRUE	FALSE	TRUE
RIMBP3B	1.68496	1.40039	0.00244166	TRUE	FALSE	TRUE
ABCB11	0.15213	1.40024	0.0175655	TRUE	FALSE	TRUE
ZNF438	63.4227	1.39945	0.092754	TRUE	FALSE	TRUE
ABCG2	2.13641	1.39876	0.0276337	TRUE	FALSE	TRUE
FAM20A	0.31338	1.39872	0.022762	TRUE	FALSE	TRUE
DKK2	51.0178	1.39656	0.0298535	TRUE	FALSE	TRUE
S100A3	0.58297	1.39588	0.00904555	TRUE	FALSE	TRUE
CCDC116	5.02034	1.39521	0.00409891	TRUE	FALSE	TRUE
MMP3	8.33674	1.39463	0.0230272	TRUE	FALSE	TRUE
SMPX	0.143831	1.39012	0.0387433	TRUE	FALSE	TRUE
PNMT	15.2708	1.3892	0.00806895	TRUE	FALSE	TRUE
PEAR1	10.8966	1.38872	0.0219275	TRUE	FALSE	TRUE
RIN3	16.8481	1.38831	0.00182952	TRUE	FALSE	TRUE
ANKRD1	109.372	1.38578	0.0351169	TRUE	FALSE	TRUE
C8B	0.15213	1.38569	0.00514592	TRUE	FALSE	TRUE
ANKRD36B	146.689	1.38477	0.0453279	TRUE	FALSE	TRUE
ZNF248	1.63617	1.38281	0.00848134	TRUE	FALSE	TRUE
SYTL1	7.06721	1.3822	0.0170929	TRUE	FALSE	TRUE
SPTB	156.162	1.37966	0.069304	TRUE	FALSE	TRUE
SYNPR	356.636	1.37896	0.13853	TRUE	FALSE	TRUE
HSF5	1.33937	1.37723	0.0118731	TRUE	FALSE	TRUE
GPR6	33.5946	1.37609	0.0615992	TRUE	FALSE	TRUE
ALDOB	0.135867	1.3742	0.00626259	TRUE	FALSE	TRUE
ZNF519	382.379	1.37392	0.01535	TRUE	FALSE	TRUE
BEST2	0.15669	1.37073	0.00564634	TRUE	FALSE	TRUE
KYNU	2.43313	1.37063	0.00342335	TRUE	FALSE	TRUE
CPA3	0.143897	1.37036	0.026814	TRUE	FALSE	TRUE
SATL1	0.64975	1.36975	0.0173366	TRUE	FALSE	TRUE
NECAB1	72.332	1.36954	0.135309	TRUE	FALSE	TRUE
TAS2R14	27.8772	1.3695	0.00332456	TRUE	FALSE	TRUE
THBS1	199.672	1.36814	0.0949642	TRUE	FALSE	TRUE
SST	3133.64	1.36711	1.32827	TRUE	TRUE	FALSE
PCDHA13	28.1669	1.36702	0.0457111	TRUE	FALSE	TRUE
BTBD16	0.466376	1.3654	0.0222214	TRUE	FALSE	TRUE
CCDC73	0.589819	1.36466	0.0154966	TRUE	FALSE	TRUE
GDF10	14.3151	1.36231	0.00551565	TRUE	FALSE	TRUE
KLF14	0.246887	1.35789	0.000885654	TRUE	FALSE	TRUE
FAM170A	0.978848	1.35647	0.0191177	TRUE	FALSE	TRUE
CORT	11.9531	1.35519	0.0355954	TRUE	FALSE	TRUE
BMP4	6.3199	1.3546	0.0332701	TRUE	FALSE	TRUE
ABCA4	1.7138	1.35458	0.0465393	TRUE	FALSE	TRUE
GABRG1	0.824636	1.3523	0.0235778	TRUE	FALSE	TRUE
TC2N	0.52898	1.3518	0.00453164	TRUE	FALSE	TRUE
OLIG3	0.326283	1.35038	0.0158661	TRUE	FALSE	TRUE
GPR17	0.612868	1.34916	0.00207183	TRUE	FALSE	TRUE
KCNJ10	0.123444	1.3472	0.0271594	TRUE	FALSE	TRUE
BMP7	215.682	1.34706	0.111827	TRUE	FALSE	TRUE
HIGD1B	0.411105	1.34389	0.18904	TRUE	FALSE	TRUE
PLAT	41.0343	1.34367	0.011963	TRUE	FALSE	TRUE
PCDHB11	134.278	1.34151	0.028434	TRUE	FALSE	TRUE
DOK2	0.163141	1.34138	0.0408644	TRUE	FALSE	TRUE
RARG	3.45815	1.33912	0.00888034	TRUE	FALSE	TRUE
CPA2	0.690936	1.33609	0.00835361	TRUE	FALSE	TRUE
ZAP70	2.39373	1.33582	0.00446994	TRUE	FALSE	TRUE
SPDYE5	0.143897	1.33552	0.444138	TRUE	FALSE	TRUE
TRPM2	0.835748	1.33452	0.0192456	TRUE	FALSE	TRUE
LMX1B	28.0684	1.32947	0.00171127	TRUE	FALSE	TRUE
PDE6G	1.47568	1.32819	0.0607151	TRUE	FALSE	TRUE
KRBOX1	0.358396	1.32613	0.0111978	TRUE	FALSE	TRUE
SMC1B	0.123444	1.32499	0.0124266	TRUE	FALSE	TRUE
TGM4	0.295961	1.32182	0.0423996	TRUE	FALSE	TRUE
FOXC2	2.04674	1.32035	0.0255776	TRUE	FALSE	TRUE
PDE8B	9.95728	1.31819	0.00625498	TRUE	FALSE	TRUE
DUOXA1	0.296027	1.31734	0.0523204	TRUE	FALSE	TRUE
GCM1	0.233188	1.31634	0.002084	TRUE	FALSE	TRUE
LGALS12	0.626761	1.3157	0.0402284	TRUE	FALSE	TRUE
KCNIP3	7.20867	1.31496	0.0486768	TRUE	FALSE	TRUE
ADM	15.7803	1.31455	0.0633581	TRUE	FALSE	TRUE
HCRTR1	9.32911	1.31344	0.0411555	TRUE	FALSE	TRUE
AGR2	1.54205	1.31245	0.0313748	TRUE	FALSE	TRUE
GPR142	11.2811	1.31068	0.0129775	TRUE	FALSE	TRUE
PRKCH	5.38366	1.30934	0.030345	TRUE	FALSE	TRUE
IGFBP6	2.081	1.30886	0.01587	TRUE	FALSE	TRUE
KRT18	69.8324	1.30665	0.0485861	TRUE	FALSE	TRUE
PRSS3	0.608519	1.30644	0.036824	TRUE	FALSE	TRUE
GLP1R	4.49534	1.30604	0.0438759	TRUE	FALSE	TRUE
ZNF385B	81.2474	1.30574	0.0438928	TRUE	FALSE	TRUE
IL22	0.133498	1.30365	0.00557619	TRUE	FALSE	TRUE
NKX2-1	46.0007	1.30176	0.0348533	TRUE	FALSE	TRUE
FKBP6	0.143831	1.30136	0.0234445	TRUE	FALSE	TRUE
TACR2	0.411238	1.30132	0.00551736	TRUE	FALSE	TRUE
SLC7A4	18.6032	1.2983	0.0077743	TRUE	FALSE	TRUE
MAOB	9.84047	1.29554	0.0358903	TRUE	FALSE	TRUE
MESP2	0.179198	1.29507	0.0143583	TRUE	FALSE	TRUE
ITGA2	50.5534	1.29366	0.0541604	TRUE	FALSE	TRUE
EFCAB3	0.287662	1.29316	0.0366332	TRUE	FALSE	TRUE
SLC5A2	1.97053	1.29248	0.00701395	TRUE	FALSE	TRUE
TEK	17.9908	1.29149	0.0749614	TRUE	FALSE	TRUE
ENTPD3	2.75688	1.29083	0.0331256	TRUE	FALSE	TRUE
PPEF2	1.71883	1.29077	0.031636	TRUE	FALSE	TRUE
PIK3R5	0.133498	1.28998	0.00768506	TRUE	FALSE	TRUE
LHX5	121.977	1.28895	0.0130461	TRUE	FALSE	TRUE
KLRC4	0.275574	1.28669	0.0106603	TRUE	FALSE	TRUE
ZNF837	20.0662	1.28484	0.0310135	TRUE	FALSE	TRUE
SGPP2	10.3031	1.28356	0.0686713	TRUE	FALSE	TRUE
RNF222	0.431692	1.28336	0.0291506	TRUE	FALSE	TRUE
MYO5B	63.5753	1.28306	0.0125847	TRUE	FALSE	TRUE
SPTA1	10.2816	1.2827	0.0513878	TRUE	FALSE	TRUE
ARL11	0.246887	1.27986	0.0352349	TRUE	FALSE	TRUE
IFI44L	0.133498	1.27901	0.0131363	TRUE	FALSE	TRUE
AIFM3	1.43898	1.27767	0.0432976	TRUE	FALSE	TRUE
ADAM21	4.19859	1.27727	0.0536724	TRUE	FALSE	TRUE
PLLP	6.07054	1.27333	0.00778474	TRUE	FALSE	TRUE
ADAM7	0.30426	1.27296	0.0129792	TRUE	FALSE	TRUE
ZFP92	0.732013	1.27187	0.0218142	TRUE	FALSE	TRUE
CLDN16	0.143897	1.27138	0.0150105	TRUE	FALSE	TRUE
XG	1.16876	1.2706	0.0145026	TRUE	FALSE	TRUE
ITPR1	28.6703	1.27026	0.00889189	TRUE	FALSE	TRUE
NKX1-1	9.59726	1.2702	0.0233412	TRUE	FALSE	TRUE
FST	120.527	1.26999	0.0893352	TRUE	FALSE	TRUE
CKM	0.143897	1.26981	0.0102027	TRUE	FALSE	TRUE
TLL2	35.7775	1.26573	0.0211889	TRUE	FALSE	TRUE
MSX1	9.72992	1.26466	0.00377444	TRUE	FALSE	TRUE
GNAT1	0.123444	1.26418	0.00508873	TRUE	FALSE	TRUE
FLI1	3.82535	1.26403	0.0157498	TRUE	FALSE	TRUE
CCNI2	0.76282	1.26337	0.0173763	TRUE	FALSE	TRUE
ADAMTS1	181.668	1.26324	0.123579	TRUE	FALSE	TRUE
SPN	2.08778	1.26237	0.0719624	TRUE	FALSE	TRUE
PINLYP	17.3959	1.26207	0.00331689	TRUE	FALSE	TRUE
KLRG2	0.31338	1.26145	0.00477075	TRUE	FALSE	TRUE
PGR	2.8189	1.25996	0.022658	TRUE	FALSE	TRUE
ANKRD35	16.0144	1.25945	0.0140169	TRUE	FALSE	TRUE
TK1	72.6504	1.25776	0.077463	TRUE	FALSE	TRUE
RNF43	2.88652	1.25758	0.0116589	TRUE	FALSE	TRUE
CXCL5	0.143831	1.25631	0.0130924	TRUE	FALSE	TRUE
LRRC69	2.75825	1.25561	0.0202885	TRUE	FALSE	TRUE
ANXA13	2.04032	1.25549	0.0616954	TRUE	FALSE	TRUE
SH2D4A	0.870966	1.25395	0.00493407	TRUE	FALSE	TRUE
BEST4	18.2242	1.25334	0.00240823	TRUE	FALSE	TRUE
TCEAL8	2472.63	1.25187	0.0516686	TRUE	FALSE	TRUE
LPL	48.1312	1.25136	0.025357	TRUE	FALSE	TRUE
COX6B2	1.18094	1.25107	0.23567	TRUE	FALSE	TRUE
SYNDIG1L	12.3422	1.24891	0.0246382	TRUE	FALSE	TRUE
ENPP3	3.50634	1.2487	0.000889971	TRUE	FALSE	TRUE
SDC1	324.943	1.24853	0.111926	TRUE	FALSE	TRUE
RIMBP3C	1.53767	1.24848	0.00285906	TRUE	FALSE	TRUE
SLC22A2	0.48184	1.24838	0.0443018	TRUE	FALSE	TRUE
MCMDC2	3.43129	1.24821	0.00969782	TRUE	FALSE	TRUE
SULT1A3	1.35156	1.24799	0.00687429	TRUE	FALSE	TRUE
CHRNA6	10.7678	1.24744	0.00339962	TRUE	FALSE	TRUE
CLEC18B	15.2314	1.2473	0.00145983	TRUE	FALSE	TRUE
FGF7	1.29896	1.24551	0.0340257	TRUE	FALSE	TRUE
CLPSL2	0.403577	1.24459	0.00961931	TRUE	FALSE	TRUE
POU5F1B	242.101	1.24432	0.0563151	TRUE	FALSE	TRUE
USH1C	0.123444	1.24337	0.0117887	TRUE	FALSE	TRUE
FAP	0.179198	1.24275	0.00558136	TRUE	FALSE	TRUE
SHE	3.742	1.24118	0.00810393	TRUE	FALSE	TRUE
CFB	0.15213	1.24082	0.0059504	TRUE	FALSE	TRUE
ST6GALNAC2	2.07305	1.23805	0.0409104	TRUE	FALSE	TRUE
POPDC3	3.41562	1.23746	0.0438385	TRUE	FALSE	TRUE
PARP14	34.0362	1.23681	0.014859	TRUE	FALSE	TRUE
SOX14	9.36626	1.23551	0.0309082	TRUE	FALSE	TRUE
SLCO6A1	10.1353	1.23395	0.0293385	TRUE	FALSE	TRUE
TP53TG5	0.271734	1.23356	0.0105354	TRUE	FALSE	TRUE
CXCL3	1.44625	1.23344	0.0168048	TRUE	FALSE	TRUE
ACRV1	4.13343	1.23257	0.0260362	TRUE	FALSE	TRUE
ADCYAP1	525.031	1.23135	0.0310441	TRUE	FALSE	TRUE
MYBPC1	0.179198	1.23113	0.0148037	TRUE	FALSE	TRUE
RAD54B	40.8282	1.23086	0.114279	TRUE	FALSE	TRUE
CARD18	0.411238	1.23085	0.0043009	TRUE	FALSE	TRUE
KRTAP5-8	0	1.23069	0.78911	TRUE	TRUE	FALSE
NTF3	34.1688	1.23042	0.014746	TRUE	FALSE	TRUE
GJA3	0.15213	1.22995	0.0249559	TRUE	FALSE	TRUE
BIRC7	4.05542	1.229	0.0086386	TRUE	FALSE	TRUE
ANKRD18B	8.76662	1.22854	0.0380442	TRUE	FALSE	TRUE
C6orf141	9.09554	1.22821	0.00256261	TRUE	FALSE	TRUE
OVOL1	0.776009	1.22807	0.0270667	TRUE	FALSE	TRUE
HEATR4	1.16794	1.22796	0.0164078	TRUE	FALSE	TRUE
ATP8B1	4.16349	1.22703	0.0318043	TRUE	FALSE	TRUE
MS4A6E	0.271734	1.22381	0.00367443	TRUE	FALSE	TRUE
SLC16A12	0.267274	1.22343	0.00308007	TRUE	FALSE	TRUE
SMAD3	492.283	1.22257	0.0517143	TRUE	FALSE	TRUE
METTL25	31.7424	1.2217	0.0111847	TRUE	FALSE	TRUE
IGFLR1	21.2576	1.22162	0.00565835	TRUE	FALSE	TRUE
NWD1	0.65564	1.22104	0.0185444	TRUE	FALSE	TRUE
DNAJB13	1.37068	1.22008	0.0498854	TRUE	FALSE	TRUE
CATIP	0.786064	1.21983	0.0110614	TRUE	FALSE	TRUE
ITGA8	5.87134	1.2196	0.00991275	TRUE	FALSE	TRUE
LTBP2	20.5239	1.21866	0.0183729	TRUE	FALSE	TRUE
GABRQ	66.5847	1.21812	0.0571026	TRUE	FALSE	TRUE
SNCB	489.635	1.21786	0.107498	TRUE	FALSE	TRUE
CCNA1	163.172	1.2164	0.00151658	TRUE	FALSE	TRUE
SPOCD1	8.32775	1.21639	0.0580482	TRUE	FALSE	TRUE
ABCC6	5.76592	1.21392	0.0215963	TRUE	FALSE	TRUE
LYPD5	33.745	1.21342	0.0166528	TRUE	FALSE	TRUE
RAB25	14.5138	1.21231	0.00907894	TRUE	FALSE	TRUE
PTH1R	10.9975	1.21186	0.0318283	TRUE	FALSE	TRUE
HS3ST4	213.399	1.21176	0.067582	TRUE	FALSE	TRUE
APOL6	0.431492	1.21143	0.00974409	TRUE	FALSE	TRUE
ATP6V1B1	8.73123	1.21127	0.00729768	TRUE	FALSE	TRUE
CCR4	0.962649	1.20931	0.025197	TRUE	FALSE	TRUE
NOX4	31.6456	1.20852	0.0548307	TRUE	FALSE	TRUE
DSG3	0.271734	1.20832	0.0112859	TRUE	FALSE	TRUE
DMP1	0.961459	1.20774	0.0107719	TRUE	FALSE	TRUE
FGF5	69.0224	1.20743	0.0408623	TRUE	FALSE	TRUE
SRL	0.716468	1.20707	0.0258336	TRUE	FALSE	TRUE
FOLR1	0.123444	1.20571	0.0492865	TRUE	FALSE	TRUE
ABHD14A-ACY1	10.658	1.20562	0.0149104	TRUE	FALSE	TRUE
C5orf47	0.403577	1.20444	0.0123073	TRUE	FALSE	TRUE
NAA11	0.299008	1.20424	0.0154333	TRUE	FALSE	TRUE
HORMAD1	1.07214	1.2035	0.00243659	TRUE	FALSE	TRUE
DRD4	6.67611	1.2029	0.019259	TRUE	FALSE	TRUE
TRPM8	162.946	1.20279	0.068208	TRUE	FALSE	TRUE
AKNAD1	0.676966	1.19928	0.00885456	TRUE	FALSE	TRUE
PAX6	102.152	1.19926	0.0499533	TRUE	FALSE	TRUE
PLGLB2	5.17126	1.19861	0.0338015	TRUE	FALSE	TRUE
TLX2	0.271734	1.19841	0.000452025	TRUE	FALSE	TRUE
TH	6.46618	1.19692	0.0483466	TRUE	FALSE	TRUE
TRPC7	1.54997	1.19668	0.011553	TRUE	FALSE	TRUE
SEBOX	0.246887	1.19602	0.00270909	TRUE	FALSE	TRUE
TMEM140	0.411172	1.19551	0.00410027	TRUE	FALSE	TRUE
ACAP1	9.31048	1.19307	0.00214165	TRUE	FALSE	TRUE
SPATA31E1	0.61764	1.19268	0.0342051	TRUE	FALSE	TRUE
ANKRD31	19.8537	1.19184	0.0250638	TRUE	FALSE	TRUE
CLDN6	74.2189	1.19136	0.0463834	TRUE	FALSE	TRUE
CBLC	0.287728	1.19086	0.0215214	TRUE	FALSE	TRUE
CLDN34	1.33448	1.18957	0.0255605	TRUE	FALSE	TRUE
PENK	92.822	1.18932	0.0557155	TRUE	FALSE	TRUE
FAM167B	1.75557	1.18857	0.00355928	TRUE	FALSE	TRUE
C19orf33	0.466376	1.18842	0.0315452	TRUE	FALSE	TRUE
C2orf66	44.4277	1.18805	0.0278824	TRUE	FALSE	TRUE
FAM47A	0.563302	1.18804	0.0372577	TRUE	FALSE	TRUE
RAMP1	2.19506	1.18799	0.0141245	TRUE	FALSE	TRUE
NKX6-1	541.603	1.18661	0.00482843	TRUE	FALSE	TRUE
ADH4	3.09707	1.1855	0.0098539	TRUE	FALSE	TRUE
CCNB1	635.306	1.18484	0.307815	TRUE	FALSE	TRUE
HUS1B	0.326283	1.1846	0.0180421	TRUE	FALSE	TRUE
CD302	2.65345	1.18425	0.0140373	TRUE	FALSE	TRUE
DNAJC5G	3.21295	1.18332	0.0132034	TRUE	FALSE	TRUE
P2RX1	0.143897	1.18263	0.0359414	TRUE	FALSE	TRUE
LGALS9	4.07525	1.18252	0.0148036	TRUE	FALSE	TRUE
PABPC3	2.14276	1.18206	0.0115617	TRUE	FALSE	TRUE
MMP19	1.8207	1.18073	0.00364247	TRUE	FALSE	TRUE
CDH9	129.403	1.17936	0.0164563	TRUE	FALSE	TRUE
MRGPRE	0.698967	1.17664	0.00552314	TRUE	FALSE	TRUE
PRSS33	0.737042	1.17568	0.0558316	TRUE	FALSE	TRUE
PRH1	7.58144	1.17546	0.00187317	TRUE	FALSE	TRUE
CDC45	56.2215	1.17507	0.061834	TRUE	FALSE	TRUE
CD93	0.694285	1.17443	0.0157187	TRUE	FALSE	TRUE
SRXN1	3.30121	1.17426	0.030977	TRUE	FALSE	TRUE
DDX60	6.77705	1.17299	0.00549695	TRUE	FALSE	TRUE
PLK5	13.8633	1.17296	0.00963354	TRUE	FALSE	TRUE
C12orf42	0.512886	1.17232	0.0224495	TRUE	FALSE	TRUE
OTOS	0.266996	1.17219	0.013389	TRUE	FALSE	TRUE
NXPH2	31.308	1.17131	0.0103603	TRUE	FALSE	TRUE
SLIT3	744.813	1.17021	0.10495	TRUE	FALSE	TRUE
KLRC1	0.123444	1.16925	0.0147939	TRUE	FALSE	TRUE
OSTN	4.68952	1.16893	0.0704372	TRUE	FALSE	TRUE
CFHR4	0.267341	1.16821	0.0123577	TRUE	FALSE	TRUE
TMEM125	0.275574	1.168	0.00939777	TRUE	FALSE	TRUE
CAGE1	0.275574	1.16712	0.0224556	TRUE	FALSE	TRUE
LDB3	39.1496	1.1671	0.0488319	TRUE	FALSE	TRUE
C15orf48	1.03545	1.16703	0.273059	TRUE	FALSE	TRUE
RASAL1	0.315065	1.16605	0.0315645	TRUE	FALSE	TRUE
LRRC26	15.223	1.16581	0.0670318	TRUE	FALSE	TRUE
FHIT	166.382	1.16543	0.033245	TRUE	FALSE	TRUE
KRT37	0.15213	1.16476	0.0065243	TRUE	FALSE	TRUE
FADS6	0.77444	1.16475	0.0119874	TRUE	FALSE	TRUE
VEGFA	94.2577	1.16473	0.0197951	TRUE	FALSE	TRUE
SLC5A12	8.82457	1.16383	0.0244188	TRUE	FALSE	TRUE
PAPSS2	11.9222	1.16223	0.0213226	TRUE	FALSE	TRUE
RBM43	43.0937	1.16202	0.0504672	TRUE	FALSE	TRUE
STC2	30.4663	1.16167	0.00415882	TRUE	FALSE	TRUE
KCNE3	1.88678	1.16154	0.0409066	TRUE	FALSE	TRUE
HOXC13	0.326283	1.15914	0.0209789	TRUE	FALSE	TRUE
IMPG1	9.88134	1.15882	0.00874562	TRUE	FALSE	TRUE
SNAI1	26.7372	1.15638	0.0119475	TRUE	FALSE	TRUE
NANOS3	2.78972	1.1562	0.00563492	TRUE	FALSE	TRUE
ATP10A	5.19093	1.15595	0.0337759	TRUE	FALSE	TRUE
CDC25C	65.9125	1.15492	0.128964	TRUE	FALSE	TRUE
ZNF589	678.611	1.1544	0.0551186	TRUE	FALSE	TRUE
ECM2	0.994917	1.15431	0.0615269	TRUE	FALSE	TRUE
IL1RAPL1	59.5185	1.15141	0.0438142	TRUE	FALSE	TRUE
GLUD2	2.7145	1.15069	0.0105375	TRUE	FALSE	TRUE
TUBB8B	0.791276	1.15011	0.032858	TRUE	FALSE	TRUE
CEBPA	34.0916	1.14941	0.0477555	TRUE	FALSE	TRUE
APLNR	6.12373	1.14868	0.00935498	TRUE	FALSE	TRUE
ASB14	0.725755	1.14774	0.0163272	TRUE	FALSE	TRUE
TBC1D3E	0.58297	1.14713	0.0526267	TRUE	FALSE	TRUE
ANKRD33B	26.7773	1.14708	0.0535485	TRUE	FALSE	TRUE
STEAP1B	2.24743	1.14602	0.0167008	TRUE	FALSE	TRUE
FAM106A	3.64113	1.14544	0.344868	TRUE	FALSE	TRUE
IL32	2.06223	1.14535	0.0202928	TRUE	FALSE	TRUE
GAD2	94.0689	1.14504	0.020988	TRUE	FALSE	TRUE
COL11A1	383.017	1.14501	0.0981005	TRUE	FALSE	TRUE
IL17F	0.143831	1.14496	0.00718104	TRUE	FALSE	TRUE
CREB3L3	0.163141	1.14352	0.0132968	TRUE	FALSE	TRUE
HRC	18.3754	1.14274	0.0676304	TRUE	FALSE	TRUE
TEKT5	5.88144	1.14247	0.00817057	TRUE	FALSE	TRUE
SPTSSB	430.6	1.14064	0.0427697	TRUE	FALSE	TRUE
ANG	2.35109	1.14038	0.00810094	TRUE	FALSE	TRUE
STYK1	1.34675	1.13946	0.00423189	TRUE	FALSE	TRUE
ITGA6	586.424	1.13647	0.160853	TRUE	FALSE	TRUE
TRPV2	68.748	1.13635	0.0869928	TRUE	FALSE	TRUE
IL2RG	0.423864	1.13208	0.0137258	TRUE	FALSE	TRUE
DUSP15	154.172	1.13082	0.193782	TRUE	FALSE	TRUE
LSP1	0.179198	1.13075	0.0139101	TRUE	FALSE	TRUE
PCDHA8	14.6099	1.13053	0.0215149	TRUE	FALSE	TRUE
CPA4	1.38968	1.12822	0.02966	TRUE	FALSE	TRUE
INSRR	8.30136	1.12769	0.0225174	TRUE	FALSE	TRUE
SPINK5	80.6111	1.12699	0.0641046	TRUE	FALSE	TRUE
CYSLTR2	29.3943	1.12689	0.0587353	TRUE	FALSE	TRUE
RD3	7.69957	1.12686	0.00170079	TRUE	FALSE	TRUE
UTF1	0.15213	1.12594	0.0176811	TRUE	FALSE	TRUE
PZP	0.275574	1.12434	0.00427805	TRUE	FALSE	TRUE
NID1	180.228	1.12341	0.062722	TRUE	FALSE	TRUE
ZNF257	112.578	1.12303	0.0594772	TRUE	FALSE	TRUE
PACRG	48.2222	1.11908	0.035218	TRUE	FALSE	TRUE
ARHGAP36	1021.7	1.11859	0.0867748	TRUE	FALSE	TRUE
TEX19	1.30242	1.11831	0.295997	TRUE	FALSE	TRUE
KCNK15	0.646393	1.11633	0.00136008	TRUE	FALSE	TRUE
AGRP	0.135867	1.11587	0.0149172	TRUE	FALSE	TRUE
SYT3	858.31	1.11489	0.148826	TRUE	FALSE	TRUE
SNTB1	5.61464	1.11433	0.007918	TRUE	FALSE	TRUE
SLC5A1	35.3719	1.11342	0.00724211	TRUE	FALSE	TRUE
HPCA	67.1785	1.11276	0.00791663	TRUE	FALSE	TRUE
FREM3	7.51713	1.11198	0.0703826	TRUE	FALSE	TRUE
AURKB	143.054	1.11188	0.0861549	TRUE	FALSE	TRUE
INSL5	0.623627	1.11157	0.0393911	TRUE	FALSE	TRUE
BFSP1	7.37572	1.11136	0.00799534	TRUE	FALSE	TRUE
DPYD	76.2615	1.11132	0.0122995	TRUE	FALSE	TRUE
RNF128	27.4807	1.11113	0.0040437	TRUE	FALSE	TRUE
VGLL2	0.275574	1.11022	0.0188949	TRUE	FALSE	TRUE
OVOL2	0.978147	1.10938	0.0232519	TRUE	FALSE	TRUE
PALMD	2.0933	1.10659	0.0251155	TRUE	FALSE	TRUE
SLITRK6	4.47003	1.10589	0.0244198	TRUE	FALSE	TRUE
SFTA3	12.5676	1.10541	0.046138	TRUE	FALSE	TRUE
OR4D5	0.716793	1.10457	0.00767733	TRUE	FALSE	TRUE
EMP1	118.083	1.10436	0.0245663	TRUE	FALSE	TRUE
GNAT2	0.961257	1.1034	0.017313	TRUE	FALSE	TRUE
GALNT4	0.411441	1.10179	0.00695435	TRUE	FALSE	TRUE
SULT1B1	0.295792	1.10177	0.00757903	TRUE	FALSE	TRUE
NFATC2	6.73153	1.1009	0.0122345	TRUE	FALSE	TRUE
TNIP3	3.6239	1.09973	0.0113111	TRUE	FALSE	TRUE
BTLA	1.77089	1.09969	0.00201566	TRUE	FALSE	TRUE
OAS3	3.0191	1.09956	0.101693	TRUE	FALSE	TRUE
KLF4	1.26172	1.09881	0.00628303	TRUE	FALSE	TRUE
BHLHE23	4.58128	1.09853	0.00159049	TRUE	FALSE	TRUE
RESP18	1.06923	1.09785	0.00116447	TRUE	FALSE	TRUE
CRH	27.6968	1.09617	0.0298484	TRUE	FALSE	TRUE
NKX1-2	23.09	1.096	0.130734	TRUE	FALSE	TRUE
TULP2	0.143897	1.09575	0.0372331	TRUE	FALSE	TRUE
DIRAS3	1.83725	1.09549	0.024847	TRUE	FALSE	TRUE
ACSM4	0.47007	1.09532	0.0515945	TRUE	FALSE	TRUE
TMED7-TICAM2	1.80086	1.09465	0.0233859	TRUE	FALSE	TRUE
COMMD8	122.828	1.09454	0.0638086	TRUE	FALSE	TRUE
FBXW12	2.78431	1.09404	0.0124833	TRUE	FALSE	TRUE
CYP2J2	1.32347	1.09362	0.0230093	TRUE	FALSE	TRUE
WNT10B	22.1579	1.09327	0.0155424	TRUE	FALSE	TRUE
LEFTY1	2.36492	1.09305	0.0236413	TRUE	FALSE	TRUE
CMKLR1	0.285628	1.09206	0.0223149	TRUE	FALSE	TRUE
PCDHGA5	14.2395	1.09164	0.0203779	TRUE	FALSE	TRUE
TCF24	0.246887	1.09114	0.00371112	TRUE	FALSE	TRUE
EDN3	3.68224	1.09111	0.0122912	TRUE	FALSE	TRUE
LYZ	4.36755	1.09018	0.0208806	TRUE	FALSE	TRUE
PCDHGB2	64.2246	1.0898	0.0230962	TRUE	FALSE	TRUE
TNNT2	1.26712	1.08947	0.0326622	TRUE	FALSE	TRUE
EFHC2	3.53875	1.08902	0.0145327	TRUE	FALSE	TRUE
GPHB5	0.15669	1.08807	0.0012317	TRUE	FALSE	TRUE
SLC17A8	3.14657	1.08639	0.0252706	TRUE	FALSE	TRUE
COL18A1	405.384	1.08538	0.140243	TRUE	FALSE	TRUE
TECRL	0.233188	1.08438	0.00185872	TRUE	FALSE	TRUE
TMEM255B	62.925	1.08407	0.0388254	TRUE	FALSE	TRUE
HMCN1	145.037	1.08403	0.0203295	TRUE	FALSE	TRUE
WNT4	35.4922	1.08396	0.00749753	TRUE	FALSE	TRUE
IQCF1	0.271734	1.08381	0.0104227	TRUE	FALSE	TRUE
FBLN2	21.0224	1.08367	0.0604394	TRUE	FALSE	TRUE
COL24A1	19.5388	1.08325	0.0437147	TRUE	FALSE	TRUE
ICAM1	4.40413	1.08249	0.0367629	TRUE	FALSE	TRUE
KIF17	36.9845	1.08249	0.00756629	TRUE	FALSE	TRUE
TMEM89	0.429689	1.08201	0.0190993	TRUE	FALSE	TRUE
PPP2R5A	67.3504	1.08033	0.149632	TRUE	FALSE	TRUE
IZUMO1	0.133498	1.08028	0.0149127	TRUE	FALSE	TRUE
PTX4	0.411105	1.08005	0.0341319	TRUE	FALSE	TRUE
CRISP3	0.246887	1.07804	0.0168989	TRUE	FALSE	TRUE
DMRTC1B	0.444352	1.077	0.00482506	TRUE	FALSE	TRUE
NRGN	52.4506	1.07698	0.0556876	TRUE	FALSE	TRUE
SHISA2	218.012	1.07576	0.144099	TRUE	FALSE	TRUE
MCM10	130.639	1.07542	0.094636	TRUE	FALSE	TRUE
NPHS1	5.93896	1.07376	0.0324146	TRUE	FALSE	TRUE
SYTL4	8.34096	1.07283	0.0442493	TRUE	FALSE	TRUE
TSPEAR	8.48964	1.07269	0.0232432	TRUE	FALSE	TRUE
RHCG	0.163141	1.07215	0.00943584	TRUE	FALSE	TRUE
PCDHA4	889.446	1.07157	0.221519	TRUE	FALSE	TRUE
DCDC2C	0.439925	1.07059	0.0108036	TRUE	FALSE	TRUE
ANKK1	0.15669	1.0694	0.0234842	TRUE	FALSE	TRUE
ZSCAN10	0.246887	1.06937	0.0109817	TRUE	FALSE	TRUE
GFI1B	4.47457	1.06908	0.000370028	TRUE	FALSE	TRUE
GDF7	16.9513	1.06837	0.0231646	TRUE	FALSE	TRUE
CLEC3B	5.21966	1.06699	0.022205	TRUE	FALSE	TRUE
GBP6	0.864106	1.06502	0.00393463	TRUE	FALSE	TRUE
GPRC5D	0.31338	1.06412	0.0118153	TRUE	FALSE	TRUE
HPSE2	0.994014	1.06298	0.0155744	TRUE	FALSE	TRUE
KDM6A	1112.07	1.06158	0.260503	TRUE	FALSE	TRUE
ANO1	2.89582	1.05988	0.0188536	TRUE	FALSE	TRUE
WDR49	4.21912	1.05966	0.00862244	TRUE	FALSE	TRUE
ASB4	0.135867	1.05921	0.0123591	TRUE	FALSE	TRUE
CD7	0.123444	1.05826	0.0293588	TRUE	FALSE	TRUE
ZNF595	242.775	1.05801	0.0394792	TRUE	FALSE	TRUE
ADAM20	3.57539	1.05786	0.0310032	TRUE	FALSE	TRUE
GDF5	7.30116	1.05781	0.0192505	TRUE	FALSE	TRUE
TDRD5	1.02864	1.05757	0.00481327	TRUE	FALSE	TRUE
VSIG4	0.135867	1.05706	0.0416518	TRUE	FALSE	TRUE
DMD	774.275	1.05664	0.153891	TRUE	FALSE	TRUE
FAM9C	1.10728	1.05616	0.0086707	TRUE	FALSE	TRUE
ENAM	2.59091	1.05578	0.00542547	TRUE	FALSE	TRUE
PM20D1	4.28362	1.05429	0.00438048	TRUE	FALSE	TRUE
HMOX1	20.6589	1.05296	0.110226	TRUE	FALSE	TRUE
LY6G5B	120.471	1.05295	0.00746342	TRUE	FALSE	TRUE
FBXO32	33.4447	1.05242	0.00991498	TRUE	FALSE	TRUE
LY75	3.39953	1.0524	0.00348008	TRUE	FALSE	TRUE
PCDHB12	398.623	1.05212	0.0316721	TRUE	FALSE	TRUE
GRK1	9.6157	1.05128	0.0643931	TRUE	FALSE	TRUE
C10orf71	0.266996	1.05074	0.0420998	TRUE	FALSE	TRUE
RGS6	74.4477	1.04907	0.00532505	TRUE	FALSE	TRUE
C17orf98	0	1.04871	0.0459032	TRUE	FALSE	TRUE
TBX15	1.85228	1.04426	0.01028	TRUE	FALSE	TRUE
SCNN1A	0.116594	1.0441	0.0583901	TRUE	FALSE	TRUE
DKKL1	7.48291	1.04353	0.0192439	TRUE	FALSE	TRUE
APOBEC3G	0.135867	1.0419	0.251787	TRUE	FALSE	TRUE
ZFP42	1.71162	1.04165	0.0157108	TRUE	FALSE	TRUE
APOA1	4.46927	1.04126	0.0245117	TRUE	FALSE	TRUE
EPHA8	331.756	1.03974	0.0260872	TRUE	FALSE	TRUE
PTGDS	1.70406	1.03958	0.031921	TRUE	FALSE	TRUE
GLIPR1	71.0133	1.03937	0.0031334	TRUE	FALSE	TRUE
NOD2	3.48597	1.03821	0.0209613	TRUE	FALSE	TRUE
LAPTM5	9.20263	1.03818	0.00714186	TRUE	FALSE	TRUE
ARSI	47.6827	1.03779	0.031781	TRUE	FALSE	TRUE
PNLIPRP1	0.15669	1.03776	0.0358861	TRUE	FALSE	TRUE
KIF12	3.11328	1.03726	0.0243903	TRUE	FALSE	TRUE
CAPN12	0.246887	1.03655	0.0116237	TRUE	FALSE	TRUE
NR3C2	7.20471	1.0356	0.000969743	TRUE	FALSE	TRUE
AKR1D1	0.135867	1.0351	0.00603386	TRUE	FALSE	TRUE
CD300LB	0.143831	1.03341	0.00180501	TRUE	FALSE	TRUE
DNAH5	44.4788	1.03336	0.0550974	TRUE	FALSE	TRUE
THEMIS	0.280134	1.03293	0.0121403	TRUE	FALSE	TRUE
NANOS2	2.32025	1.0325	0.0195454	TRUE	FALSE	TRUE
PCDHGA2	84.2552	1.03226	0.116571	TRUE	FALSE	TRUE
PFKP	1032.65	1.03115	0.0416327	TRUE	FALSE	TRUE
SOWAHB	2.44038	1.02963	0.0544922	TRUE	FALSE	TRUE
ARHGAP15	1.67657	1.02939	0.0365777	TRUE	FALSE	TRUE
CYP27A1	5.88962	1.0285	0.00441371	TRUE	FALSE	TRUE
C3orf52	986.977	1.02639	0.0500374	TRUE	FALSE	TRUE
SYNDIG1	141.555	1.02563	0.0772131	TRUE	FALSE	TRUE
PI16	0.326283	1.0251	0.0305163	TRUE	FALSE	TRUE
MNX1	7.72846	1.02488	0.0229489	TRUE	FALSE	TRUE
PRDM1	1.94832	1.02407	0.0484336	TRUE	FALSE	TRUE
PPP1R27	0.30426	1.0228	0.0195256	TRUE	FALSE	TRUE
RSRC1	773.085	1.02249	0.180174	TRUE	FALSE	TRUE
FOXL1	1.41033	1.02221	0.013765	TRUE	FALSE	TRUE
ART5	4.02174	1.02122	0.0221087	TRUE	FALSE	TRUE
MRAP	2.02516	1.02061	0.0186543	TRUE	FALSE	TRUE
HPR	1.39021	1.01842	0.0105772	TRUE	FALSE	TRUE
GBX2	205.31	1.01823	0.016994	TRUE	FALSE	TRUE
EIF4E1B	3.15162	1.01745	0.0273051	TRUE	FALSE	TRUE
FNDC1	17.7461	1.01704	0.0298042	TRUE	FALSE	TRUE
AHNAK	107.143	1.01461	0.08494	TRUE	FALSE	TRUE
TTLL6	12.4283	1.01409	0.0377352	TRUE	FALSE	TRUE
POU3F4	102.391	1.01198	0.0276992	TRUE	FALSE	TRUE
KCNQ1	2.86957	1.01186	0.038836	TRUE	FALSE	TRUE
TNFRSF1B	1.82998	1.01043	0.0329752	TRUE	FALSE	TRUE
TCIRG1	15.352	1.01031	0.00198515	TRUE	FALSE	TRUE
UNC5A	216.984	1.01022	0.145472	TRUE	FALSE	TRUE
RAB7B	0.789908	1.00974	0.0155972	TRUE	FALSE	TRUE
PPP1R3C	76.0616	1.0097	0.0132182	TRUE	FALSE	TRUE
POTEE	0.616022	1.00853	0.0406147	TRUE	FALSE	TRUE
LCNL1	0.15669	1.00833	0.035788	TRUE	FALSE	TRUE
PKD1P1	1.94868	1.007	0.0294735	TRUE	FALSE	TRUE
SPATA21	0.630131	1.00682	0.0119831	TRUE	FALSE	TRUE
PROX2	38.7067	1.00604	0.0299372	TRUE	FALSE	TRUE
MMP2	1164.39	1.006	0.198715	TRUE	FALSE	TRUE
PROC	3.16951	1.00596	0.0319271	TRUE	FALSE	TRUE
SLC35G5	6.44695	1.00501	0.11034	TRUE	FALSE	TRUE
DSCAML1	30.0466	1.004	0.0801834	TRUE	FALSE	TRUE
OR6K3	220.949	1.00332	0.0106922	TRUE	FALSE	TRUE
ATP6V0A4	4.9996	1.00272	0.0371307	TRUE	FALSE	TRUE
CENPE	179.616	1.00037	0.102525	TRUE	FALSE	TRUE
APLF	48.161	0.998202	0.0701347	TRUE	FALSE	TRUE
SLC12A3	0.135867	0.998106	0.035897	TRUE	FALSE	TRUE
SPIB	0.567559	0.997062	0.00394792	TRUE	FALSE	TRUE
GCK	439.038	0.99701	0.0225067	TRUE	FALSE	TRUE
C22orf42	34.8333	0.996739	0.0760109	TRUE	FALSE	TRUE
PIEZO1	35.9044	0.995697	0.00992396	TRUE	FALSE	TRUE
CHST13	1.52937	0.995275	0.0241678	TRUE	FALSE	TRUE
HAPLN1	1477.41	0.995245	0.31811	TRUE	FALSE	TRUE
S100A4	0.440127	0.994507	0.015904	TRUE	FALSE	TRUE
WNT9A	42.0454	0.994409	0.00819149	TRUE	FALSE	TRUE
AWAT2	0.143831	0.993198	0.00478017	TRUE	FALSE	TRUE
GNMT	14.2332	0.992413	0.0332533	TRUE	FALSE	TRUE
CNGA4	6.43354	0.991349	0.015479	TRUE	FALSE	TRUE
SKAP2	143.627	0.991237	0.0167559	TRUE	FALSE	TRUE
MICB	5.63362	0.990864	0.0108068	TRUE	FALSE	TRUE
CDK3	25.6966	0.990071	0.0437309	TRUE	FALSE	TRUE
FIBCD1	6.32914	0.989849	0.0235333	TRUE	FALSE	TRUE
GPX2	0.123444	0.989425	0.00641267	TRUE	FALSE	TRUE
TRIM39-RPP21	0.179198	0.989058	0.0199084	TRUE	FALSE	TRUE
KCNK17	0.143897	0.988742	0.0140599	TRUE	FALSE	TRUE
NPY2R	10.921	0.988217	0.0255602	TRUE	FALSE	TRUE
MYLK3	9.17663	0.987966	0.00471763	TRUE	FALSE	TRUE
CHEK1	374.3	0.987318	0.071941	TRUE	FALSE	TRUE
COL6A6	4.89405	0.987048	0.0118422	TRUE	FALSE	TRUE
GSTA1	0.431894	0.985352	0.0213275	TRUE	FALSE	TRUE
GFI1	1.43524	0.984767	0.0183864	TRUE	FALSE	TRUE
TG	44.5916	0.984495	0.0325657	TRUE	FALSE	TRUE
KCNJ8	14.5296	0.982871	0.0207539	TRUE	FALSE	TRUE
FUT5	0.15669	0.982772	0.00390512	TRUE	FALSE	TRUE
SMIM3	53.4471	0.981208	0.0141412	TRUE	FALSE	TRUE
TSHZ2	135.513	0.979866	0.0796869	TRUE	FALSE	TRUE
PTF1A	0.133498	0.97977	0.0134452	TRUE	FALSE	TRUE
SSC4D	16.1205	0.979524	0.00473463	TRUE	FALSE	TRUE
CEACAM21	0.356631	0.97913	0.0489042	TRUE	FALSE	TRUE
KHDC3L	0.123444	0.979121	0.0826051	TRUE	FALSE	TRUE
CPO	7.22593	0.978732	0.008178	TRUE	FALSE	TRUE
CD14	6.60694	0.978275	0.00703305	TRUE	FALSE	TRUE
FGF23	0.775563	0.977107	0.007855	TRUE	FALSE	TRUE
GPR150	4.02099	0.97689	0.0356176	TRUE	FALSE	TRUE
GABRB1	1.75891	0.975492	0.0261031	TRUE	FALSE	TRUE
SLC35D3	1.6097	0.975332	0.0144157	TRUE	FALSE	TRUE
CCDC38	0.143831	0.972862	0.000665036	TRUE	FALSE	TRUE
UBE2C	156.466	0.972669	0.0842094	TRUE	FALSE	TRUE
MMP21	1.41903	0.970806	0.0107842	TRUE	FALSE	TRUE
MEDAG	1.74935	0.969993	0.0112144	TRUE	FALSE	TRUE
CASS4	10.0759	0.969976	0.00147761	TRUE	FALSE	TRUE
FOXD4L3	0.390785	0.968484	0.0141284	TRUE	FALSE	TRUE
FOXD4L4	1.49033	0.967413	0.034806	TRUE	FALSE	TRUE
MAPK3	1703.92	0.967225	0.189383	TRUE	FALSE	TRUE
LCAT	15.658	0.965697	0.0139574	TRUE	FALSE	TRUE
MRPS24	31.3579	0.964742	0.0303908	TRUE	FALSE	TRUE
XPNPEP2	0.123444	0.964569	0.0220184	TRUE	FALSE	TRUE
CCDC7	44.7681	0.963202	0.0353909	TRUE	FALSE	TRUE
IL1R2	11.2244	0.962479	0.0233628	TRUE	FALSE	TRUE
GNA14	14.6183	0.961741	0.00564727	TRUE	FALSE	TRUE
KRT23	0.15669	0.961498	0.0119148	TRUE	FALSE	TRUE
OR10Z1	0.889475	0.960915	0.0107641	TRUE	FALSE	TRUE
CLRN1	0.116594	0.96086	0.0298528	TRUE	FALSE	TRUE
PCDHB8	70.9466	0.956931	0.0603562	TRUE	FALSE	TRUE
B3GNT7	16.2572	0.956604	0.00711126	TRUE	FALSE	TRUE
GSDMD	3.96601	0.955607	0.0237677	TRUE	FALSE	TRUE
CACNA1G	64.2996	0.955127	0.114592	TRUE	FALSE	TRUE
NCAPH	181.675	0.954159	0.213434	TRUE	FALSE	TRUE
RNF183	4.75671	0.953732	0.00268493	TRUE	FALSE	TRUE
HHLA1	1.26335	0.953423	0.00442882	TRUE	FALSE	TRUE
TACR1	36.8446	0.952315	0.0161365	TRUE	FALSE	TRUE
BIVM-ERCC5	0.38359	0.951666	0.00869187	TRUE	FALSE	TRUE
GRIN3B	1.14536	0.951251	0.0220125	TRUE	FALSE	TRUE
SDC4	57.4701	0.950814	0.0621704	TRUE	FALSE	TRUE
GPR68	30.3309	0.950363	0.0119845	TRUE	FALSE	TRUE
ADAMTSL3	29.3366	0.949807	0.0687195	TRUE	FALSE	TRUE
SKOR1	51.7085	0.949199	0.029129	TRUE	FALSE	TRUE
UCP2	75.5212	0.948988	0.108855	TRUE	FALSE	TRUE
PLA2G3	35.5545	0.948455	0.024506	TRUE	FALSE	TRUE
SOHLH1	2.21289	0.948341	0.00425354	TRUE	FALSE	TRUE
ACCSL	1.12268	0.947518	0.00657597	TRUE	FALSE	TRUE
MSMP	0.902334	0.947267	0.00861032	TRUE	FALSE	TRUE
TMEM37	0.620419	0.947253	0.0245382	TRUE	FALSE	TRUE
DLX5	14.3451	0.946379	0.00844891	TRUE	FALSE	TRUE
NEIL1	93.1824	0.946287	0.0954377	TRUE	FALSE	TRUE
CCDC65	60.2249	0.945885	0.112249	TRUE	FALSE	TRUE
GAPDHS	0.428424	0.945598	0.0729892	TRUE	FALSE	TRUE
TBX2	21.5166	0.945297	0.0399093	TRUE	FALSE	TRUE
OR52B2	0.266996	0.944131	0.00830142	TRUE	FALSE	TRUE
ISM2	13.0171	0.943032	0.0145413	TRUE	FALSE	TRUE
PXMP4	249.877	0.942753	0.0824076	TRUE	FALSE	TRUE
MACC1	0.287662	0.942055	0.00385455	TRUE	FALSE	TRUE
PLA2G4A	2.29986	0.941861	0.00784325	TRUE	FALSE	TRUE
FANCB	46.6214	0.941726	0.106651	TRUE	FALSE	TRUE
BRS3	1.38308	0.940851	0.0229651	TRUE	FALSE	TRUE
CIB3	0.163141	0.939182	0.0383622	TRUE	FALSE	TRUE
ANXA8L1	0.904989	0.938724	0.061627	TRUE	FALSE	TRUE
SRD5A2	0.810464	0.938717	0.00669558	TRUE	FALSE	TRUE
PRR15L	0.15213	0.938651	0.0301317	TRUE	FALSE	TRUE
EGR4	0.749768	0.938386	0.00470423	TRUE	FALSE	TRUE
CDC20	288.166	0.937839	0.0826428	TRUE	FALSE	TRUE
FOSB	2.46233	0.937835	0.00202679	TRUE	FALSE	TRUE
NOTCH4	73.3772	0.937759	0.0568944	TRUE	FALSE	TRUE
HPCAL4	684.387	0.935823	0.0252653	TRUE	FALSE	TRUE
CDC20B	3.14493	0.934712	0.0317149	TRUE	FALSE	TRUE
INPP4B	51.738	0.933935	0.0663511	TRUE	FALSE	TRUE
ABHD12B	294.646	0.933356	0.132644	TRUE	FALSE	TRUE
ICAM4	0.271734	0.933321	0.00687149	TRUE	FALSE	TRUE
COL4A4	2.24878	0.933072	0.0492859	TRUE	FALSE	TRUE
LHCGR	1.48084	0.932623	0.025278	TRUE	FALSE	TRUE
GPR78	0.31338	0.931631	0.0350769	TRUE	FALSE	TRUE
TEX37	0.619123	0.931627	0.010533	TRUE	FALSE	TRUE
ISLR2	2513.01	0.931402	0.0111253	TRUE	FALSE	TRUE
ADORA2B	1.14355	0.930244	0.00479056	TRUE	FALSE	TRUE
BSPRY	0.349782	0.929589	0.0242081	TRUE	FALSE	TRUE
CD1E	1.58088	0.929344	0.0217646	TRUE	FALSE	TRUE
MYH3	26.5776	0.928724	0.0392081	TRUE	FALSE	TRUE
RGR	1.27535	0.928692	0.0205757	TRUE	FALSE	TRUE
SLITRK3	208.604	0.927713	0.0375991	TRUE	FALSE	TRUE
ADAMTS6	23.0384	0.9276	0.0344401	TRUE	FALSE	TRUE
CXCL6	0.135867	0.927428	0.0310333	TRUE	FALSE	TRUE
HAP1	211.077	0.927019	0.0660154	TRUE	FALSE	TRUE
LY6G6C	7.5018	0.926979	0.0263346	TRUE	FALSE	TRUE
RAD9B	9.01651	0.925577	0.0066005	TRUE	FALSE	TRUE
MZB1	0.431692	0.925302	0.0343602	TRUE	FALSE	TRUE
SPARCL1	21.7168	0.924842	0.00240789	TRUE	FALSE	TRUE
TAS2R43	1.17949	0.924558	0.0175218	TRUE	FALSE	TRUE
AVPR1B	0.536361	0.923465	0.0215553	TRUE	FALSE	TRUE
RASD2	9.16269	0.922653	0.0365732	TRUE	FALSE	TRUE
SIGLEC10	0.537595	0.92166	0.0637091	TRUE	FALSE	TRUE
L3MBTL4	1.30405	0.921546	0.0312366	TRUE	FALSE	TRUE
DHDH	24.0071	0.921506	0.0106463	TRUE	FALSE	TRUE
DNAH10OS	506.744	0.92125	0.571029	TRUE	FALSE	TRUE
CLDN5	2.38498	0.921192	0.00712888	TRUE	FALSE	TRUE
UBQLNL	0.502294	0.920984	0.0101368	TRUE	FALSE	TRUE
LHX1	800.236	0.92098	0.143451	TRUE	FALSE	TRUE
DAB2	35.2702	0.920945	0.0174205	TRUE	FALSE	TRUE
ANKRD20A1	0.123444	0.920845	0.00269187	TRUE	FALSE	TRUE
TLCD4-RWDD3	21.9983	0.920702	0.00404551	TRUE	FALSE	TRUE
GAL3ST1	19.7557	0.920211	0.0256781	TRUE	FALSE	TRUE
LRRC8E	0.526307	0.919571	0.0174459	TRUE	FALSE	TRUE
TNFRSF11B	0.736311	0.919472	0.0165286	TRUE	FALSE	TRUE
GJD4	0.133498	0.919224	0.0182695	TRUE	FALSE	TRUE
OTX1	25.3565	0.917715	0.0125395	TRUE	FALSE	TRUE
MAP1LC3B2	27.3134	0.917103	0.0112877	TRUE	FALSE	TRUE
RAD51	51.0879	0.917091	0.134028	TRUE	FALSE	TRUE
FUT2	0.467195	0.91699	0.0649574	TRUE	FALSE	TRUE
GPR39	16.5155	0.915533	0.0392557	TRUE	FALSE	TRUE
NYX	0.143897	0.914945	0.0102345	TRUE	FALSE	TRUE
MEFV	0.123444	0.914841	0.0152609	TRUE	FALSE	TRUE
CYP3A43	0.163141	0.914772	0.00206511	TRUE	FALSE	TRUE
MOGAT2	0.135867	0.913516	0.0325061	TRUE	FALSE	TRUE
GBP1	0.932699	0.913392	0.00722895	TRUE	FALSE	TRUE
CNGA3	244.044	0.91284	0.0403225	TRUE	FALSE	TRUE
PGAM2	11.4533	0.912731	0.0143764	TRUE	FALSE	TRUE
JPH2	25.7531	0.912731	0.0713424	TRUE	FALSE	TRUE
FAM90A1	2.70124	0.912296	0.0172097	TRUE	FALSE	TRUE
DLX3	8.49748	0.912138	0.00657462	TRUE	FALSE	TRUE
GDF15	7.09883	0.912059	0.00872139	TRUE	FALSE	TRUE
GSC2	0.271734	0.911751	0.0113227	TRUE	FALSE	TRUE
CASP7	39.6368	0.91057	0.0733117	TRUE	FALSE	TRUE
HSD17B2	32.0743	0.91049	0.0443981	TRUE	FALSE	TRUE
KLHL33	0.57539	0.909691	0.000774156	TRUE	FALSE	TRUE
COL5A3	8.03616	0.909599	0.0208157	TRUE	FALSE	TRUE
SHANK2	518.159	0.908203	0.128085	TRUE	FALSE	TRUE
SLC26A4	3.2266	0.90819	0.0925414	TRUE	FALSE	TRUE
SEC14L6	4.37777	0.907921	0.0121439	TRUE	FALSE	TRUE
AXL	73.7499	0.907919	0.0246932	TRUE	FALSE	TRUE
SLA2	0.143831	0.907444	0.0306234	TRUE	FALSE	TRUE
AZGP1	0.123444	0.906314	0.000522536	TRUE	FALSE	TRUE
C10orf55	1.28253	0.906133	0.0105306	TRUE	FALSE	TRUE
GHR	10.1643	0.905969	0.0101254	TRUE	FALSE	TRUE
SLCO1A2	201.095	0.905639	0.172103	TRUE	FALSE	TRUE
CDT1	77.6315	0.903536	0.158629	TRUE	FALSE	TRUE
WFDC11	0.123444	0.902781	0.033969	TRUE	FALSE	TRUE
NEURL2	8.48619	0.902746	0.0167247	TRUE	FALSE	TRUE
OVOL3	0.48184	0.902149	0.00369925	TRUE	FALSE	TRUE
LGSN	0.15213	0.900416	0.00313867	TRUE	FALSE	TRUE
SLC5A9	0.15213	0.900117	0.0459604	TRUE	FALSE	TRUE
SCN10A	3.7909	0.900105	0.0633642	TRUE	FALSE	TRUE
SLC6A1	43.8825	0.899078	0.021264	TRUE	FALSE	TRUE
EIF5A2	75.3674	0.898932	0.107853	TRUE	FALSE	TRUE
ESR2	7.88274	0.898784	0.00510993	TRUE	FALSE	TRUE
COL5A2	495.079	0.895937	0.129279	TRUE	FALSE	TRUE
GPRC6A	0.163141	0.895018	0.00822093	TRUE	FALSE	TRUE
LGI3	32.833	0.894146	0.0145573	TRUE	FALSE	TRUE
CCL28	0.179198	0.893703	0.000356732	TRUE	FALSE	TRUE
IRF1	7.24971	0.893211	0.00140576	TRUE	FALSE	TRUE
STARD8	3.66217	0.893185	0.00452675	TRUE	FALSE	TRUE
FAM83C	0.271734	0.891847	0.00733216	TRUE	FALSE	TRUE
C5orf15	1399.41	0.890564	3.96868	TRUE	TRUE	FALSE
CD274	5.29784	0.88885	0.0283842	TRUE	FALSE	TRUE
HSPE1-MOB4	2.85884	0.888396	0.0346739	TRUE	FALSE	TRUE
OSMR	0.493679	0.887592	0.015723	TRUE	FALSE	TRUE
SLC22A1	2.09378	0.887591	0.00407295	TRUE	FALSE	TRUE
GLTPD2	1.01198	0.887504	0.0107611	TRUE	FALSE	TRUE
PRR35	0.133498	0.886859	0.00683864	TRUE	FALSE	TRUE
ANO7	14.0762	0.886768	0.0483177	TRUE	FALSE	TRUE
P2RY8	0.133498	0.886679	0.0228504	TRUE	FALSE	TRUE
NOG	43.1449	0.886166	0.0557666	TRUE	FALSE	TRUE
SLC2A1	1541.47	0.886089	0.0634918	TRUE	FALSE	TRUE
NKAPL	0.135867	0.885922	0.0284489	TRUE	FALSE	TRUE
DTX3L	5.31387	0.885844	0.0286454	TRUE	FALSE	TRUE
GCKR	8.78752	0.885167	0.0590444	TRUE	FALSE	TRUE
MYBL2	252.218	0.884029	0.126944	TRUE	FALSE	TRUE
HMSD	1.81321	0.883867	0.0318878	TRUE	FALSE	TRUE
CHAT	134.7	0.883849	0.0704419	TRUE	FALSE	TRUE
EPGN	0.143831	0.883489	0.0109416	TRUE	FALSE	TRUE
NRP2	273.434	0.883114	0.0793868	TRUE	FALSE	TRUE
ARPC4-TTLL3	12.3452	0.883004	0.00781788	TRUE	FALSE	TRUE
CPNE6	2.09795	0.882395	0.0573715	TRUE	FALSE	TRUE
IRF4	4.65306	0.882182	0.0423986	TRUE	FALSE	TRUE
SIM1	1128.15	0.882034	0.105387	TRUE	FALSE	TRUE
GUCY2D	2.639	0.88121	0.0120336	TRUE	FALSE	TRUE
C2CD4A	1.11482	0.880917	0.0189538	TRUE	FALSE	TRUE
MGAM	34.6897	0.880893	0.00281305	TRUE	FALSE	TRUE
TRPC4	56.7317	0.880669	0.00110336	TRUE	FALSE	TRUE
MS4A7	0.179198	0.88013	0.0172467	TRUE	FALSE	TRUE
USHBP1	0.810523	0.879387	0.00248753	TRUE	FALSE	TRUE
ASCL4	1.16963	0.879102	0.0751242	TRUE	FALSE	TRUE
CLEC7A	1.49404	0.878591	0.00714623	TRUE	FALSE	TRUE
FAM9A	1.80312	0.878149	0.0264794	TRUE	FALSE	TRUE
DUOX2	0.15669	0.877952	0.00451574	TRUE	FALSE	TRUE
GOLGA8K	0.626761	0.877728	0.0168378	TRUE	FALSE	TRUE
CENPM	42.0907	0.877538	0.0453142	TRUE	FALSE	TRUE
TBX18	7.80565	0.877507	0.0231667	TRUE	FALSE	TRUE
ESF1	298.443	0.877132	0.00966781	TRUE	FALSE	TRUE
M1AP	6.43777	0.875398	0.0208019	TRUE	FALSE	TRUE
DSG1	3.50334	0.875308	0.00616434	TRUE	FALSE	TRUE
RRH	7.65281	0.874888	0.00555222	TRUE	FALSE	TRUE
RIPK4	3.57542	0.874882	0.0118996	TRUE	FALSE	TRUE
ACOT6	0.135867	0.87432	0.0130944	TRUE	FALSE	TRUE
CSGALNACT1	11.7568	0.874305	0.0285809	TRUE	FALSE	TRUE
CSPG4	28.411	0.874226	0.0153246	TRUE	FALSE	TRUE
MX1	6.26991	0.873767	0.0291643	TRUE	FALSE	TRUE
MND1	63.9397	0.873629	0.000812696	TRUE	FALSE	TRUE
ATF3	120.999	0.87358	0.0583522	TRUE	FALSE	TRUE
ABCA13	28.4884	0.873367	0.0651093	TRUE	FALSE	TRUE
LAMB3	4.04907	0.873178	0.0400979	TRUE	FALSE	TRUE
DMRT2	5.76772	0.872882	0.0214354	TRUE	FALSE	TRUE
ZNF860	141.596	0.872862	0.00691839	TRUE	FALSE	TRUE
GRM2	1087.14	0.872135	0.106375	TRUE	FALSE	TRUE
MXRA5	65.4369	0.871806	0.0474749	TRUE	FALSE	TRUE
TMEM236	1.28103	0.871716	0.0060442	TRUE	FALSE	TRUE
FABP12	0.271734	0.871377	0.0035892	TRUE	FALSE	TRUE
TBC1D3D	0	0.869649	0.0314744	TRUE	FALSE	TRUE
SPHK1	23.0696	0.869288	0.0126178	TRUE	FALSE	TRUE
SULT1A2	0.143831	0.86883	0.0138919	TRUE	FALSE	TRUE
SFN	1.43584	0.868551	0.0194846	TRUE	FALSE	TRUE
SPATA45	0.938164	0.868089	0.00531432	TRUE	FALSE	TRUE
BEX1	8952.65	0.867747	0.249581	TRUE	FALSE	TRUE
GPRC5A	1.81216	0.86755	0.00666204	TRUE	FALSE	TRUE
HAPLN2	19.9688	0.86581	0.0109149	TRUE	FALSE	TRUE
TMC8	9.74281	0.865753	0.028143	TRUE	FALSE	TRUE
DHH	0.852455	0.865536	0.00319083	TRUE	FALSE	TRUE
FCGRT	30.1053	0.865295	0.018287	TRUE	FALSE	TRUE
ANKRD22	0.143831	0.865098	0.0101969	TRUE	FALSE	TRUE
NEDD9	149.457	0.865012	0.0136094	TRUE	FALSE	TRUE
PPP1R3B	111.402	0.864821	0.0959665	TRUE	FALSE	TRUE
GRHL3	1.84805	0.864686	0.0381157	TRUE	FALSE	TRUE
SLC16A5	2.53356	0.863562	0.00712521	TRUE	FALSE	TRUE
ASF1B	85.6463	0.863153	0.0164784	TRUE	FALSE	TRUE
ZNF555	667.258	0.863136	0.497733	TRUE	FALSE	TRUE
CDKL4	12.6227	0.862876	0.00163105	TRUE	FALSE	TRUE
ANKRD34B	1.77893	0.862303	0.0140735	TRUE	FALSE	TRUE
HHIP	28.7522	0.862025	0.00750135	TRUE	FALSE	TRUE
ALPK2	42.1083	0.861421	0.0362508	TRUE	FALSE	TRUE
GJB7	5.05159	0.859979	0.0315032	TRUE	FALSE	TRUE
LAMB4	7.46776	0.859954	0.0131335	TRUE	FALSE	TRUE
ERVW-1	0.143897	0.858893	0.0238128	TRUE	FALSE	TRUE
PAMR1	3.51653	0.856731	0.00277828	TRUE	FALSE	TRUE
ACTN1	904.298	0.856222	0.0671355	TRUE	FALSE	TRUE
APOL2	59.6153	0.856216	0.0123585	TRUE	FALSE	TRUE
HLX	232.138	0.855679	0.0228491	TRUE	FALSE	TRUE
BUB1B	249.256	0.855515	0.0101194	TRUE	FALSE	TRUE
KLF9	24.3957	0.855496	0.0158827	TRUE	FALSE	TRUE
ALK	373.771	0.855455	0.0131309	TRUE	FALSE	TRUE
HCLS1	4.63963	0.854525	0.0334447	TRUE	FALSE	TRUE
KRT8	306.7	0.854485	0.0359422	TRUE	FALSE	TRUE
MGLL	60.9576	0.854321	0.11711	TRUE	FALSE	TRUE
AOC3	35.3966	0.85423	0.0141163	TRUE	FALSE	TRUE
ZZEF1	1514.59	0.849323	0.409708	TRUE	FALSE	TRUE
LYL1	2.3298	0.849227	0.00112068	TRUE	FALSE	TRUE
SSPN	38.073	0.849138	0.00665688	TRUE	FALSE	TRUE
LGALS1	29.3851	0.848865	0.0182828	TRUE	FALSE	TRUE
HMX2	0.246887	0.848579	0.0129088	TRUE	FALSE	TRUE
MYOM3	0.15213	0.848401	0.100803	TRUE	FALSE	TRUE
CDC14A	117.234	0.847553	0.0678953	TRUE	FALSE	TRUE
ITPR2	45.2866	0.846898	0.012668	TRUE	FALSE	TRUE
SLC9C1	1.97169	0.846689	0.0171522	TRUE	FALSE	TRUE
ADAT3	24.7739	0.845875	0.0043611	TRUE	FALSE	TRUE
ADAMTS15	28.6387	0.845525	0.0161631	TRUE	FALSE	TRUE
ANLN	275.907	0.845102	0.0188492	TRUE	FALSE	TRUE
SLC6A2	1.92103	0.844258	0.0167277	TRUE	FALSE	TRUE
HBG2	0.15213	0.843833	0.019321	TRUE	FALSE	TRUE
MAGEA9	0.195667	0.843462	0.00431594	TRUE	FALSE	TRUE
HCST	8.59444	0.843421	0.00195871	TRUE	FALSE	TRUE
ZNF534	6.82727	0.84321	0.0194107	TRUE	FALSE	TRUE
C1orf116	0.143831	0.842585	0.00495476	TRUE	FALSE	TRUE
CA2	171.947	0.842051	0.106918	TRUE	FALSE	TRUE
SHANK1	649.563	0.840817	0.266388	TRUE	FALSE	TRUE
TRIM72	0.559731	0.840463	0.0322312	TRUE	FALSE	TRUE
CHRND	3.22024	0.839517	0.0310168	TRUE	FALSE	TRUE
SLC6A11	83.7991	0.838845	0.0128865	TRUE	FALSE	TRUE
ATP2A3	3.84226	0.838062	0.0145229	TRUE	FALSE	TRUE
TSSK2	0.97806	0.837601	0.0029216	TRUE	FALSE	TRUE
SUN3	0.61089	0.837565	0.0129086	TRUE	FALSE	TRUE
INPP5D	11.1924	0.837369	0.0460372	TRUE	FALSE	TRUE
ALS2CL	11.2304	0.837123	0.0358335	TRUE	FALSE	TRUE
CSRP1	352.167	0.836988	0.0280335	TRUE	FALSE	TRUE
TBR1	8.22867	0.836501	0.00496075	TRUE	FALSE	TRUE
BBS10	550.004	0.836	0.336133	TRUE	FALSE	TRUE
LRRC46	13.5594	0.835856	0.0282685	TRUE	FALSE	TRUE
SH3RF2	0.989663	0.835172	0.0149667	TRUE	FALSE	TRUE
FGFR4	52.1766	0.834864	0.0302291	TRUE	FALSE	TRUE
KANK3	33.8363	0.834747	0.000506424	TRUE	FALSE	TRUE
SPESP1	0.15669	0.834701	0.00233069	TRUE	FALSE	TRUE
DBH	58.2568	0.834535	0.0123676	TRUE	FALSE	TRUE
ROM1	12.8123	0.834507	0.0620957	TRUE	FALSE	TRUE
SEC14L2	27.4675	0.834005	0.0234002	TRUE	FALSE	TRUE
MT1X	13.6506	0.833967	0.0166687	TRUE	FALSE	TRUE
PLEKHG7	0.15213	0.833933	0.0568118	TRUE	FALSE	TRUE
OCSTAMP	0.266996	0.832779	0.00875406	TRUE	FALSE	TRUE
DLGAP2	58.6768	0.832764	0.051847	TRUE	FALSE	TRUE
MSH4	13.6668	0.832033	0.0476927	TRUE	FALSE	TRUE
PRCD	22.9305	0.830973	0.0396659	TRUE	FALSE	TRUE
CACNA1S	14.0432	0.830809	0.019245	TRUE	FALSE	TRUE
NXPE3	916.14	0.830203	0.13999	TRUE	FALSE	TRUE
MAB21L3	7.76266	0.829725	0.00542808	TRUE	FALSE	TRUE
PHYHIP	14.9203	0.82942	0.0329615	TRUE	FALSE	TRUE
NMUR2	0.179198	0.829162	0.0276566	TRUE	FALSE	TRUE
ERICH6	0.246887	0.828784	0.00272868	TRUE	FALSE	TRUE
HSPA12B	1.44436	0.828274	0.0436277	TRUE	FALSE	TRUE
CDC6	168.316	0.827828	0.229805	TRUE	FALSE	TRUE
FHAD1	30.9416	0.827264	0.0184977	TRUE	FALSE	TRUE
TMPRSS15	1.53067	0.82643	0.0109441	TRUE	FALSE	TRUE
ZNF530	151.282	0.825741	0.177597	TRUE	FALSE	TRUE
C16orf92	0.143897	0.824619	0.0248923	TRUE	FALSE	TRUE
HSD3B7	37.2996	0.824217	0.00783017	TRUE	FALSE	TRUE
FAM163B	4.06885	0.823848	0.0121887	TRUE	FALSE	TRUE
UGT2B15	13.9214	0.823056	0.0272395	TRUE	FALSE	TRUE
NID2	12.317	0.822616	0.00571631	TRUE	FALSE	TRUE
FGF20	6.71013	0.822365	0.0210945	TRUE	FALSE	TRUE
EXOC3L2	0.15669	0.822155	0.0329945	TRUE	FALSE	TRUE
SPARC	2308.46	0.821476	0.411769	TRUE	FALSE	TRUE
SSTR3	8.41916	0.820975	0.0412277	TRUE	FALSE	TRUE
RASEF	332.463	0.820801	0.144589	TRUE	FALSE	TRUE
ARHGAP6	75.2989	0.819662	0.00259259	TRUE	FALSE	TRUE
FERD3L	0.163141	0.819211	0.00824139	TRUE	FALSE	TRUE
IQGAP2	240.148	0.819076	0.0295903	TRUE	FALSE	TRUE
SCN1A	253.996	0.819032	0.120746	TRUE	FALSE	TRUE
HTR7	37.3616	0.818644	0.0097256	TRUE	FALSE	TRUE
SFRP5	12.4415	0.818628	0.0208709	TRUE	FALSE	TRUE
TNNC2	3.95533	0.81827	0.0461763	TRUE	FALSE	TRUE
SLC1A6	343.771	0.8177	0.0261688	TRUE	FALSE	TRUE
FOXG1	262.132	0.817455	0.0383002	TRUE	FALSE	TRUE
F11R	77.9503	0.817438	0.000577335	TRUE	FALSE	TRUE
EGFL8	19.0153	0.816652	0.0499019	TRUE	FALSE	TRUE
TRIM54	3.3959	0.816634	0.0136051	TRUE	FALSE	TRUE
ARL17B	22.0508	0.816619	0.0119086	TRUE	FALSE	TRUE
NBPF9	753.375	0.816535	0.955604	TRUE	TRUE	FALSE
MED18	137.931	0.81533	0.0701467	TRUE	FALSE	TRUE
FIBIN	0.494469	0.815299	0.0671683	TRUE	FALSE	TRUE
MECOM	55.8273	0.815026	0.01658	TRUE	FALSE	TRUE
CCDC17	11.0488	0.815018	0.00424337	TRUE	FALSE	TRUE
IFI6	35.9135	0.813236	0.0187604	TRUE	FALSE	TRUE
RSAD2	14.3393	0.813011	0.0198	TRUE	FALSE	TRUE
PRRX2	0.135867	0.812949	0.0320012	TRUE	FALSE	TRUE
SPINT1	36.0119	0.81206	0.00127731	TRUE	FALSE	TRUE
ALOX15B	0.510526	0.811606	0.0474159	TRUE	FALSE	TRUE
OXCT2	0.143831	0.81084	0.0226545	TRUE	FALSE	TRUE
GPR160	0.431894	0.810155	0.00790773	TRUE	FALSE	TRUE
SLC30A3	70.8853	0.810112	0.10383	TRUE	FALSE	TRUE
ZBTB45	391.783	0.810039	0.0167174	TRUE	FALSE	TRUE
CBR3	0.515087	0.809261	0.0499968	TRUE	FALSE	TRUE
PLCG2	46.1152	0.80907	0.0115707	TRUE	FALSE	TRUE
ITPKA	5.41394	0.809044	0.00129646	TRUE	FALSE	TRUE
LPAR5	2.4578	0.809007	0.0246256	TRUE	FALSE	TRUE
ETV1	3748.36	0.80882	0.382746	TRUE	FALSE	TRUE
MCF2	36.2915	0.808696	0.00266063	TRUE	FALSE	TRUE
MT2A	3.99396	0.80857	0.140032	TRUE	FALSE	TRUE
PCED1B	3.03746	0.808438	0.00438302	TRUE	FALSE	TRUE
ACKR2	3.63425	0.808342	0.00747304	TRUE	FALSE	TRUE
KCNJ16	123.817	0.808109	0.0151564	TRUE	FALSE	TRUE
BATF2	33.7913	0.807013	0.0046281	TRUE	FALSE	TRUE
CEP55	76.6371	0.806769	0.0323897	TRUE	FALSE	TRUE
COL19A1	6.33665	0.806727	0.0154642	TRUE	FALSE	TRUE
EVX2	159.171	0.806477	0.0319776	TRUE	FALSE	TRUE
ANGPT2	36.4475	0.806129	0.0168416	TRUE	FALSE	TRUE
RPP38	146.124	0.806019	0.099644	TRUE	FALSE	TRUE
SAMD15	68.2716	0.805611	0.0145249	TRUE	FALSE	TRUE
IL1R1	164.168	0.805434	0.00480931	TRUE	FALSE	TRUE
MPV17L	73.0227	0.804903	0.135846	TRUE	FALSE	TRUE
PPM1N	8.15013	0.804873	0.0285538	TRUE	FALSE	TRUE
RAD54L	85.0591	0.804574	0.0448332	TRUE	FALSE	TRUE
ARHGEF35	0.135867	0.804567	0.0432239	TRUE	FALSE	TRUE
IRX4	52.4881	0.804167	0.0151171	TRUE	FALSE	TRUE
LRRC7	144.517	0.804123	0.029988	TRUE	FALSE	TRUE
AMZ1	0.143897	0.803641	0.023088	TRUE	FALSE	TRUE
ZBTB32	0.30426	0.803062	0.00211838	TRUE	FALSE	TRUE
KRT32	0.123444	0.803058	0.0342285	TRUE	FALSE	TRUE
THBS2	28.0853	0.803042	0.00968567	TRUE	FALSE	TRUE
SLC7A7	3.4255	0.803006	0.00724873	TRUE	FALSE	TRUE
MDFI	44.3676	0.80269	0.0595147	TRUE	FALSE	TRUE
ZNF506	607.587	0.802453	0.325568	TRUE	FALSE	TRUE
FGF22	3.0984	0.802422	0.0042995	TRUE	FALSE	TRUE
STK32B	521.953	0.801624	0.00809452	TRUE	FALSE	TRUE
PRSS56	0.547105	0.801447	0.00843724	TRUE	FALSE	TRUE
TGFBR3L	1.79241	0.80114	0.0421896	TRUE	FALSE	TRUE
SKA3	83.005	0.801109	0.130851	TRUE	FALSE	TRUE
CHRNB4	78.1328	0.801092	0.0601401	TRUE	FALSE	TRUE
ARHGAP42	59.8291	0.800743	0.0397581	TRUE	FALSE	TRUE
NRROS	1.39145	0.799166	0.0154427	TRUE	FALSE	TRUE
YBX2	55.1491	0.799058	0.00203208	TRUE	FALSE	TRUE
SLC22A7	7.52189	0.79901	0.0123162	TRUE	FALSE	TRUE
GBP7	0.47007	0.798497	0.0127627	TRUE	FALSE	TRUE
CDH20	318.917	0.797536	0.127281	TRUE	FALSE	TRUE
TSSK4	0.143831	0.797338	0.018422	TRUE	FALSE	TRUE
ADAMTS5	77.4911	0.797318	0.0239767	TRUE	FALSE	TRUE
NAT2	1.38498	0.796492	0.00276176	TRUE	FALSE	TRUE
KCNC2	268.356	0.795616	0.0518517	TRUE	FALSE	TRUE
NUP62CL	55.2331	0.795541	0.0202455	TRUE	FALSE	TRUE
EFCAB13	19.6476	0.79551	0.0312431	TRUE	FALSE	TRUE
NR3C1	37.366	0.795027	0.0282385	TRUE	FALSE	TRUE
CD247	2.57779	0.794917	0.0017799	TRUE	FALSE	TRUE
VHLL	0.287795	0.794129	0.00542742	TRUE	FALSE	TRUE
DIRC3	68.7297	0.793081	0.0206202	TRUE	FALSE	TRUE
RAG1	10.1435	0.792492	0.162069	TRUE	FALSE	TRUE
CRYGA	1.6155	0.791829	0.0441767	TRUE	FALSE	TRUE
PCDHGA11	74.014	0.791371	0.00770699	TRUE	FALSE	TRUE
B3GNT4	30.103	0.791309	0.0512198	TRUE	FALSE	TRUE
RRAD	2.32693	0.791002	0.00286697	TRUE	FALSE	TRUE
MATK	62.0232	0.79056	0.0971135	TRUE	FALSE	TRUE
BCL6	29.9214	0.790379	0.0609856	TRUE	FALSE	TRUE
C17orf49	41.5737	0.790344	0.0296513	TRUE	FALSE	TRUE
C10orf90	0.871417	0.790312	0.00655608	TRUE	FALSE	TRUE
MMD2	12.0961	0.790006	0.0283274	TRUE	FALSE	TRUE
TANC1	304.279	0.789998	0.257234	TRUE	FALSE	TRUE
PRSS36	6.1676	0.789344	0.0124143	TRUE	FALSE	TRUE
CYP21A2	4.29656	0.788565	0.0342825	TRUE	FALSE	TRUE
APOBEC3B	1.23178	0.788333	0.266996	TRUE	FALSE	TRUE
POU4F3	2.55045	0.787613	0.00649531	TRUE	FALSE	TRUE
SRC	2471.85	0.786507	0.303843	TRUE	FALSE	TRUE
CER1	83.4102	0.78628	0.0190821	TRUE	FALSE	TRUE
PLCH2	68.1102	0.785409	0.0489406	TRUE	FALSE	TRUE
FXYD4	0.15669	0.785351	0.0161038	TRUE	FALSE	TRUE
FAM221B	0.287795	0.784528	0.0271348	TRUE	FALSE	TRUE
MGAT4D	0.15213	0.783776	0.00796975	TRUE	FALSE	TRUE
ARAP2	47.8043	0.783041	0.0173641	TRUE	FALSE	TRUE
REST	333.581	0.782813	0.0786556	TRUE	FALSE	TRUE
TREX2	3.85067	0.782743	0.0139322	TRUE	FALSE	TRUE
PVALB	23.22	0.782396	0.0524338	TRUE	FALSE	TRUE
RYR3	371.022	0.781984	0.27792	TRUE	FALSE	TRUE
[truncated: 13,987 more rows]

## Sheet: Table S3 PWS Locus Genes
Supplementary Table S3: Candidate Status of Protein-Coding Genes in PWS Region on Chromosome 15
Protein Coding Genes in PWS locus (PMID: 27777904)	CT2-lgDel-candidate	H9-lgDel-candidate	CT2-smDel-candidate	DentalPulp-candidate
MKRN3	Yes	Yes	No	No
MAGEL2	Yes	Yes	No	Yes
NDN	Yes	Yes	No	Yes
NPAP1	Yes	Yes	No	No
SNURF	Yes	Yes	No	Yes
SNRPN	Yes	Yes	No	Yes
UBE3A	No	No	No	No
GABRB3	No	No	No	No
GABRA5	No	No	No	Yes
GABRG3	No	No	No	No
ATP10A	Yes	No	No	No
OCA2	Yes	No	Yes	No
HERC2	No	No	No	No
NIPA1	No	No	No	No
NIPA2	No	No	No	No
CYFIP1	No	No	No	No
TUBGCP5	No	No	No	No
*Yes signifies that the gene was a candidate gene in the indicated analysis
**No signifies that the gene was not a candidate gene in the indicated analysis

## Sheet: Table S4 PWS Dysregulated Genes
Supplementary Table S4: Candidate Status of Protein-Coding Genes Consistently Transcriptionally Dysregulated in Gilmore et al. (PMID: 39575480)
PWS Dysregulated Genes (PMID: 39575480)	CT2-lgDel-candidate	H9-lgDel-candidate	CT2-smDel-candidate	DentalPulp-candidate
ABLIM1	No	No	No	No
ADGRB1	No	No	No	No
AMH	No	No	No	No
CDH20	Yes	Yes	No	No
CDK5R1	No	No	No	No
COL18A1	Yes	No	Yes	No
DPP6	No	No	No	No
DUSP4	No	No	No	No
EFNB1	No	No	Yes	No
FGF13	No	No	No	No
GRM7	No	No	No	No
HSPA1L	Yes	Yes	Yes	No
IL18R1	No	No	No	No
IL1RAPL1	Yes	Yes	No	No
IRX5	No	No	No	No
KCTD10	No	No	No	No
KIF24	No	Yes	No	No
LUZP2	No	No	No	No
MAGEL2	Yes	Yes	No	Yes
MYBL2	Yes	Yes	Yes	No
NEB	No	No	No	No
NR5A2	No	No	No	No
PAX5	No	Yes	No	No
PAX6	Yes	Yes	Yes	No
PIDD1	No	No	No	No
PLAGL1	No	No	No	No
PLK2	No	No	No	No
PLPP3	No	No	No	No
PPP1R17	No	No	No	Yes
PTN	No	No	No	No
PTX3	No	No	No	No
RAB7A	No	No	No	No
RECQL4	No	Yes	No	No
RIMKLA	No	No	No	No
RSL1D1	No	No	No	No
SNHG14	No	No	No	No
SOX21	No	No	No	No
SULF2	No	No	No	No
SYK	Yes	Yes	Yes	No
ZIC2	No	No	No	No
*No signifies that the gene was not a candidate gene in the indicated analysis
**Yes signifies that the gene was a candidate gene in the indicated analysis

## Sheet: Table S5 H9 lgDel Results
Supplementary Table S5: Gene/Protein Distances, H9-lgDel
Gene/Protein	Average Expression	H9-PWS-lgDel vs. H9-Control-lgDel Distance	H9-Control123-lgDel vs. H9-Control456-lgDel Distance	is_outlier	is_false_positive	is_candidate
SNRPN	1266.5	16.9141	0.247509	TRUE	FALSE	TRUE
KRTAP5-10	0.218923	15.8096	0.0758345	TRUE	FALSE	TRUE
TBC1D3K	0.397036	11.7323	0.172233	TRUE	FALSE	TRUE
PCDHA10	354.57	11.4168	0.921609	TRUE	TRUE	FALSE
ZNF582	54.4425	9.40709	0.098967	TRUE	FALSE	TRUE
KRTAP5-8	0.209519	8.83502	0.0581755	TRUE	FALSE	TRUE
NDN	1693.88	8.64829	0.0407357	TRUE	FALSE	TRUE
CDKN2A	0.748622	8.03301	0.144985	TRUE	FALSE	TRUE
PNPLA4	210.176	7.4857	0.0559946	TRUE	FALSE	TRUE
PCDHA12	614.589	7.44649	0.31339	TRUE	FALSE	TRUE
PCDHA11	506.221	6.68799	0.598633	TRUE	TRUE	FALSE
MAGEL2	364.859	6.55628	0.219803	TRUE	FALSE	TRUE
KRTAP5-2	1.19664	6.53584	0.017044	TRUE	FALSE	TRUE
KRTAP13-4	0.120554	6.46291	0.0211973	TRUE	FALSE	TRUE
IL2RB	0.551006	6.45642	0.106681	TRUE	FALSE	TRUE
C17orf50	3.8494	6.42503	0.131099	TRUE	FALSE	TRUE
BEX5	457.751	6.07088	0.0614245	TRUE	FALSE	TRUE
PCDHA4	985.212	5.80743	0.711863	TRUE	TRUE	FALSE
FAM47C	2.73731	5.71181	0.0293258	TRUE	FALSE	TRUE
TBC1D3I	0.089731	5.60308	0.290411	TRUE	FALSE	TRUE
CXCL8	0.279527	5.53107	0.0885951	TRUE	FALSE	TRUE
KRTAP5-11	0.101071	5.33476	0.0594887	TRUE	FALSE	TRUE
FN1	1198.65	5.0723	5.35994	TRUE	TRUE	FALSE
PCDHA6	349.178	4.8792	0.373985	TRUE	FALSE	TRUE
GATA6	0.673947	4.69174	0.0154406	TRUE	FALSE	TRUE
TRIM48	0.468957	4.68925	0.030618	TRUE	FALSE	TRUE
PCDHA9	8.93783	4.3714	0.097449	TRUE	FALSE	TRUE
SLC35G6	0.701912	4.29598	0.0178976	TRUE	FALSE	TRUE
FOXD4L5	0.296973	4.28368	0.125546	TRUE	FALSE	TRUE
GABRA6	0.246391	4.25916	0.161174	TRUE	FALSE	TRUE
TBC1D3F	0.145015	4.16091	0.00172233	TRUE	FALSE	TRUE
IL7R	1.43475	4.10871	0.0167979	TRUE	FALSE	TRUE
CCR7	0.137768	4.10541	0.0372648	TRUE	FALSE	TRUE
MMP7	3.1305	4.094	0.0561016	TRUE	FALSE	TRUE
SLC35G3	0.113514	4.05681	0.0723955	TRUE	FALSE	TRUE
BGN	3.09762	4.04035	0.0198925	TRUE	FALSE	TRUE
KRTAP5-7	2.97733	4.03958	0.190083	TRUE	FALSE	TRUE
ESR1	0.029812	3.9967	0.0520694	TRUE	FALSE	TRUE
CD44	17.7199	3.93777	0.278234	TRUE	FALSE	TRUE
HGF	0.309259	3.80704	0.0736681	TRUE	FALSE	TRUE
CD28	0.591131	3.76911	0.00541137	TRUE	FALSE	TRUE
OR2L13	19.3256	3.74935	0.0221958	TRUE	FALSE	TRUE
PCDHA3	0.942237	3.71591	0.279756	TRUE	FALSE	TRUE
NOTCH1	55.5833	3.70516	0.325244	TRUE	FALSE	TRUE
LUM	10.7412	3.63945	0.135085	TRUE	FALSE	TRUE
ITGAX	0.134431	3.62263	0.0338928	TRUE	FALSE	TRUE
MUC5AC	0.260458	3.51269	0.026775	TRUE	FALSE	TRUE
ADCY4	0.322719	3.48177	0.0697501	TRUE	FALSE	TRUE
KRTAP7-1	0.0588041	3.43806	0.115456	TRUE	FALSE	TRUE
COL1A1	108.767	3.39449	0.789773	TRUE	TRUE	FALSE
CLDN2	1.34383	3.38693	0.0516642	TRUE	FALSE	TRUE
TCEAL5	180.87	3.37611	0.00999865	TRUE	FALSE	TRUE
KRTAP5-9	0.969489	3.35324	0.0359358	TRUE	FALSE	TRUE
DLX5	1.51068	3.299	0.127572	TRUE	FALSE	TRUE
ZNF572	46.82	3.2586	0.0198977	TRUE	FALSE	TRUE
HNF4A	0.102626	3.24251	0.112291	TRUE	FALSE	TRUE
CYP2C9	0.42176	3.24084	0.0858088	TRUE	FALSE	TRUE
GHRH	0.573084	3.23811	0.016467	TRUE	FALSE	TRUE
SELL	0.210377	3.23071	0.0106665	TRUE	FALSE	TRUE
IGF1	0.08708	3.21476	0.170785	TRUE	FALSE	TRUE
ZSCAN1	17.2615	3.12945	0.0145205	TRUE	FALSE	TRUE
TBX21	0.127785	3.09321	0.0297999	TRUE	FALSE	TRUE
AVP	0.153814	3.06619	0.074316	TRUE	FALSE	TRUE
POSTN	11.4291	3.06527	0.0474423	TRUE	FALSE	TRUE
MYOD1	0.344601	3.05651	0.136055	TRUE	FALSE	TRUE
MPL	0.434585	3.04266	0.0280096	TRUE	FALSE	TRUE
KRTAP21-2	0.0599191	3.02545	0.110825	TRUE	FALSE	TRUE
KRT76	0.327795	3.0084	0.131007	TRUE	FALSE	TRUE
NR0B2	0.179358	2.97836	0.0151353	TRUE	FALSE	TRUE
MT1F	15.6767	2.97098	0.0166592	TRUE	FALSE	TRUE
RHOD	0.216424	2.96821	0.0955853	TRUE	FALSE	TRUE
NR1H4	1.58178	2.8854	0.0290159	TRUE	FALSE	TRUE
MUC6	0.283004	2.88304	0.0569369	TRUE	FALSE	TRUE
NPIPA3	1.563	2.87988	0.013127	TRUE	FALSE	TRUE
SERPINE1	38.1397	2.85997	0.108571	TRUE	FALSE	TRUE
PTH2	1.45254	2.85419	0.0182868	TRUE	FALSE	TRUE
GSX2	2.87036	2.85009	0.0149542	TRUE	FALSE	TRUE
C5orf15	1339.96	2.82376	0.215636	TRUE	FALSE	TRUE
PRL	0.152011	2.78404	0.0304357	TRUE	FALSE	TRUE
CD274	3.26312	2.77991	0.0875944	TRUE	FALSE	TRUE
CYP2J2	1.26838	2.77417	0.034423	TRUE	FALSE	TRUE
LOX	21.7897	2.76712	0.150237	TRUE	FALSE	TRUE
KLRK1	2.06552	2.72094	0.0673448	TRUE	FALSE	TRUE
FOXG1	35.4759	2.70907	0.231052	TRUE	FALSE	TRUE
ANGPTL4	5.22544	2.6994	0.0615334	TRUE	FALSE	TRUE
C1orf167	0.460499	2.68664	0.173293	TRUE	FALSE	TRUE
PIK3CG	0.595736	2.68628	0.117243	TRUE	FALSE	TRUE
NKX2-1	10.3541	2.67351	0.0124537	TRUE	FALSE	TRUE
S100A3	0.251479	2.66514	0.0101769	TRUE	FALSE	TRUE
POTEF	50.722	2.66454	0.326209	TRUE	FALSE	TRUE
ELAVL4	67.8371	2.66378	0.13824	TRUE	FALSE	TRUE
HAND2	0.17468	2.6625	0.0177186	TRUE	FALSE	TRUE
CXCL11	0.127566	2.64736	0.222307	TRUE	FALSE	TRUE
NGF	15.3748	2.64174	0.108678	TRUE	FALSE	TRUE
ENTPD8	0.144868	2.6383	0.0021286	TRUE	FALSE	TRUE
CXCR5	0.123107	2.62731	0.0815665	TRUE	FALSE	TRUE
TNNT2	0.293282	2.62584	0.0463256	TRUE	FALSE	TRUE
ITGA11	14.2422	2.6225	0.104033	TRUE	FALSE	TRUE
NPAP1	2.88839	2.62192	0.0786615	TRUE	FALSE	TRUE
IL1A	0.191915	2.62142	0.0271653	TRUE	FALSE	TRUE
UBL4B	0.358168	2.57726	0.233669	TRUE	FALSE	TRUE
GZMA	0.465181	2.56371	0.04257	TRUE	FALSE	TRUE
TFAP2A	105.422	2.56346	0.270139	TRUE	FALSE	TRUE
FAM106A	1.66755	2.5524	0.310538	TRUE	FALSE	TRUE
FOXL2NB	0.241849	2.51757	0.0167916	TRUE	FALSE	TRUE
KCNJ1	0.284707	2.51713	0.110143	TRUE	FALSE	TRUE
RUNX2	1.98553	2.51655	0.114089	TRUE	FALSE	TRUE
CTLA4	0.095444	2.51006	0.0217774	TRUE	FALSE	TRUE
LHX2	32.1671	2.48765	0.0769259	TRUE	FALSE	TRUE
TDRD9	0.366963	2.47387	0.0600593	TRUE	FALSE	TRUE
INSL4	0.260609	2.46884	0.00589067	TRUE	FALSE	TRUE
S100A6	0.705931	2.46283	0.0577381	TRUE	FALSE	TRUE
LHX8	1.53746	2.46226	0.00344743	TRUE	FALSE	TRUE
PTGER1	0.366594	2.45177	0.0192909	TRUE	FALSE	TRUE
CASR	0.262727	2.43861	0.0804082	TRUE	FALSE	TRUE
OTOF	0.391459	2.4341	0.00643348	TRUE	FALSE	TRUE
THBD	4.29809	2.42245	0.114367	TRUE	FALSE	TRUE
NT5E	12.49	2.39869	0.103889	TRUE	FALSE	TRUE
POTEE	3.13294	2.39846	0.280374	TRUE	FALSE	TRUE
GATA4	0.168974	2.39524	0.0542928	TRUE	FALSE	TRUE
NME8	0.282559	2.38414	0.1054	TRUE	FALSE	TRUE
RHBG	0.683449	2.38327	0.0244585	TRUE	FALSE	TRUE
LYG2	0.229137	2.37816	0.019324	TRUE	FALSE	TRUE
KRTAP19-8	0.0603242	2.36857	0.0672667	TRUE	FALSE	TRUE
POMC	1.89655	2.36639	0.070369	TRUE	FALSE	TRUE
MT3	0.499568	2.36556	0.0475719	TRUE	FALSE	TRUE
IL5	0.347307	2.36256	0.0128673	TRUE	FALSE	TRUE
MYH8	0.19418	2.35127	0.0424609	TRUE	FALSE	TRUE
BIRC3	0.239122	2.34159	0.0572074	TRUE	FALSE	TRUE
LMAN1L	0.208564	2.33324	0.0612149	TRUE	FALSE	TRUE
LCP2	1.70316	2.32542	0.0677072	TRUE	FALSE	TRUE
CCL2	9.10264	2.30817	0.0863997	TRUE	FALSE	TRUE
KRT86	0.932507	2.30314	0.0079368	TRUE	FALSE	TRUE
PRKACG	0.0944096	2.30175	0.103398	TRUE	FALSE	TRUE
DCN	0.363109	2.30036	0.0798831	TRUE	FALSE	TRUE
PASD1	0.220337	2.275	0.0100103	TRUE	FALSE	TRUE
APOA4	0.124134	2.27354	0.0924103	TRUE	FALSE	TRUE
C3orf49	0.145015	2.2595	0.0222633	TRUE	FALSE	TRUE
CNGB3	0.406802	2.25146	0.0153333	TRUE	FALSE	TRUE
EGF	3.19659	2.2351	0.271655	TRUE	FALSE	TRUE
CERS3	0.930315	2.23085	0.136896	TRUE	FALSE	TRUE
KHDC1L	1.0888	2.23069	0.0233305	TRUE	FALSE	TRUE
TP73	2.35582	2.21599	0.0367374	TRUE	FALSE	TRUE
PRPH2	0.816725	2.21084	0.0877321	TRUE	FALSE	TRUE
TNFSF11	0.167605	2.20537	0.0271893	TRUE	FALSE	TRUE
CD300LB	0.245061	2.2009	0.0343067	TRUE	FALSE	TRUE
MYOG	0.32629	2.1993	0.00373696	TRUE	FALSE	TRUE
MYOZ2	0.400929	2.19396	0.0532404	TRUE	FALSE	TRUE
KRT37	0.301334	2.19377	0.0103698	TRUE	FALSE	TRUE
GAGE1	0.19954	2.18338	0.00430492	TRUE	FALSE	TRUE
FUT2	0.574543	2.17757	0.246011	TRUE	FALSE	TRUE
SGCA	0.218246	2.17655	0.0166697	TRUE	FALSE	TRUE
FCGR2B	0.029812	2.16717	0.0453558	TRUE	FALSE	TRUE
AGT	0.899384	2.16158	0.0801065	TRUE	FALSE	TRUE
CCND1	677.291	2.16132	0.674261	TRUE	TRUE	FALSE
PRELP	0.247692	2.15584	0.0470338	TRUE	FALSE	TRUE
OAS3	0.944335	2.15463	0.0281748	TRUE	FALSE	TRUE
STOML3	0.281249	2.15102	0.0188239	TRUE	FALSE	TRUE
NKX1-2	24.0734	2.14396	0.0954404	TRUE	FALSE	TRUE
LRRK2	4.91086	2.14065	0.0954453	TRUE	FALSE	TRUE
ESRP1	0.315781	2.13876	0.151584	TRUE	FALSE	TRUE
PLA2G5	0.156721	2.13429	0.0292487	TRUE	FALSE	TRUE
FGF1	2.6281	2.13069	0.0144473	TRUE	FALSE	TRUE
AFP	1.59635	2.12876	0.0148896	TRUE	FALSE	TRUE
EDA2R	76.884	2.11851	0.0300302	TRUE	FALSE	TRUE
IFI44	0.111857	2.10692	0.00716206	TRUE	FALSE	TRUE
CD9	0.469334	2.10653	0.0598501	TRUE	FALSE	TRUE
ARR3	0.15351	2.09641	0.102473	TRUE	FALSE	TRUE
CXCL6	0.67476	2.09627	0.0210133	TRUE	FALSE	TRUE
COL6A3	3.63225	2.07943	0.0967671	TRUE	FALSE	TRUE
ZNF354C	277.026	2.0766	0.0162756	TRUE	FALSE	TRUE
SNURF	10.7334	2.07594	0.00607569	TRUE	FALSE	TRUE
GALNT5	0.919792	2.07437	0.0435532	TRUE	FALSE	TRUE
TLR4	11.322	2.07248	0.126772	TRUE	FALSE	TRUE
VSIG4	0.138865	2.07201	0.103283	TRUE	FALSE	TRUE
ENG	0.373065	2.07173	0.102276	TRUE	FALSE	TRUE
ZNF669	403.254	2.06756	0.296065	TRUE	FALSE	TRUE
FOXS1	0.585365	2.06417	0.0709967	TRUE	FALSE	TRUE
MPEG1	0.148497	2.06346	0.0411317	TRUE	FALSE	TRUE
CCDC144A	7.49935	2.03054	0.0992937	TRUE	FALSE	TRUE
COL3A1	64.0608	2.03047	0.216429	TRUE	FALSE	TRUE
PDE6H	0.607434	2.02221	0.0487632	TRUE	FALSE	TRUE
HBZ	0.199185	2.02176	0.0401239	TRUE	FALSE	TRUE
CERKL	0.692361	2.02029	0.124827	TRUE	FALSE	TRUE
NT5C1A	0.276846	2.01225	0.118037	TRUE	FALSE	TRUE
CATSPER1	0.283976	2.00215	0.107084	TRUE	FALSE	TRUE
PITX3	0.148497	1.9963	0.0272412	TRUE	FALSE	TRUE
DAW1	1.32277	1.99595	0.00962586	TRUE	FALSE	TRUE
CD3D	0.119034	1.99072	0.0277102	TRUE	FALSE	TRUE
CD22	0.324499	1.98182	0.0767326	TRUE	FALSE	TRUE
TAGAP	0.219308	1.97534	0.0184543	TRUE	FALSE	TRUE
CD40LG	0.176706	1.97356	0.000220805	TRUE	FALSE	TRUE
ITIH3	0.125723	1.96525	0.036702	TRUE	FALSE	TRUE
POU5F2	1.36903	1.96164	0.0126718	TRUE	FALSE	TRUE
MYBPC1	0.459682	1.96151	0.00140636	TRUE	FALSE	TRUE
SLC22A25	0.355633	1.96115	0.0629487	TRUE	FALSE	TRUE
PLA2G2D	0.126363	1.95659	0.0385478	TRUE	FALSE	TRUE
GALNTL5	0.268795	1.95263	0.0333558	TRUE	FALSE	TRUE
TAC3	0.644634	1.94605	0.0846803	TRUE	FALSE	TRUE
SIX1	41.5082	1.93134	0.0795012	TRUE	FALSE	TRUE
MAT1A	0.317792	1.92876	0.0833455	TRUE	FALSE	TRUE
TKTL1	1.00347	1.9281	0.135006	TRUE	FALSE	TRUE
HOGA1	0.269494	1.92631	0.0420737	TRUE	FALSE	TRUE
GJA3	0.328429	1.92118	0.0574171	TRUE	FALSE	TRUE
TULP1	0.30169	1.91541	0.146412	TRUE	FALSE	TRUE
COL6A5	0.578238	1.91114	0.0306761	TRUE	FALSE	TRUE
TMEM213	0.140419	1.90852	0.109767	TRUE	FALSE	TRUE
AMBP	0.202751	1.90638	0.0467117	TRUE	FALSE	TRUE
VCX3B	0.40381	1.90117	0.0391805	TRUE	FALSE	TRUE
GALP	0.22378	1.88544	0.0335596	TRUE	FALSE	TRUE
GLI1	1.92236	1.87447	0.0760551	TRUE	FALSE	TRUE
GJB2	0.260054	1.87115	0.16484	TRUE	FALSE	TRUE
HLA-DRB5	29.4703	1.87065	0.0315301	TRUE	FALSE	TRUE
PIWIL1	1.46585	1.87018	0.00575871	TRUE	FALSE	TRUE
DLX1	9.29904	1.86445	0.0880365	TRUE	FALSE	TRUE
FGB	0.027161	1.86376	0.121846	TRUE	FALSE	TRUE
IL13	0.614996	1.85888	0.0127064	TRUE	FALSE	TRUE
RAB7B	0.432765	1.85382	0.230956	TRUE	FALSE	TRUE
CXCL2	0.08708	1.84988	0.107068	TRUE	FALSE	TRUE
SHISA8	0.998928	1.84742	0.014231	TRUE	FALSE	TRUE
DLX2	4.46402	1.84517	0.159023	TRUE	FALSE	TRUE
RCVRN	0.248437	1.84125	0.265939	TRUE	FALSE	TRUE
ZSCAN4	0.0909773	1.83653	0.0121155	TRUE	FALSE	TRUE
PDE6C	0.266942	1.83513	0.0399961	TRUE	FALSE	TRUE
CD79B	0.027161	1.82779	0.0631587	TRUE	FALSE	TRUE
IL2RG	0.294402	1.82235	0.0361877	TRUE	FALSE	TRUE
CDK1	87.7242	1.82144	0.239186	TRUE	FALSE	TRUE
NLRP7	2.44088	1.82091	0.0264088	TRUE	FALSE	TRUE
ITGB7	0.027161	1.82054	0.0685251	TRUE	FALSE	TRUE
DLX6	0.698215	1.82043	0.118103	TRUE	FALSE	TRUE
KLRC2	0.153941	1.81725	0.0308797	TRUE	FALSE	TRUE
MUC15	0.0922213	1.80965	0.0560127	TRUE	FALSE	TRUE
IL18	0.171093	1.80791	0.0638941	TRUE	FALSE	TRUE
GGT5	0.669359	1.80658	0.00825473	TRUE	FALSE	TRUE
ADRB1	0.150312	1.80262	0.0923837	TRUE	FALSE	TRUE
PKDREJ	0.157551	1.80073	0.0256868	TRUE	FALSE	TRUE
F5	0.112289	1.79664	0.0473772	TRUE	FALSE	TRUE
KRT81	0.0344905	1.79243	0.0244625	TRUE	FALSE	TRUE
VIP	0.241174	1.79168	0.0110945	TRUE	FALSE	TRUE
MUCL1	0.184682	1.79104	0.0521071	TRUE	FALSE	TRUE
NTSR2	0.118602	1.78872	0.0494251	TRUE	FALSE	TRUE
SPACA3	0.139266	1.78255	0.0205967	TRUE	FALSE	TRUE
ZNF506	0	1.77991	0.0818626	TRUE	FALSE	TRUE
ZNF829	11.5166	1.77444	0.0500757	TRUE	FALSE	TRUE
INHBA	3.43224	1.76747	0.158977	TRUE	FALSE	TRUE
HSPA1A	463.855	1.76452	0.165396	TRUE	FALSE	TRUE
KLF1	0.384784	1.75219	0.0608076	TRUE	FALSE	TRUE
SH3TC2	0.327549	1.75046	0.115139	TRUE	FALSE	TRUE
TNFRSF10A	0.262338	1.74945	0.0362393	TRUE	FALSE	TRUE
ERP27	0.14965	1.74655	0.0563582	TRUE	FALSE	TRUE
FOXD4L6	1.98344	1.74594	0.101201	TRUE	FALSE	TRUE
PAGE2	0.222574	1.74446	0.0883143	TRUE	FALSE	TRUE
ADH1C	0.619912	1.73204	0.0102646	TRUE	FALSE	TRUE
CABP4	0.215061	1.7287	0.0500929	TRUE	FALSE	TRUE
GPHB5	0.162276	1.72189	0.00694885	TRUE	FALSE	TRUE
CRYGC	0.145447	1.72052	0.114924	TRUE	FALSE	TRUE
NR2E1	4.90498	1.7164	0.0755981	TRUE	FALSE	TRUE
TMEM52B	0.029812	1.71544	0.0396712	TRUE	FALSE	TRUE
APOE	28.7469	1.71521	0.0393215	TRUE	FALSE	TRUE
RLN3	0.08901	1.70898	0.0289906	TRUE	FALSE	TRUE
DSG1	0.683932	1.70704	0.0590682	TRUE	FALSE	TRUE
CSF1R	0.110607	1.70501	0.00776759	TRUE	FALSE	TRUE
DYDC1	0.329169	1.69977	0.0386395	TRUE	FALSE	TRUE
TFAP2D	1.74717	1.69928	0.0476152	TRUE	FALSE	TRUE
CD300LG	0.237269	1.69852	0.0335364	TRUE	FALSE	TRUE
WNT16	0.266234	1.69738	0.14409	TRUE	FALSE	TRUE
ADAMTS14	0.794604	1.69656	0.0566527	TRUE	FALSE	TRUE
AICDA	0.185547	1.69611	0.360244	TRUE	FALSE	TRUE
CEACAM21	0.126499	1.68691	0.0128694	TRUE	FALSE	TRUE
ACVRL1	0.290846	1.68661	0.144084	TRUE	FALSE	TRUE
MECOM	8.50798	1.68026	0.0979468	TRUE	FALSE	TRUE
PRDM7	0.252536	1.68004	0.00871484	TRUE	FALSE	TRUE
KLF4	2.77658	1.67669	0.12272	TRUE	FALSE	TRUE
PGM5	0.254368	1.67286	0.0785662	TRUE	FALSE	TRUE
USH1C	0.163778	1.66889	0.132659	TRUE	FALSE	TRUE
COL8A1	46.1049	1.66733	0.106409	TRUE	FALSE	TRUE
LCN2	0.027161	1.66641	0.103953	TRUE	FALSE	TRUE
LRIT2	0.297034	1.66101	0.0218646	TRUE	FALSE	TRUE
SLC15A3	0.337009	1.65984	0.0170813	TRUE	FALSE	TRUE
ZACN	7.43124	1.65882	0.00369995	TRUE	FALSE	TRUE
SAMD9	0.703167	1.65825	0.0215718	TRUE	FALSE	TRUE
OR14A16	0.0252091	1.65688	0.0522374	TRUE	FALSE	TRUE
CLDN4	1.87352	1.65327	0.0612569	TRUE	FALSE	TRUE
BCL11B	2.73784	1.64766	0.161846	TRUE	FALSE	TRUE
APOH	0.843789	1.64296	0.0638716	TRUE	FALSE	TRUE
IL12RB1	0.0922213	1.64036	0.00223884	TRUE	FALSE	TRUE
ERVW-1	0.317503	1.63381	0.230645	TRUE	FALSE	TRUE
MFAP5	0.616612	1.63358	0.102548	TRUE	FALSE	TRUE
COL5A1	118.69	1.63162	0.629074	TRUE	TRUE	FALSE
FAM178B	0.157293	1.63038	0.0575766	TRUE	FALSE	TRUE
GBP2	0.464566	1.62745	0.00357654	TRUE	FALSE	TRUE
CRX	0.027161	1.62664	0.0151104	TRUE	FALSE	TRUE
WNT10A	0.648783	1.62274	0.0920827	TRUE	FALSE	TRUE
CKM	0.480798	1.62158	0.151787	TRUE	FALSE	TRUE
IGFBP7	21.7539	1.61601	0.148603	TRUE	FALSE	TRUE
HOXB5	0.940056	1.61476	0.037284	TRUE	FALSE	TRUE
AMBN	0.583222	1.61264	0.0888968	TRUE	FALSE	TRUE
FETUB	0.407226	1.61237	0.0198969	TRUE	FALSE	TRUE
TOP2A	364.396	1.60532	0.25898	TRUE	FALSE	TRUE
TYRP1	16.9735	1.59731	0.0374097	TRUE	FALSE	TRUE
KRT83	0.0797024	1.59447	0.0325553	TRUE	FALSE	TRUE
HSPA6	0.708427	1.59291	0.114419	TRUE	FALSE	TRUE
ZNF385C	55.0005	1.58916	0.0291896	TRUE	FALSE	TRUE
CD80	0.123926	1.58744	0.0425173	TRUE	FALSE	TRUE
MCHR2	0.374591	1.58158	0.0167497	TRUE	FALSE	TRUE
AURKB	46.7057	1.5805	0.0551399	TRUE	FALSE	TRUE
CDC20	80.5224	1.57956	0.0745187	TRUE	FALSE	TRUE
UGT2B7	0.470359	1.57933	0.0062116	TRUE	FALSE	TRUE
CFHR3	0.347975	1.5786	0.0531102	TRUE	FALSE	TRUE
SCNN1A	0.221578	1.57769	0.158046	TRUE	FALSE	TRUE
FBP1	3.04284	1.57633	0.0577662	TRUE	FALSE	TRUE
MAGEE1	674.253	1.57611	0.186785	TRUE	FALSE	TRUE
GSTM5	0.245466	1.57556	0.0307475	TRUE	FALSE	TRUE
TCF7L2	638.657	1.57541	0.379003	TRUE	FALSE	TRUE
ZNF454	2.88377	1.57044	0.0698038	TRUE	FALSE	TRUE
TAS2R1	0.119619	1.57024	0.0387127	TRUE	FALSE	TRUE
MS4A6A	0.109343	1.57023	0.0186766	TRUE	FALSE	TRUE
LDHD	0.583944	1.56564	0.0102057	TRUE	FALSE	TRUE
PPP1R3G	0.178793	1.5649	0.0636361	TRUE	FALSE	TRUE
NYX	0.209602	1.56087	0.0387997	TRUE	FALSE	TRUE
NPPA	0.208815	1.56036	0.0247742	TRUE	FALSE	TRUE
PRDM16	8.51524	1.55877	0.0567243	TRUE	FALSE	TRUE
SLC5A8	0.172208	1.55123	0.038472	TRUE	FALSE	TRUE
ASPM	72.8052	1.5507	0.0422042	TRUE	FALSE	TRUE
REG1A	1.25741	1.54852	0.00781468	TRUE	FALSE	TRUE
ATP6V1G3	0.236298	1.54825	0.0242416	TRUE	FALSE	TRUE
GALNT6	0.67576	1.54337	0.0837697	TRUE	FALSE	TRUE
ASB2	1.96032	1.54273	0.0261121	TRUE	FALSE	TRUE
GCNT3	0.0252091	1.54153	0.106443	TRUE	FALSE	TRUE
HLA-DRB1	76.2193	1.53669	0.00914462	TRUE	FALSE	TRUE
KRT24	2.78944	1.53579	0.00237518	TRUE	FALSE	TRUE
E2F2	18.7016	1.53126	0.00219734	TRUE	FALSE	TRUE
TNFRSF1B	1.45594	1.52705	0.0628139	TRUE	FALSE	TRUE
HLA-DQB1	86.8057	1.52075	0.0192852	TRUE	FALSE	TRUE
WNT3A	0.560721	1.51118	0.0717255	TRUE	FALSE	TRUE
TFPI	6.93733	1.51062	0.103135	TRUE	FALSE	TRUE
TBC1D28	1.43246	1.51003	0.0706116	TRUE	FALSE	TRUE
FABP1	0.033595	1.50925	0.166821	TRUE	FALSE	TRUE
ASPG	0.655836	1.50482	0.0295037	TRUE	FALSE	TRUE
IGSF10	0.726376	1.49993	0.0375209	TRUE	FALSE	TRUE
RAB19	0.293171	1.49726	0.0311473	TRUE	FALSE	TRUE
APOBEC3B	0.489233	1.49463	0.359068	TRUE	FALSE	TRUE
PDCD1LG2	0.0252091	1.49081	0.0541899	TRUE	FALSE	TRUE
HP	1.80939	1.48873	0.0798381	TRUE	FALSE	TRUE
KIF20A	63.6253	1.48718	0.0556752	TRUE	FALSE	TRUE
ZNF492	0.0252091	1.48617	0.0486104	TRUE	FALSE	TRUE
COL1A2	155.06	1.48538	0.314845	TRUE	FALSE	TRUE
C4orf51	0.0252091	1.48353	0.0494978	TRUE	FALSE	TRUE
LYN	4.36893	1.48339	0.0788189	TRUE	FALSE	TRUE
ESPL1	47.2329	1.4826	0.180162	TRUE	FALSE	TRUE
C12orf54	0.338807	1.4826	0.0281443	TRUE	FALSE	TRUE
GBP1	0.110387	1.48211	0.0148188	TRUE	FALSE	TRUE
GNA15	0.0986553	1.47985	0.031299	TRUE	FALSE	TRUE
AHSG	3.22408	1.47349	0.0507261	TRUE	FALSE	TRUE
ABCC3	0.240663	1.46972	0.16707	TRUE	FALSE	TRUE
CDT1	22.8043	1.46797	0.0776805	TRUE	FALSE	TRUE
ICAM2	0.14471	1.46702	0.0599115	TRUE	FALSE	TRUE
CHMP4C	0.176022	1.46508	0.27542	TRUE	FALSE	TRUE
KIF11	106.891	1.46322	0.0374333	TRUE	FALSE	TRUE
CYP1A2	0.212237	1.45295	0.114048	TRUE	FALSE	TRUE
CLCNKB	0.596426	1.45256	0.0550919	TRUE	FALSE	TRUE
CD1C	0.290185	1.45054	0.101849	TRUE	FALSE	TRUE
NR3C2	8.82636	1.44954	0.0363867	TRUE	FALSE	TRUE
CYP1B1	5.77934	1.44879	0.00255682	TRUE	FALSE	TRUE
MKRN3	0.300701	1.44658	0.0608209	TRUE	FALSE	TRUE
B3GNT6	0.29962	1.43939	0.0632171	TRUE	FALSE	TRUE
P4HA3	2.17522	1.43903	0.010775	TRUE	FALSE	TRUE
C1orf53	88.8584	1.43708	0.0825487	TRUE	FALSE	TRUE
KDR	19.4761	1.43558	0.178944	TRUE	FALSE	TRUE
LPL	29.3176	1.43521	0.120253	TRUE	FALSE	TRUE
IGFBP3	36.6116	1.43487	0.0822898	TRUE	FALSE	TRUE
UGT3A1	0.148929	1.43477	0.0580793	TRUE	FALSE	TRUE
SEMG1	0.126931	1.43361	0.0714147	TRUE	FALSE	TRUE
HOXB2	9.53103	1.43156	0.0803892	TRUE	FALSE	TRUE
CXCL1	0.392288	1.42688	0.023737	TRUE	FALSE	TRUE
GOLGA6B	0.643554	1.42557	0.0394387	TRUE	FALSE	TRUE
CBR3	0.965086	1.42204	0.179439	TRUE	FALSE	TRUE
ERBB3	3.87435	1.41928	0.0806455	TRUE	FALSE	TRUE
COL12A1	22.699	1.41855	0.125849	TRUE	FALSE	TRUE
CLEC19A	0.168544	1.41793	0.0231503	TRUE	FALSE	TRUE
TNFRSF11B	0.447265	1.41768	0.0539125	TRUE	FALSE	TRUE
RLN1	3.14131	1.41633	0.0205694	TRUE	FALSE	TRUE
GPR183	0.307987	1.41556	0.0495908	TRUE	FALSE	TRUE
C4BPA	0.211443	1.41362	0.0861153	TRUE	FALSE	TRUE
GNG13	1.87712	1.41297	0.0912358	TRUE	FALSE	TRUE
BARX1	0.357536	1.41119	0.0225646	TRUE	FALSE	TRUE
CCL13	0.11494	1.40763	0.0349618	TRUE	FALSE	TRUE
GLI3	103.867	1.40759	0.0956844	TRUE	FALSE	TRUE
P2RX2	0.202638	1.40734	0.0112949	TRUE	FALSE	TRUE
GBP3	0.663953	1.40733	0.034189	TRUE	FALSE	TRUE
KIF18B	29.7834	1.4073	0.098982	TRUE	FALSE	TRUE
PGR	0.996704	1.4063	0.0504641	TRUE	FALSE	TRUE
SULT2A1	0.0866483	1.40565	0.0264676	TRUE	FALSE	TRUE
FGF6	0.244619	1.40412	0.029265	TRUE	FALSE	TRUE
ARSJ	3.71655	1.39899	0.105876	TRUE	FALSE	TRUE
CDC45	21.721	1.39852	0.0912054	TRUE	FALSE	TRUE
PDE6A	0.144763	1.39814	0.0504704	TRUE	FALSE	TRUE
GNAT1	0.222263	1.39807	0.0448521	TRUE	FALSE	TRUE
ABCG5	0.029812	1.39767	0.128398	TRUE	FALSE	TRUE
KDELR3	4.36513	1.39141	0.113239	TRUE	FALSE	TRUE
AP1M2	1.44884	1.38703	0.113241	TRUE	FALSE	TRUE
ABCA4	5.62033	1.38536	0.0400413	TRUE	FALSE	TRUE
RHO	0.146398	1.38231	0.179336	TRUE	FALSE	TRUE
NEIL3	10.0432	1.38118	0.0847922	TRUE	FALSE	TRUE
IQCJ-SCHIP1	0.1822	1.38048	0.0846233	TRUE	FALSE	TRUE
IZUMO1	0.783488	1.37966	0.0531676	TRUE	FALSE	TRUE
CACNG3	191.139	1.37439	0.0798015	TRUE	FALSE	TRUE
ITIH1	0.128105	1.37357	0.106008	TRUE	FALSE	TRUE
GPR65	0.146567	1.37225	0.0132703	TRUE	FALSE	TRUE
CSF3R	0.504679	1.37184	0.0214755	TRUE	FALSE	TRUE
SLCO2B1	1.13842	1.3706	0.00379279	TRUE	FALSE	TRUE
POU3F4	77.2141	1.36926	0.0871942	TRUE	FALSE	TRUE
ASF1B	22.811	1.36855	0.185742	TRUE	FALSE	TRUE
TOPAZ1	0.166782	1.36687	0.0320341	TRUE	FALSE	TRUE
SDC4	12.7694	1.3659	0.216319	TRUE	FALSE	TRUE
ZNF366	0.200845	1.36536	0.0204876	TRUE	FALSE	TRUE
CD52	0.159405	1.36401	0.0420084	TRUE	FALSE	TRUE
PAPOLB	0.789081	1.36207	0.0677472	TRUE	FALSE	TRUE
IFNA5	0.225398	1.35848	0.0369224	TRUE	FALSE	TRUE
GC	0.0321733	1.35818	0.0049073	TRUE	FALSE	TRUE
NDP	0.775925	1.35461	0.08481	TRUE	FALSE	TRUE
C16orf92	0.341346	1.35192	0.120523	TRUE	FALSE	TRUE
GPR62	0.306446	1.35025	0.0285089	TRUE	FALSE	TRUE
GP1BA	0.0267292	1.35017	0.0831106	TRUE	FALSE	TRUE
GAL3ST2	0.439531	1.34942	0.015232	TRUE	FALSE	TRUE
CHST13	0.14278	1.3418	0.0552768	TRUE	FALSE	TRUE
ACTG2	4.51804	1.34076	0.22277	TRUE	FALSE	TRUE
HAS2	2.49557	1.33816	0.049322	TRUE	FALSE	TRUE
FIBIN	0.298767	1.33388	0.0050886	TRUE	FALSE	TRUE
OASL	0.0935141	1.33201	0.274575	TRUE	FALSE	TRUE
NPY	1.96527	1.33127	0.0171046	TRUE	FALSE	TRUE
ICAM1	7.16154	1.33068	0.0644179	TRUE	FALSE	TRUE
OR2T33	0.347955	1.32907	0.0425613	TRUE	FALSE	TRUE
RGPD6	0.324566	1.32497	0.0436797	TRUE	FALSE	TRUE
PDGFRB	11.3022	1.32339	0.13463	TRUE	FALSE	TRUE
LMX1A	0.233005	1.32289	0.0517412	TRUE	FALSE	TRUE
KCNK16	0.197978	1.32273	0.0355883	TRUE	FALSE	TRUE
GPR151	0.345894	1.31734	0.014702	TRUE	FALSE	TRUE
POM121L2	0.193468	1.31592	0.0522596	TRUE	FALSE	TRUE
MKI67	275.324	1.30483	0.211206	TRUE	FALSE	TRUE
ALB	12.5916	1.30434	0.0465431	TRUE	FALSE	TRUE
LOXHD1	2.78504	1.30369	0.0562689	TRUE	FALSE	TRUE
IL17C	0.155324	1.30064	0.227804	TRUE	FALSE	TRUE
FGFR3	64.4127	1.29954	0.0561298	TRUE	FALSE	TRUE
SPI1	0.108832	1.29938	0.0122902	TRUE	FALSE	TRUE
SMAD3	83.7956	1.29283	0.201575	TRUE	FALSE	TRUE
EDAR	0.149366	1.28915	0.0325013	TRUE	FALSE	TRUE
RSPH6A	0.426895	1.28749	0.00931451	TRUE	FALSE	TRUE
TAS1R1	0.537215	1.28576	0.0460369	TRUE	FALSE	TRUE
A2M	43.9837	1.28448	0.0252511	TRUE	FALSE	TRUE
RGS1	0.0267292	1.28317	0.0314646	TRUE	FALSE	TRUE
SLC22A16	0.1177	1.2829	0.0356407	TRUE	FALSE	TRUE
ODF3L2	0.757751	1.2809	0.0835864	TRUE	FALSE	TRUE
UNC45B	0.029812	1.27955	0.0339733	TRUE	FALSE	TRUE
ECM2	1.23532	1.2773	0.0170525	TRUE	FALSE	TRUE
BARD1	60.5396	1.27728	0.0803312	TRUE	FALSE	TRUE
MYL1	0.856822	1.27666	0.0378701	TRUE	FALSE	TRUE
KRTAP11-1	0	1.27619	0.0924928	TRUE	FALSE	TRUE
CELA2A	0.145015	1.27304	0.035038	TRUE	FALSE	TRUE
IGFBP5	42.1185	1.27252	0.0260999	TRUE	FALSE	TRUE
BRCA1	61.2562	1.26829	0.195991	TRUE	FALSE	TRUE
OGN	0.0267292	1.26783	0.0852429	TRUE	FALSE	TRUE
NPY2R	0.958275	1.26678	0.0245334	TRUE	FALSE	TRUE
GFRAL	0.348439	1.26667	0.0626516	TRUE	FALSE	TRUE
GAPDHS	2.07416	1.26591	0.121026	TRUE	FALSE	TRUE
PLA2G4F	0.107801	1.2639	0.013542	TRUE	FALSE	TRUE
EMX1	1.11568	1.26322	0.109523	TRUE	FALSE	TRUE
GATA5	0.120789	1.26174	0.0311562	TRUE	FALSE	TRUE
COL4A4	0.693621	1.26148	0.0834355	TRUE	FALSE	TRUE
STC2	16.6467	1.26111	0.0914072	TRUE	FALSE	TRUE
SCTR	0.303325	1.25797	0.0330023	TRUE	FALSE	TRUE
LPAR3	0.889395	1.25591	0.0176598	TRUE	FALSE	TRUE
VSX2	0.644559	1.25591	0.0494004	TRUE	FALSE	TRUE
BUB1	78.215	1.25565	0.21806	TRUE	FALSE	TRUE
AMHR2	1.55199	1.25483	0.0919469	TRUE	FALSE	TRUE
CALHM2	0.267237	1.2539	0.0250414	TRUE	FALSE	TRUE
RLBP1	0.181644	1.25185	0.00649136	TRUE	FALSE	TRUE
ASB4	0.691712	1.25128	0.0344798	TRUE	FALSE	TRUE
FGF16	0.203435	1.25044	0.0110401	TRUE	FALSE	TRUE
COL6A6	6.53985	1.24882	0.0202251	TRUE	FALSE	TRUE
NRGN	14.4846	1.24828	0.0470771	TRUE	FALSE	TRUE
P2RX7	0.393203	1.24795	0.0031692	TRUE	FALSE	TRUE
SLC47A1	0.625183	1.24621	0.0720238	TRUE	FALSE	TRUE
CD34	0.464917	1.24272	0.081654	TRUE	FALSE	TRUE
C3AR1	0.0841116	1.24266	0.042479	TRUE	FALSE	TRUE
NEUROD1	12.4491	1.24255	0.0906208	TRUE	FALSE	TRUE
IFNL3	0.325685	1.24167	0.0155594	TRUE	FALSE	TRUE
C1orf146	0.178793	1.24095	0.0191372	TRUE	FALSE	TRUE
BRCA2	25.314	1.24028	0.0705368	TRUE	FALSE	TRUE
GREM1	23.4615	1.24024	0.194834	TRUE	FALSE	TRUE
NPIPB8	0.44033	1.24003	0.0238793	TRUE	FALSE	TRUE
ALDH1A1	0.184454	1.23468	0.00215048	TRUE	FALSE	TRUE
EPX	0.179549	1.2343	0.020069	TRUE	FALSE	TRUE
BCL6	70.7026	1.23371	0.155323	TRUE	FALSE	TRUE
DMBX1	7.4936	1.2291	0.00706185	TRUE	FALSE	TRUE
LY96	0.239376	1.22765	0.0437535	TRUE	FALSE	TRUE
TAT	0.453138	1.22668	0.0453107	TRUE	FALSE	TRUE
EBI3	0.31917	1.22645	0.0626466	TRUE	FALSE	TRUE
ZNF583	311.514	1.22607	0.138458	TRUE	FALSE	TRUE
AKR1B10	0.160231	1.22257	0.00189515	TRUE	FALSE	TRUE
PTPRC	1.03245	1.22092	0.00664442	TRUE	FALSE	TRUE
HLA-G	0.749456	1.22048	0.0651008	TRUE	FALSE	TRUE
SH2D1A	2.18388	1.21961	0.00445349	TRUE	FALSE	TRUE
C17orf78	0.279172	1.21871	0.0177544	TRUE	FALSE	TRUE
PKLR	1.37396	1.21749	0.251717	TRUE	FALSE	TRUE
TM4SF1	2.51676	1.21741	0.0322408	TRUE	FALSE	TRUE
APOA1	1.48829	1.21577	0.0544424	TRUE	FALSE	TRUE
MMP14	15.6196	1.21576	0.090129	TRUE	FALSE	TRUE
GRB7	0.235291	1.2151	0.0863114	TRUE	FALSE	TRUE
IFIT3	0.809244	1.21502	0.0744822	TRUE	FALSE	TRUE
ITGA5	42.2656	1.21374	0.0289891	TRUE	FALSE	TRUE
ALDH3B1	0.194722	1.21276	0.026613	TRUE	FALSE	TRUE
HSPA1L	159.195	1.21242	0.141138	TRUE	FALSE	TRUE
OSM	0.13307	1.21082	0.0564237	TRUE	FALSE	TRUE
BTN3A3	1.37988	1.21024	0.00659039	TRUE	FALSE	TRUE
HOXB3	0.651104	1.20833	0.0792931	TRUE	FALSE	TRUE
TTC16	0.227557	1.20603	0.0513209	TRUE	FALSE	TRUE
ASCL2	0.232527	1.2054	0.109764	TRUE	FALSE	TRUE
C19orf81	10.82	1.20514	0.0254447	TRUE	FALSE	TRUE
FAM209A	1.45475	1.20274	0.0107389	TRUE	FALSE	TRUE
KCNV2	0.0252091	1.2023	0.142741	TRUE	FALSE	TRUE
SST	348.015	1.20137	0.0254768	TRUE	FALSE	TRUE
PACSIN3	2.53824	1.2013	0.0429735	TRUE	FALSE	TRUE
PTGR1	38.4096	1.201	0.0118185	TRUE	FALSE	TRUE
MMP3	3.54083	1.20086	0.0216302	TRUE	FALSE	TRUE
TFEC	0.185389	1.19967	0.0139788	TRUE	FALSE	TRUE
ASB18	2.20274	1.19901	0.0187073	TRUE	FALSE	TRUE
SCN10A	1.26432	1.19413	0.179221	TRUE	FALSE	TRUE
TM4SF18	1.15571	1.19316	0.00528011	TRUE	FALSE	TRUE
IFI44L	1.1566	1.19115	0.00229517	TRUE	FALSE	TRUE
FOS	186.113	1.19084	0.34283	TRUE	FALSE	TRUE
FGF23	0.0935141	1.19042	0.116727	TRUE	FALSE	TRUE
GSX1	0.713638	1.18984	0.0361529	TRUE	FALSE	TRUE
CLDN20	0.152063	1.18979	0.0478357	TRUE	FALSE	TRUE
GRM6	0.128841	1.18926	0.0521715	TRUE	FALSE	TRUE
SCNN1G	5.10202	1.18845	0.114091	TRUE	FALSE	TRUE
TMEM61	0.523136	1.18823	0.0198212	TRUE	FALSE	TRUE
CRH	5.52815	1.18821	0.0330997	TRUE	FALSE	TRUE
SPESP1	0.343823	1.18756	0.0286331	TRUE	FALSE	TRUE
CALCR	2.30502	1.1863	0.0837237	TRUE	FALSE	TRUE
MYL4	0.550757	1.18522	0.0586516	TRUE	FALSE	TRUE
GIMAP7	0.197004	1.18228	0.00290438	TRUE	FALSE	TRUE
ITGAM	0.154109	1.18015	0.0859818	TRUE	FALSE	TRUE
EDN2	0.220467	1.17966	0.0596765	TRUE	FALSE	TRUE
PLK1	104.913	1.1792	0.0450766	TRUE	FALSE	TRUE
MS4A14	0.121549	1.17712	0.0299845	TRUE	FALSE	TRUE
CASP8	1.13934	1.17619	0.0879694	TRUE	FALSE	TRUE
AQP9	0.258295	1.17315	0.0135039	TRUE	FALSE	TRUE
KLHL30	0.342286	1.17027	0.0300772	TRUE	FALSE	TRUE
MOGAT2	0.120653	1.16948	0.111435	TRUE	FALSE	TRUE
ACADL	0.847955	1.16826	0.0732471	TRUE	FALSE	TRUE
RHOH	0.577172	1.1682	0.00965131	TRUE	FALSE	TRUE
AKR1D1	0.349779	1.16678	0.00206063	TRUE	FALSE	TRUE
ESRP2	0.456971	1.16414	0.104117	TRUE	FALSE	TRUE
CDH17	0.143185	1.16376	0.0410924	TRUE	FALSE	TRUE
ANKRD1	31.7939	1.16355	0.160254	TRUE	FALSE	TRUE
RAC2	0.840456	1.1633	0.0443385	TRUE	FALSE	TRUE
IFIT1	1.00201	1.157	0.104644	TRUE	FALSE	TRUE
DRD5	1.56244	1.15616	0.0791218	TRUE	FALSE	TRUE
CLDN7	0.806947	1.15564	0.0912061	TRUE	FALSE	TRUE
FOXE1	2.26996	1.15389	0.0834359	TRUE	FALSE	TRUE
NCF1	0.363226	1.14999	0.0769344	TRUE	FALSE	TRUE
DNAH17	0.874495	1.14949	0.0103409	TRUE	FALSE	TRUE
AVPR1A	0.284486	1.14884	0.0092547	TRUE	FALSE	TRUE
APBB1IP	0.0940222	1.14618	0.0996961	TRUE	FALSE	TRUE
ABCG2	1.87555	1.14616	0.0248457	TRUE	FALSE	TRUE
PAX6	34.5625	1.14559	0.22219	TRUE	FALSE	TRUE
FGFR2	43.5665	1.14456	0.146994	TRUE	FALSE	TRUE
MX2	1.2163	1.14442	0.0409364	TRUE	FALSE	TRUE
PLAT	10.6344	1.1419	0.0475353	TRUE	FALSE	TRUE
ZNF541	0.299889	1.1413	0.0500349	TRUE	FALSE	TRUE
TGM2	1.07127	1.13826	0.0129603	TRUE	FALSE	TRUE
GJB5	0.217871	1.13649	0.0957821	TRUE	FALSE	TRUE
ANKRD30B	0.22328	1.13484	0.106404	TRUE	FALSE	TRUE
PAX3	6.85508	1.13432	0.0161771	TRUE	FALSE	TRUE
PROCR	0.230728	1.13315	0.0948679	TRUE	FALSE	TRUE
BMP15	0.0864288	1.13302	0.168209	TRUE	FALSE	TRUE
ZSCAN5B	0.687971	1.12987	0.0136618	TRUE	FALSE	TRUE
C10orf53	1.29833	1.12923	0.0204679	TRUE	FALSE	TRUE
KISS1	1.066	1.12907	0.0710011	TRUE	FALSE	TRUE
OR2L3	1.69026	1.12815	0.048217	TRUE	FALSE	TRUE
UBE2C	57.0453	1.12806	0.0698149	TRUE	FALSE	TRUE
LMX1B	26.2626	1.1276	0.124841	TRUE	FALSE	TRUE
CCNA2	153.751	1.12687	0.072999	TRUE	FALSE	TRUE
HFE	0.244104	1.12602	0.0539773	TRUE	FALSE	TRUE
LAMC2	5.99439	1.12566	0.0970262	TRUE	FALSE	TRUE
KLRG2	1.15895	1.12535	0.0268204	TRUE	FALSE	TRUE
CDKN2B	26.1462	1.1247	0.123292	TRUE	FALSE	TRUE
SLC9A3	0.380457	1.12441	0.161035	TRUE	FALSE	TRUE
LYVE1	0.029812	1.1232	0.0143745	TRUE	FALSE	TRUE
CD68	0.811115	1.12255	0.0227211	TRUE	FALSE	TRUE
HOXA2	0.597853	1.12217	0.0890468	TRUE	FALSE	TRUE
ITGAL	0.451554	1.12097	0.0632928	TRUE	FALSE	TRUE
FUT3	4.38888	1.11761	0.0432314	TRUE	FALSE	TRUE
CLEC18C	0.237652	1.1159	0.0182896	TRUE	FALSE	TRUE
CCKAR	0.11743	1.11407	0.0105151	TRUE	FALSE	TRUE
DRD3	0.0871943	1.11405	0.00487908	TRUE	FALSE	TRUE
NIPAL4	0.138506	1.11278	0.0212999	TRUE	FALSE	TRUE
ACSL5	0.46856	1.11254	0.085159	TRUE	FALSE	TRUE
RUNX3	0.0802302	1.11179	0.0248562	TRUE	FALSE	TRUE
ITGA1	52.2615	1.11158	0.274461	TRUE	FALSE	TRUE
LAMC3	0.682136	1.11085	0.0560817	TRUE	FALSE	TRUE
FGF10	5.77526	1.10971	0.0129489	TRUE	FALSE	TRUE
NKX1-1	16.7699	1.10951	0.0225861	TRUE	FALSE	TRUE
MYBPC3	0.0771474	1.10804	0.0499647	TRUE	FALSE	TRUE
LY6K	0.716302	1.10788	0.0735213	TRUE	FALSE	TRUE
HIGD2B	0.227351	1.10699	0.216096	TRUE	FALSE	TRUE
ZNF585B	86.8527	1.1066	0.0196801	TRUE	FALSE	TRUE
PIK3R5	0.164633	1.10576	0.0221557	TRUE	FALSE	TRUE
COX6B2	2.35854	1.10443	0.353073	TRUE	FALSE	TRUE
MB	0.123698	1.10368	0.200926	TRUE	FALSE	TRUE
ACTA2	20.4478	1.10293	0.0691476	TRUE	FALSE	TRUE
UTS2R	0.394577	1.10147	0.0380481	TRUE	FALSE	TRUE
KRTCAP3	28.5842	1.10003	0.030137	TRUE	FALSE	TRUE
GBP5	0.0866483	1.09839	0.0187394	TRUE	FALSE	TRUE
TMEM26	0.178358	1.09806	0.0173963	TRUE	FALSE	TRUE
DTL	65.2239	1.09282	0.0609377	TRUE	FALSE	TRUE
OR2AK2	0.311199	1.09248	0.0318988	TRUE	FALSE	TRUE
CENPF	269.487	1.09197	0.106426	TRUE	FALSE	TRUE
GATA3	3.8359	1.09044	0.0712737	TRUE	FALSE	TRUE
KIF2C	69.3037	1.08985	0.0840057	TRUE	FALSE	TRUE
ADORA3	0.328391	1.08969	0.0760005	TRUE	FALSE	TRUE
RRM2	109.132	1.08938	0.0918161	TRUE	FALSE	TRUE
TCP11	0.329511	1.08688	0.0235817	TRUE	FALSE	TRUE
GNGT1	0.159282	1.08686	0.120124	TRUE	FALSE	TRUE
NOX4	12.9763	1.08624	0.0898301	TRUE	FALSE	TRUE
PDC	0.185547	1.08592	0.0985713	TRUE	FALSE	TRUE
ALX3	0.258903	1.0854	0.0791218	TRUE	FALSE	TRUE
ADAM2	0.0252091	1.08296	0.12277	TRUE	FALSE	TRUE
NPHS2	0.175434	1.08198	0.0351883	TRUE	FALSE	TRUE
MATN4	0.115345	1.08114	0.00833869	TRUE	FALSE	TRUE
COMP	0.277849	1.08044	0.123751	TRUE	FALSE	TRUE
AMZ1	0.112289	1.08031	0.0265915	TRUE	FALSE	TRUE
SPINK6	2.17435	1.0797	0.0626647	TRUE	FALSE	TRUE
CD207	0.587603	1.07894	0.0215098	TRUE	FALSE	TRUE
CCNB2	78.0404	1.07876	0.113235	TRUE	FALSE	TRUE
DRD4	5.37562	1.0782	0.0373103	TRUE	FALSE	TRUE
CYSLTR1	0.106863	1.07772	0.0508122	TRUE	FALSE	TRUE
PERM1	0.263002	1.07687	0.0790938	TRUE	FALSE	TRUE
RHOJ	11.54	1.07616	0.0893776	TRUE	FALSE	TRUE
DNAJA4	0.319047	1.07466	0.0207816	TRUE	FALSE	TRUE
WIF1	0.322662	1.07462	0.0992965	TRUE	FALSE	TRUE
KIAA0040	0.121685	1.07364	0.0512266	TRUE	FALSE	TRUE
NUGGC	0.354857	1.07148	0.0465488	TRUE	FALSE	TRUE
RAD54L	29.3547	1.06956	0.0750501	TRUE	FALSE	TRUE
KRT77	0.427517	1.06748	0.0339353	TRUE	FALSE	TRUE
WFDC12	0.123553	1.06714	0.0109457	TRUE	FALSE	TRUE
SLCO2A1	0.688225	1.06657	0.011147	TRUE	FALSE	TRUE
SLPI	0.383606	1.06616	0.109904	TRUE	FALSE	TRUE
NEK2	24.764	1.06506	0.0155862	TRUE	FALSE	TRUE
GJD4	0.0267292	1.06502	0.0616734	TRUE	FALSE	TRUE
NR2E3	0.141375	1.06038	0.0219543	TRUE	FALSE	TRUE
TWIST2	0.486906	1.05635	0.0643283	TRUE	FALSE	TRUE
KRT32	0.287724	1.05629	0.00304418	TRUE	FALSE	TRUE
OSMR	0.920919	1.05584	0.0697735	TRUE	FALSE	TRUE
EDN1	21.9779	1.05516	0.0920261	TRUE	FALSE	TRUE
EP300	2451.47	1.05243	0.845483	TRUE	TRUE	FALSE
TCF7L1	52.1082	1.05198	0.143016	TRUE	FALSE	TRUE
NR3C1	24.3983	1.05111	0.0890514	TRUE	FALSE	TRUE
IKZF3	0.525308	1.04937	0.0232271	TRUE	FALSE	TRUE
ALDOB	0.719741	1.04802	0.160975	TRUE	FALSE	TRUE
AKAP14	1.56357	1.04759	0.0606576	TRUE	FALSE	TRUE
PSMB11	0.209109	1.04579	0.016354	TRUE	FALSE	TRUE
KIF14	29.9651	1.04555	0.103551	TRUE	FALSE	TRUE
MROH2A	0.752624	1.04394	0.0336743	TRUE	FALSE	TRUE
KCNE3	0.321415	1.04319	0.0939084	TRUE	FALSE	TRUE
NPC1L1	0.379526	1.04263	0.129643	TRUE	FALSE	TRUE
GHRL	1.80861	1.04176	0.0777215	TRUE	FALSE	TRUE
FOXM1	71.4554	1.03826	0.0782708	TRUE	FALSE	TRUE
HAVCR1	0.842543	1.03749	0.0776129	TRUE	FALSE	TRUE
ERCC6L	13.2033	1.03581	0.0772863	TRUE	FALSE	TRUE
UGT1A6	0.101376	1.0352	0.0159107	TRUE	FALSE	TRUE
ESCO2	11.5995	1.03513	0.0672251	TRUE	FALSE	TRUE
OVOL3	0.199734	1.03486	0.00439431	TRUE	FALSE	TRUE
TAC1	1787.54	1.0337	0.277374	TRUE	FALSE	TRUE
OR2W3	14.2362	1.03122	0.0726919	TRUE	FALSE	TRUE
SLC22A18AS	0.246473	1.03113	0.00326835	TRUE	FALSE	TRUE
ABCA13	13.1121	1.0306	0.0541779	TRUE	FALSE	TRUE
KRT80	0.119838	1.03052	0.0059234	TRUE	FALSE	TRUE
PTF1A	0.800878	1.02982	0.0987179	TRUE	FALSE	TRUE
COLEC12	7.66841	1.02889	0.0253494	TRUE	FALSE	TRUE
MEF2C	211.313	1.02849	0.118222	TRUE	FALSE	TRUE
MOGAT3	0.134971	1.02812	0.07806	TRUE	FALSE	TRUE
GNGT2	0.150863	1.0276	0.0736125	TRUE	FALSE	TRUE
VAX1	2.19734	1.0257	0.058402	TRUE	FALSE	TRUE
SMYD1	0.0817503	1.02405	0.0498028	TRUE	FALSE	TRUE
TRPA1	0.379887	1.02355	0.0495694	TRUE	FALSE	TRUE
TPSB2	0.402204	1.02235	0.066344	TRUE	FALSE	TRUE
UHRF1	75.0271	1.0214	0.202149	TRUE	FALSE	TRUE
CD164L2	0.739197	1.02099	0.0240574	TRUE	FALSE	TRUE
HMOX1	16.295	1.02092	0.133797	TRUE	FALSE	TRUE
MRPL12	105.46	1.02066	0.37069	TRUE	FALSE	TRUE
MYOF	19.625	1.02041	0.23996	TRUE	FALSE	TRUE
P2RY8	0.253236	1.02001	0.0223971	TRUE	FALSE	TRUE
ATP5MF-PTCD1	1.08622	1.01746	0.289804	TRUE	FALSE	TRUE
LDHAL6B	0.274258	1.01739	0.135492	TRUE	FALSE	TRUE
TERT	1.12046	1.01532	0.0969855	TRUE	FALSE	TRUE
TRAF3IP3	0.165726	1.01489	0.0305754	TRUE	FALSE	TRUE
MME	6.36236	1.0138	0.132353	TRUE	FALSE	TRUE
TRIM49C	0.027161	1.01241	0.0351895	TRUE	FALSE	TRUE
RXFP3	0.627246	1.00923	0.021023	TRUE	FALSE	TRUE
TLR6	0.734769	1.00908	0.0742408	TRUE	FALSE	TRUE
TRPM1	0.029812	1.00872	0.0469951	TRUE	FALSE	TRUE
OR52B2	0.212761	1.00802	0.0522011	TRUE	FALSE	TRUE
FGL2	0.112537	1.00776	0.0593364	TRUE	FALSE	TRUE
POLQ	19.3562	1.00525	0.0577405	TRUE	FALSE	TRUE
DSP	56.5717	1.00327	0.125461	TRUE	FALSE	TRUE
CLDN3	0.992884	1.00288	0.0406706	TRUE	FALSE	TRUE
KLK15	0.158493	1.00203	0.0188807	TRUE	FALSE	TRUE
EGFR	1128.99	1.00042	0.914921	TRUE	TRUE	FALSE
SLC39A4	1.13581	1.00033	0.0785765	TRUE	FALSE	TRUE
GATA2	10.154	0.999245	0.0277506	TRUE	FALSE	TRUE
ANXA1	37.2819	0.996629	0.0370283	TRUE	FALSE	TRUE
PDE6G	1.17975	0.996455	0.0217101	TRUE	FALSE	TRUE
ZIC1	15.2173	0.996107	0.00620692	TRUE	FALSE	TRUE
RGS13	0.0267292	0.995896	0.0105611	TRUE	FALSE	TRUE
SLC6A14	0.0866483	0.99589	0.191368	TRUE	FALSE	TRUE
SPINK7	0.137336	0.995749	0.0258129	TRUE	FALSE	TRUE
MCM10	49.4989	0.995692	0.211679	TRUE	FALSE	TRUE
ESPNL	1.72934	0.995247	0.0104455	TRUE	FALSE	TRUE
MITF	1.89048	0.994865	0.0113494	TRUE	FALSE	TRUE
CREBBP	2428.7	0.994737	1.18394	TRUE	TRUE	FALSE
NRTN	1.71179	0.994331	0.128218	TRUE	FALSE	TRUE
EFCAB13	7.23309	0.99403	0.0296489	TRUE	FALSE	TRUE
GLI2	40.7426	0.993794	0.0647615	TRUE	FALSE	TRUE
ARHGAP15	2.3478	0.993618	0.0533063	TRUE	FALSE	TRUE
TRIM42	0.0267292	0.992505	0.0541467	TRUE	FALSE	TRUE
ADH1B	0.033595	0.991296	0.0138812	TRUE	FALSE	TRUE
TCF23	0.21193	0.989943	0.0288169	TRUE	FALSE	TRUE
IL21R	0.361723	0.989503	0.0142442	TRUE	FALSE	TRUE
EYA4	1.47709	0.989361	0.112367	TRUE	FALSE	TRUE
CLEC6A	0.290517	0.988928	0.0140541	TRUE	FALSE	TRUE
KBTBD12	0.295255	0.987333	0.0349835	TRUE	FALSE	TRUE
HES5	12.674	0.986853	0.0771737	TRUE	FALSE	TRUE
CEP55	26.251	0.986039	0.0281268	TRUE	FALSE	TRUE
CRYBA4	0.403703	0.984237	0.0373534	TRUE	FALSE	TRUE
DCAF4L2	0.480265	0.983912	0.0423516	TRUE	FALSE	TRUE
EXO1	31.1314	0.98293	0.0363527	TRUE	FALSE	TRUE
BIRC5	105.108	0.981502	0.0575758	TRUE	FALSE	TRUE
CD4	1.33036	0.981484	0.167007	TRUE	FALSE	TRUE
GZMB	0.0851282	0.980002	0.260422	TRUE	FALSE	TRUE
PTH	0.0851783	0.979926	0.0133173	TRUE	FALSE	TRUE
SLC10A2	1.27712	0.978961	0.0420782	TRUE	FALSE	TRUE
HTR3B	102.975	0.978644	0.0474186	TRUE	FALSE	TRUE
LTC4S	0.257163	0.978605	0.00410103	TRUE	FALSE	TRUE
RGS18	0.174012	0.978068	0.0563895	TRUE	FALSE	TRUE
ATP10B	0.239392	0.976769	0.10505	TRUE	FALSE	TRUE
CDKN2C	3.79217	0.976749	0.0728668	TRUE	FALSE	TRUE
ZSCAN10	0.302902	0.976387	0.0962226	TRUE	FALSE	TRUE
SPATA22	0.0871943	0.976302	0.00870915	TRUE	FALSE	TRUE
DOK2	0.731328	0.976179	0.110884	TRUE	FALSE	TRUE
CDK2	85.3475	0.97603	0.180829	TRUE	FALSE	TRUE
STPG1	91.9614	0.975905	0.167991	TRUE	FALSE	TRUE
BST2	1.74569	0.974064	0.0539671	TRUE	FALSE	TRUE
CPA3	0.507765	0.973303	0.0531763	TRUE	FALSE	TRUE
MMP1	17.3747	0.973077	0.00907037	TRUE	FALSE	TRUE
TCEAL8	1845.93	0.971749	0.0192599	TRUE	FALSE	TRUE
LHCGR	0.502972	0.971542	0.0607523	TRUE	FALSE	TRUE
OPALIN	0.0825915	0.97146	0.0527593	TRUE	FALSE	TRUE
THBS2	22.012	0.970256	0.190946	TRUE	FALSE	TRUE
OIP5	17.0298	0.968605	0.0114233	TRUE	FALSE	TRUE
MEOX1	0.0252091	0.968226	0.0038924	TRUE	FALSE	TRUE
SLC6A7	1.87317	0.966025	0.0101258	TRUE	FALSE	TRUE
TCHH	0.160518	0.964226	0.0566283	TRUE	FALSE	TRUE
RGR	0.027161	0.961976	0.0237533	TRUE	FALSE	TRUE
GJA1	126.178	0.960242	0.0588682	TRUE	FALSE	TRUE
PCDHA7	11.3063	0.959975	0.299143	TRUE	FALSE	TRUE
P2RY2	0.212592	0.959665	0.0145823	TRUE	FALSE	TRUE
OR52N4	0.118286	0.957655	0.0282726	TRUE	FALSE	TRUE
C12orf40	0.0267292	0.95732	0.0341489	TRUE	FALSE	TRUE
KIF23	62.3733	0.955251	0.100653	TRUE	FALSE	TRUE
RIMBP3C	1.48703	0.955145	0.0135249	TRUE	FALSE	TRUE
ZNF589	597.275	0.954326	0.102547	TRUE	FALSE	TRUE
KLK2	0.0267292	0.954223	0.00602615	TRUE	FALSE	TRUE
ACTL8	1.14485	0.954014	0.0182044	TRUE	FALSE	TRUE
PCDHB4	57.1821	0.953317	0.0154525	TRUE	FALSE	TRUE
APOA2	0.571119	0.951875	0.0439882	TRUE	FALSE	TRUE
DSC1	0.08901	0.948777	0.0771067	TRUE	FALSE	TRUE
GJA5	0.276188	0.948056	0.110199	TRUE	FALSE	TRUE
SPARC	947.082	0.946755	1.08426	TRUE	TRUE	FALSE
AZGP1	1.24775	0.946156	0.0194637	TRUE	FALSE	TRUE
CAV1	27.2523	0.945921	0.205974	TRUE	FALSE	TRUE
PAQR5	0.801993	0.945811	0.0269934	TRUE	FALSE	TRUE
MYO1H	0.119231	0.943761	0.0867766	TRUE	FALSE	TRUE
GPRC5A	0.45038	0.943091	0.0180264	TRUE	FALSE	TRUE
IL9R	0.192248	0.942784	0.0296833	TRUE	FALSE	TRUE
NR1I2	3.38918	0.942661	0.0539567	TRUE	FALSE	TRUE
CA1	0.39593	0.941098	0.0174534	TRUE	FALSE	TRUE
DEFB134	0.157293	0.940395	0.0311731	TRUE	FALSE	TRUE
OTOP3	0.244524	0.939995	0.045909	TRUE	FALSE	TRUE
C9orf152	0.64041	0.93943	0.0300741	TRUE	FALSE	TRUE
OR1L8	0.287428	0.93919	0.0683971	TRUE	FALSE	TRUE
SLC13A5	0.189597	0.938857	0.0233936	TRUE	FALSE	TRUE
BMP5	2.50032	0.93778	0.144573	TRUE	FALSE	TRUE
CD27	2.38886	0.93769	0.0837639	TRUE	FALSE	TRUE
MEFV	0.356871	0.936907	0.0142968	TRUE	FALSE	TRUE
ATOH1	0.033595	0.936212	0.113531	TRUE	FALSE	TRUE
POU4F3	3.96655	0.936116	0.0330422	TRUE	FALSE	TRUE
PGC	0.484365	0.935719	0.124682	TRUE	FALSE	TRUE
ATP1A4	0.0321733	0.935719	0.0630567	TRUE	FALSE	TRUE
PCDHGB2	57.4359	0.934477	0.0880844	TRUE	FALSE	TRUE
TEX33	0.0935141	0.933945	0.0484113	TRUE	FALSE	TRUE
GABRD	3.7449	0.933629	0.0825611	TRUE	FALSE	TRUE
PLA2G2C	0.204809	0.932622	0.0273829	TRUE	FALSE	TRUE
CLEC2A	0.0344905	0.931792	0.0327232	TRUE	FALSE	TRUE
YAP1	119.203	0.931632	0.241757	TRUE	FALSE	TRUE
ROS1	0.027161	0.931428	0.130744	TRUE	FALSE	TRUE
ANXA8	0.0252091	0.930672	0.0219191	TRUE	FALSE	TRUE
BLNK	1.72711	0.930624	0.0806065	TRUE	FALSE	TRUE
KIFC1	74.9489	0.929907	0.18656	TRUE	FALSE	TRUE
DEPDC1	24.2984	0.929323	0.0351565	TRUE	FALSE	TRUE
ASCL4	0.410257	0.928843	0.0868147	TRUE	FALSE	TRUE
TIMP1	166.745	0.926546	0.0208201	TRUE	FALSE	TRUE
FERD3L	1.79993	0.926193	0.0056259	TRUE	FALSE	TRUE
LHX6	2.17982	0.924531	0.00761665	TRUE	FALSE	TRUE
LEFTY2	0.839881	0.92351	0.0936713	TRUE	FALSE	TRUE
EN1	1.91588	0.922292	0.0737574	TRUE	FALSE	TRUE
CLDN6	24.1643	0.921331	0.0760291	TRUE	FALSE	TRUE
PPARGC1A	316.113	0.919869	0.0842322	TRUE	FALSE	TRUE
ZNF300	627.254	0.919598	0.0620292	TRUE	FALSE	TRUE
SLC13A4	0.289577	0.919376	0.0114471	TRUE	FALSE	TRUE
NOS1	26.2088	0.919366	0.0673637	TRUE	FALSE	TRUE
ADAMTS5	33.3658	0.918731	0.0434845	TRUE	FALSE	TRUE
PPP1R1B	0.228914	0.918618	0.155549	TRUE	FALSE	TRUE
NEU4	0.771119	0.918442	0.0140842	TRUE	FALSE	TRUE
FGR	1.24919	0.917785	0.0886722	TRUE	FALSE	TRUE
HAAO	0.206995	0.91778	0.0429559	TRUE	FALSE	TRUE
PARP9	0.911799	0.917739	0.0148635	TRUE	FALSE	TRUE
VAMP5	0.029812	0.915332	0.0937051	TRUE	FALSE	TRUE
SLX1A	1.63987	0.915158	0.0579296	TRUE	FALSE	TRUE
HSPG2	59.7364	0.91352	0.189634	TRUE	FALSE	TRUE
ITK	0.31213	0.913074	0.0397802	TRUE	FALSE	TRUE
ALOX5AP	0.795434	0.911832	0.043353	TRUE	FALSE	TRUE
VAMP8	1.2843	0.911145	0.189583	TRUE	FALSE	TRUE
ANKS4B	0.104911	0.91097	0.0322293	TRUE	FALSE	TRUE
LEF1	25.9239	0.908297	0.126614	TRUE	FALSE	TRUE
CD300C	1.0064	0.907139	0.0363429	TRUE	FALSE	TRUE
COL24A1	3.6404	0.905557	0.0272326	TRUE	FALSE	TRUE
PKD2L2	0.245378	0.904557	0.0548021	TRUE	FALSE	TRUE
DCSTAMP	0.200694	0.903741	0.134051	TRUE	FALSE	TRUE
RHBDL2	0.213439	0.901894	0.0286707	TRUE	FALSE	TRUE
FOXD3	5.77508	0.901604	0.119325	TRUE	FALSE	TRUE
TBXA2R	0.089731	0.901505	0.0252534	TRUE	FALSE	TRUE
ABHD16B	0.171242	0.900655	0.0721313	TRUE	FALSE	TRUE
TMEM255B	45.6611	0.900252	0.0639452	TRUE	FALSE	TRUE
SPATA16	0.869521	0.899679	0.0298627	TRUE	FALSE	TRUE
ART3	0.606421	0.898654	0.00761647	TRUE	FALSE	TRUE
C8B	0.161671	0.898641	0.00315401	TRUE	FALSE	TRUE
CCNO	1.1794	0.898172	0.0529904	TRUE	FALSE	TRUE
AR	13.7798	0.897846	0.183479	TRUE	FALSE	TRUE
ACTR3C	0.173289	0.897681	0.0339519	TRUE	FALSE	TRUE
MYOCD	4.00093	0.897638	0.0153499	TRUE	FALSE	TRUE
PROZ	0.201273	0.897191	0.0188618	TRUE	FALSE	TRUE
RDH12	5.11862	0.896348	0.038124	TRUE	FALSE	TRUE
RAG2	1.34037	0.895695	0.193636	TRUE	FALSE	TRUE
TDRD5	0.376066	0.895297	0.0446565	TRUE	FALSE	TRUE
KCNJ15	0.172176	0.894833	0.0289756	TRUE	FALSE	TRUE
PPARG	4.3496	0.894582	0.0320843	TRUE	FALSE	TRUE
TAS2R43	1.0037	0.894127	0.0258474	TRUE	FALSE	TRUE
ATP1A2	8.77557	0.892835	0.129065	TRUE	FALSE	TRUE
PRB3	0.835172	0.892783	0.010658	TRUE	FALSE	TRUE
DNAH11	2.31542	0.892463	0.0186126	TRUE	FALSE	TRUE
XIAP	2088.19	0.892403	0.554851	TRUE	TRUE	FALSE
TESPA1	0.499477	0.890053	0.0306206	TRUE	FALSE	TRUE
MUC4	0.422645	0.889986	0.0770515	TRUE	FALSE	TRUE
LRRC61	0.0321733	0.888789	0.0776735	TRUE	FALSE	TRUE
ARSF	0.898505	0.886493	0.142453	TRUE	FALSE	TRUE
IFI35	1.6092	0.88612	0.0277603	TRUE	FALSE	TRUE
OTC	0.785056	0.885534	0.0104232	TRUE	FALSE	TRUE
TNNI3	39.0377	0.885374	0.107459	TRUE	FALSE	TRUE
DLGAP5	78.626	0.884597	0.140088	TRUE	FALSE	TRUE
TPSD1	0.131739	0.882515	0.0108237	TRUE	FALSE	TRUE
MS4A4A	0.924665	0.882406	0.0538067	TRUE	FALSE	TRUE
AMY1B	0.150804	0.881218	0.0233348	TRUE	FALSE	TRUE
ITLN1	0.135327	0.880951	0.0334417	TRUE	FALSE	TRUE
CARD11	0.432392	0.880527	0.0469096	TRUE	FALSE	TRUE
SNTN	0.109514	0.880275	0.0439446	TRUE	FALSE	TRUE
FUT5	0.48345	0.879837	0.0331069	TRUE	FALSE	TRUE
WBP2NL	0.235275	0.878405	0.0739282	TRUE	FALSE	TRUE
CCDC63	0.259403	0.877517	0.0531501	TRUE	FALSE	TRUE
COL8A2	1.0081	0.877193	0.0321982	TRUE	FALSE	TRUE
DNAJC5B	0.825419	0.877146	0.0703672	TRUE	FALSE	TRUE
TRIM77	0.280353	0.876954	0.00440789	TRUE	FALSE	TRUE
KLHL33	1.37787	0.875686	0.0137075	TRUE	FALSE	TRUE
PLD1	15.5004	0.874708	0.0831173	TRUE	FALSE	TRUE
LGALS12	0.418291	0.872694	0.0152265	TRUE	FALSE	TRUE
TEKT1	0.874864	0.872395	0.00657447	TRUE	FALSE	TRUE
OR6K3	103.302	0.871907	0.0166246	TRUE	FALSE	TRUE
MAGEC1	0.181693	0.869085	0.0188454	TRUE	FALSE	TRUE
PCDHGA5	1.52442	0.868056	0.0188003	TRUE	FALSE	TRUE
CXCL17	0.0252091	0.867773	0.0118902	TRUE	FALSE	TRUE
WNT5A	35.7395	0.866546	0.163546	TRUE	FALSE	TRUE
FAM9C	0.027161	0.866521	0.0120226	TRUE	FALSE	TRUE
HTR2A	9.08503	0.865787	0.0883135	TRUE	FALSE	TRUE
KCNG2	4.23854	0.8652	0.141143	TRUE	FALSE	TRUE
NPIPA2	0.769705	0.864805	0.027549	TRUE	FALSE	TRUE
SLC30A2	0.791238	0.864567	0.126798	TRUE	FALSE	TRUE
SIGLEC9	0.0321733	0.863895	0.0396724	TRUE	FALSE	TRUE
CR2	0.646475	0.863862	0.10933	TRUE	FALSE	TRUE
SLC22A11	0.077417	0.863847	0.0371907	TRUE	FALSE	TRUE
BSPRY	0.151497	0.863309	0.024023	TRUE	FALSE	TRUE
TULP2	0.269893	0.861867	0.0107849	TRUE	FALSE	TRUE
SRXN1	3.56955	0.861358	0.0314268	TRUE	FALSE	TRUE
DPP4	0.849932	0.859891	0.0399207	TRUE	FALSE	TRUE
PGBD2	288.702	0.859494	0.119886	TRUE	FALSE	TRUE
AXL	18.9387	0.857983	0.0647169	TRUE	FALSE	TRUE
CENPA	13.361	0.857833	0.0727333	TRUE	FALSE	TRUE
LSP1	0.335548	0.857616	0.0654181	TRUE	FALSE	TRUE
ADAMTS17	26.299	0.857487	0.0695403	TRUE	FALSE	TRUE
TCEAL6	0.2705	0.855286	0.0474748	TRUE	FALSE	TRUE
SPP1	282.84	0.854841	0.17767	TRUE	FALSE	TRUE
CCL28	0.0267292	0.853752	0.0421208	TRUE	FALSE	TRUE
KIF4A	78.8955	0.853343	0.152449	TRUE	FALSE	TRUE
TAS2R30	0.798493	0.852722	0.032426	TRUE	FALSE	TRUE
PBK	38.3255	0.852515	0.11194	TRUE	FALSE	TRUE
TRIM58	54.5149	0.852285	0.0459755	TRUE	FALSE	TRUE
KLF2	1.20207	0.851676	0.0353615	TRUE	FALSE	TRUE
IL1RAPL1	58.7364	0.851634	0.0237633	TRUE	FALSE	TRUE
GDA	0.661281	0.849997	0.0621491	TRUE	FALSE	TRUE
SOX2	610.594	0.849679	0.505476	TRUE	FALSE	TRUE
TMPRSS15	2.81515	0.849568	0.113894	TRUE	FALSE	TRUE
MOGAT1	0.141375	0.849404	0.167987	TRUE	FALSE	TRUE
LRRC8E	0.198229	0.848828	0.0463742	TRUE	FALSE	TRUE
COX6A2	0.0670122	0.847851	0.429259	TRUE	FALSE	TRUE
PM20D1	0.0267292	0.847719	0.0814075	TRUE	FALSE	TRUE
UGT2B15	0.950401	0.846392	0.0399363	TRUE	FALSE	TRUE
TBX22	0.16676	0.845255	0.0147511	TRUE	FALSE	TRUE
TICRR	35.4118	0.844379	0.0207737	TRUE	FALSE	TRUE
FOXF1	0.162005	0.843556	0.0206757	TRUE	FALSE	TRUE
PKP3	0.156311	0.842438	0.113295	TRUE	FALSE	TRUE
SLC22A2	0.155266	0.841402	0.0523887	TRUE	FALSE	TRUE
MYPN	0.14976	0.841341	0.04916	TRUE	FALSE	TRUE
P2RX1	0.0935141	0.841089	0.0127349	TRUE	FALSE	TRUE
GAD2	56.9876	0.840306	0.100058	TRUE	FALSE	TRUE
KYNU	0.977079	0.839996	0.0429351	TRUE	FALSE	TRUE
CRYAB	0.25943	0.839896	0.0404414	TRUE	FALSE	TRUE
FOXL2	0.033595	0.839017	0.0350302	TRUE	FALSE	TRUE
CA4	2.97589	0.837602	0.0895852	TRUE	FALSE	TRUE
HMX3	0.252478	0.835906	0.0331594	TRUE	FALSE	TRUE
MAP3K7CL	2.69524	0.835607	0.00736865	TRUE	FALSE	TRUE
NUSAP1	120.276	0.834628	0.106785	TRUE	FALSE	TRUE
SMIM24	0.432376	0.834515	0.00505352	TRUE	FALSE	TRUE
PSTPIP1	0.454925	0.832754	0.0652866	TRUE	FALSE	TRUE
PCDHGB4	179.919	0.832571	0.0293176	TRUE	FALSE	TRUE
NOTO	0.213967	0.832379	0.0446336	TRUE	FALSE	TRUE
C1QL2	57.7007	0.83202	0.00933012	TRUE	FALSE	TRUE
BEX2	6200.16	0.830636	0.00533861	TRUE	FALSE	TRUE
IFI30	0.264942	0.829666	0.0252729	TRUE	FALSE	TRUE
RASAL3	0.785342	0.829564	0.0241494	TRUE	FALSE	TRUE
INSRR	4.71032	0.828999	0.0465135	TRUE	FALSE	TRUE
EHHADH	58.6468	0.826646	0.0595784	TRUE	FALSE	TRUE
SLFN13	2.04235	0.825318	0.00886074	TRUE	FALSE	TRUE
LGALS2	0.247427	0.825039	0.0244192	TRUE	FALSE	TRUE
POLR2A	4906.96	0.824852	0.494663	TRUE	FALSE	TRUE
KRT17	0.241731	0.824103	0.113122	TRUE	FALSE	TRUE
ADAMTS12	37.9715	0.82302	0.126067	TRUE	FALSE	TRUE
KCNK17	0.319574	0.822496	0.0266228	TRUE	FALSE	TRUE
TK1	27.3397	0.822447	0.057364	TRUE	FALSE	TRUE
SLC34A2	0.0252091	0.82226	0.111658	TRUE	FALSE	TRUE
PPAN-P2RY11	0.0849087	0.819627	0.163741	TRUE	FALSE	TRUE
ALLC	0.0886161	0.819486	0.00828856	TRUE	FALSE	TRUE
CLIC6	0.5816	0.819229	0.0710049	TRUE	FALSE	TRUE
LKAAEAR1	1.23759	0.817674	0.0161465	TRUE	FALSE	TRUE
HBG2	0.027161	0.816954	0.0187964	TRUE	FALSE	TRUE
BEST3	1.37517	0.815424	0.0862884	TRUE	FALSE	TRUE
GPR101	0.0790993	0.815318	0.00434006	TRUE	FALSE	TRUE
FLT3	26.2299	0.814807	0.0895221	TRUE	FALSE	TRUE
PEBP4	1.18777	0.814428	0.0895332	TRUE	FALSE	TRUE
HSPB2	0.896989	0.814323	0.0432006	TRUE	FALSE	TRUE
ACAN	4.00262	0.813758	0.0293977	TRUE	FALSE	TRUE
HTN1	0.091661	0.813402	0.00386927	TRUE	FALSE	TRUE
GUCY2D	1.53875	0.813358	0.0631767	TRUE	FALSE	TRUE
GDNF	25.1832	0.811364	0.152996	TRUE	FALSE	TRUE
ANXA10	0.542191	0.810828	0.0573174	TRUE	FALSE	TRUE
DPYS	0.304182	0.810329	0.0909071	TRUE	FALSE	TRUE
CHST4	0.206285	0.809743	0.0357589	TRUE	FALSE	TRUE
ADGB	0.503538	0.809514	0.00722691	TRUE	FALSE	TRUE
CXCR4	325.774	0.80904	0.253248	TRUE	FALSE	TRUE
S100B	26.056	0.80881	0.0565566	TRUE	FALSE	TRUE
APOA5	0.302699	0.808761	0.153629	TRUE	FALSE	TRUE
GAGE2A	0.123698	0.808675	0.017164	TRUE	FALSE	TRUE
SULT1A2	0.109222	0.808069	0.0157972	TRUE	FALSE	TRUE
NEUROG2	78.0315	0.807883	0.182093	TRUE	FALSE	TRUE
NPPB	9.64045	0.807457	0.0578454	TRUE	FALSE	TRUE
CFHR1	5.30887	0.805692	0.0541945	TRUE	FALSE	TRUE
EPSTI1	0.528936	0.805239	0.0071495	TRUE	FALSE	TRUE
PDCL2	0.178993	0.804722	0.0320294	TRUE	FALSE	TRUE
TLX1	8.163	0.80453	0.0758381	TRUE	FALSE	TRUE
ROPN1	0.0821821	0.804374	0.0209023	TRUE	FALSE	TRUE
POTEI	0.626138	0.803645	0.0910795	TRUE	FALSE	TRUE
OR2L2	1.25979	0.803474	0.0493104	TRUE	FALSE	TRUE
AGO2	1448.98	0.803203	1.13449	TRUE	TRUE	FALSE
ZBTB16	26.3059	0.803002	0.0428457	TRUE	FALSE	TRUE
MYBL2	84.2593	0.802682	0.0924153	TRUE	FALSE	TRUE
SPDYE1	0.153207	0.800372	0.0205574	TRUE	FALSE	TRUE
SCARA5	0.027161	0.799925	0.0332484	TRUE	FALSE	TRUE
SPEM1	0.251969	0.799563	0.0245028	TRUE	FALSE	TRUE
BMX	0.119231	0.798539	0.0220495	TRUE	FALSE	TRUE
CKAP2L	30.6361	0.798453	0.0901191	TRUE	FALSE	TRUE
C12orf42	0.43562	0.797182	0.0297998	TRUE	FALSE	TRUE
DHX58	14.1141	0.796835	0.0588433	TRUE	FALSE	TRUE
SLC23A1	0.109492	0.796798	0.0797228	TRUE	FALSE	TRUE
SDR9C7	1.89472	0.796309	0.0516485	TRUE	FALSE	TRUE
THRSP	0.027161	0.796236	0.0464169	TRUE	FALSE	TRUE
CCDC172	0.282936	0.79469	0.00274853	TRUE	FALSE	TRUE
NDC80	38.503	0.793879	0.0370899	TRUE	FALSE	TRUE
IL22RA1	0.0927378	0.793699	0.0519341	TRUE	FALSE	TRUE
NCAPG	264.044	0.793683	0.325168	TRUE	FALSE	TRUE
WDR64	1.17878	0.793472	0.0567284	TRUE	FALSE	TRUE
FBXO48	93.5497	0.793169	0.0896556	TRUE	FALSE	TRUE
SUN3	1.24335	0.790856	0.0494294	TRUE	FALSE	TRUE
GLIPR1L1	0.318018	0.790579	0.00901124	TRUE	FALSE	TRUE
CALHM1	0.789498	0.790071	0.0830413	TRUE	FALSE	TRUE
VWA2	0.392366	0.789996	0.0648415	TRUE	FALSE	TRUE
EPHA1	1.24101	0.789865	0.123765	TRUE	FALSE	TRUE
NUF2	36.4992	0.789786	0.0917193	TRUE	FALSE	TRUE
TROAP	28.3434	0.789606	0.02878	TRUE	FALSE	TRUE
DRD1	1.14747	0.789597	0.0825193	TRUE	FALSE	TRUE
E2F8	5.01327	0.789422	0.112079	TRUE	FALSE	TRUE
SFRP4	0.509224	0.78928	0.112169	TRUE	FALSE	TRUE
SKA1	16.4127	0.789248	0.0204042	TRUE	FALSE	TRUE
WDR38	0.372645	0.788628	0.0479385	TRUE	FALSE	TRUE
ASPN	0.119838	0.788271	0.0463656	TRUE	FALSE	TRUE
PTEN	1728.86	0.788248	1.3601	TRUE	TRUE	FALSE
HIPK4	0.691074	0.787678	0.0458942	TRUE	FALSE	TRUE
MICB	0.455414	0.787411	0.0513072	TRUE	FALSE	TRUE
BTLA	1.84319	0.786943	0.0295605	TRUE	FALSE	TRUE
CYP2A13	1.27871	0.786648	0.023519	TRUE	FALSE	TRUE
LRRC2	0.98111	0.786497	0.0331761	TRUE	FALSE	TRUE
RANBP3L	2.71587	0.786356	0.037487	TRUE	FALSE	TRUE
CX3CR1	1.49748	0.785471	0.00163426	TRUE	FALSE	TRUE
MS4A3	0.755004	0.784806	0.00143754	TRUE	FALSE	TRUE
MORN5	3.08266	0.78471	0.0338949	TRUE	FALSE	TRUE
TRPM2	0.284368	0.78393	0.00758813	TRUE	FALSE	TRUE
PGPEP1L	0.166153	0.783435	0.00977325	TRUE	FALSE	TRUE
SLC25A48	0.77318	0.783037	0.011004	TRUE	FALSE	TRUE
ADH4	1.98111	0.78268	0.0153429	TRUE	FALSE	TRUE
GPX5	0.0802302	0.782513	0.139766	TRUE	FALSE	TRUE
PIGR	0.0344905	0.782128	0.0619788	TRUE	FALSE	TRUE
HES2	1.43264	0.780937	0.00475848	TRUE	FALSE	TRUE
PIK3R2	3.62958	0.780636	0.108083	TRUE	FALSE	TRUE
PAX2	2461.88	0.778204	0.392654	TRUE	FALSE	TRUE
SPC24	25.2511	0.777988	0.0707641	TRUE	FALSE	TRUE
C3orf52	217.359	0.777988	0.0169871	TRUE	FALSE	TRUE
TMEM207	0.0935141	0.776545	0.0245233	TRUE	FALSE	TRUE
SSMEM1	0.0895556	0.775611	0.0559058	TRUE	FALSE	TRUE
KCNK15	0.795288	0.775219	0.0169875	TRUE	FALSE	TRUE
DAAM2	51.7773	0.773799	0.171733	TRUE	FALSE	TRUE
CRHR1	18.6695	0.773511	0.0095713	TRUE	FALSE	TRUE
C8orf48	32.3849	0.7735	0.0148578	TRUE	FALSE	TRUE
KRT16	0.029812	0.7726	0.0416949	TRUE	FALSE	TRUE
RASGRF1	75.2781	0.772471	0.0593622	TRUE	FALSE	TRUE
ERBB4	335.333	0.772412	0.357549	TRUE	FALSE	TRUE
KRT18	30.7715	0.771198	0.0857742	TRUE	FALSE	TRUE
EDNRB	28.9382	0.771083	0.070322	TRUE	FALSE	TRUE
FBXO40	0.152644	0.769919	0.0374653	TRUE	FALSE	TRUE
COLEC11	0.839964	0.769858	0.0943765	TRUE	FALSE	TRUE
PTGDR	0.027161	0.767511	0.1854	TRUE	FALSE	TRUE
UBQLNL	0.850898	0.767113	0.159619	TRUE	FALSE	TRUE
ANGPT2	46.6583	0.765797	0.0223166	TRUE	FALSE	TRUE
CST8	0.308159	0.765495	0.00308045	TRUE	FALSE	TRUE
DHRS3	3.02178	0.765339	0.0206984	TRUE	FALSE	TRUE
ACRV1	17.0922	0.764804	0.0386467	TRUE	FALSE	TRUE
CD8A	77.8842	0.764714	0.0788451	TRUE	FALSE	TRUE
S1PR5	0.264283	0.764568	0.0383912	TRUE	FALSE	TRUE
CFB	0.931219	0.764521	0.0534586	TRUE	FALSE	TRUE
GPR87	0.0775792	0.76378	0.0298296	TRUE	FALSE	TRUE
GRIA3	781.545	0.763526	0.241848	TRUE	FALSE	TRUE
ARHGEF38	0.337605	0.763492	0.0448211	TRUE	FALSE	TRUE
SOD3	0.949286	0.763165	0.0340441	TRUE	FALSE	TRUE
SLC22A18	21.4398	0.762611	0.028641	TRUE	FALSE	TRUE
FAM72D	3.55704	0.762443	0.0143864	TRUE	FALSE	TRUE
SRCAP	184.29	0.762101	0.0893659	TRUE	FALSE	TRUE
MASP1	31.7977	0.761392	0.0293993	TRUE	FALSE	TRUE
TMEM114	0.37333	0.761094	0.00593641	TRUE	FALSE	TRUE
RASSF9	0.286207	0.760893	0.0273608	TRUE	FALSE	TRUE
CALR3	0.277554	0.760617	0.0895873	TRUE	FALSE	TRUE
SIX2	2.84809	0.758339	0.128053	TRUE	FALSE	TRUE
LRTM1	0.306286	0.756817	0.0157606	TRUE	FALSE	TRUE
CRISP3	0.029812	0.756595	0.0312217	TRUE	FALSE	TRUE
ADORA2B	1.04312	0.756557	0.0158853	TRUE	FALSE	TRUE
CARD16	0.152063	0.756508	0.00764632	TRUE	FALSE	TRUE
SPAG6	1.21968	0.756391	0.0604729	TRUE	FALSE	TRUE
TYMS	154.395	0.756283	0.0788942	TRUE	FALSE	TRUE
NFE2	0.451651	0.755904	0.0333986	TRUE	FALSE	TRUE
C1orf210	0.238185	0.755793	0.0219029	TRUE	FALSE	TRUE
SLC2A4	4.76161	0.754503	0.0989417	TRUE	FALSE	TRUE
CHIT1	0.166839	0.7542	0.035115	TRUE	FALSE	TRUE
FAM111B	21.631	0.753363	0.0495976	TRUE	FALSE	TRUE
CNGA1	2.46885	0.753325	0.0666187	TRUE	FALSE	TRUE
TMEM125	1.59128	0.752718	0.0116484	TRUE	FALSE	TRUE
CDHR5	0.274054	0.752263	0.0294819	TRUE	FALSE	TRUE
DCAF12L1	1.15092	0.752161	0.0539985	TRUE	FALSE	TRUE
APOBEC3G	0.482483	0.751659	0.376036	TRUE	FALSE	TRUE
ADCY2	378.97	0.751584	0.10563	TRUE	FALSE	TRUE
GSC2	0.122211	0.751289	0.00178963	TRUE	FALSE	TRUE
INSL5	1.7214	0.750371	0.0116721	TRUE	FALSE	TRUE
IRX6	3.186	0.750168	0.106336	TRUE	FALSE	TRUE
FMO4	0.505377	0.750027	0.0391106	TRUE	FALSE	TRUE
ERG	0.370951	0.74925	0.0210551	TRUE	FALSE	TRUE
ZNF570	557.996	0.748602	0.0455546	TRUE	FALSE	TRUE
FLT1	19.4943	0.747122	0.0771841	TRUE	FALSE	TRUE
CDCA8	69.8006	0.746554	0.0991346	TRUE	FALSE	TRUE
RIPK3	0.146894	0.746027	0.0418888	TRUE	FALSE	TRUE
ANO1	1.46559	0.74431	0.096134	TRUE	FALSE	TRUE
TRIM22	7.45915	0.744185	0.0325278	TRUE	FALSE	TRUE
NCOR2	1088.96	0.743564	0.44109	TRUE	FALSE	TRUE
NTS	3610.4	0.74335	0.233636	TRUE	FALSE	TRUE
RAB37	23.106	0.74304	0.00977226	TRUE	FALSE	TRUE
MPZL2	0.0778488	0.742425	0.0948083	TRUE	FALSE	TRUE
NPR1	29.1414	0.741974	0.0212965	TRUE	FALSE	TRUE
CD300A	3.05143	0.741878	0.0383949	TRUE	FALSE	TRUE
ESM1	0.474969	0.741566	0.0299395	TRUE	FALSE	TRUE
TRAPPC3L	11.4018	0.741313	0.027184	TRUE	FALSE	TRUE
ACTN3	1.10345	0.741101	0.0142829	TRUE	FALSE	TRUE
MCAM	279.771	0.74079	0.112684	TRUE	FALSE	TRUE
TTC36	2.41553	0.740477	0.0361649	TRUE	FALSE	TRUE
SYK	204.914	0.738064	0.296741	TRUE	FALSE	TRUE
ADAD2	2.87895	0.737396	0.0686198	TRUE	FALSE	TRUE
B4GALNT2	0.0771474	0.737138	0.0472529	TRUE	FALSE	TRUE
ST6GALNAC5	222.699	0.73679	0.0621425	TRUE	FALSE	TRUE
BUB1B	86.9967	0.736706	0.0148536	TRUE	FALSE	TRUE
STAG2	1977.4	0.736519	0.20953	TRUE	FALSE	TRUE
EXD1	4.01162	0.736465	0.0823641	TRUE	FALSE	TRUE
EFCAB3	0.0252091	0.73629	0.03898	TRUE	FALSE	TRUE
ZNF714	688.595	0.736031	0.189923	TRUE	FALSE	TRUE
CUZD1	0.275182	0.735919	0.0120926	TRUE	FALSE	TRUE
TSACC	1.29877	0.734815	0.0307056	TRUE	FALSE	TRUE
TMEM119	0.531026	0.734402	0.054013	TRUE	FALSE	TRUE
GTSE1	42.1734	0.734217	0.110947	TRUE	FALSE	TRUE
CLSPN	84.7296	0.733764	0.106823	TRUE	FALSE	TRUE
SFTA3	2.34242	0.733625	0.0100184	TRUE	FALSE	TRUE
PCDHA13	3.01095	0.733066	0.0164007	TRUE	FALSE	TRUE
ASS1	7.70981	0.732811	0.0559733	TRUE	FALSE	TRUE
PITX1	0.142605	0.732767	0.0122579	TRUE	FALSE	TRUE
HRG	0.138605	0.732569	0.0273397	TRUE	FALSE	TRUE
GDF6	199.759	0.732347	0.0186024	TRUE	FALSE	TRUE
EMCN	0.0986553	0.731836	0.0459788	TRUE	FALSE	TRUE
IKBKE	28.5958	0.731519	0.00352087	TRUE	FALSE	TRUE
HLA-DRA	1.3864	0.731418	0.0577769	TRUE	FALSE	TRUE
SH2D1B	0.0321733	0.731276	0.00392261	TRUE	FALSE	TRUE
WFDC1	0.443589	0.731036	0.019817	TRUE	FALSE	TRUE
CSF2RA	2.98196	0.730757	0.0801235	TRUE	FALSE	TRUE
GCGR	0.244054	0.729392	0.0182869	TRUE	FALSE	TRUE
ENPP6	0.774541	0.729385	0.00232822	TRUE	FALSE	TRUE
ITGA2	17.9503	0.728817	0.0554677	TRUE	FALSE	TRUE
HLA-E	19.2383	0.728548	0.0601127	TRUE	FALSE	TRUE
MYCT1	10.3707	0.728436	0.0317653	TRUE	FALSE	TRUE
MAGEH1	16.7386	0.727738	0.112404	TRUE	FALSE	TRUE
KMT2D	2860.58	0.727403	1.01966	TRUE	TRUE	FALSE
RAB43	5.51631	0.727296	0.0118296	TRUE	FALSE	TRUE
LRRC31	0.0344905	0.726882	0.0320031	TRUE	FALSE	TRUE
HHEX	0.182403	0.726225	0.0970923	TRUE	FALSE	TRUE
FAM162B	115.023	0.725948	0.00933713	TRUE	FALSE	TRUE
EVA1C	27.9023	0.725911	0.114409	TRUE	FALSE	TRUE
KCNJ8	2.29829	0.725608	0.0750645	TRUE	FALSE	TRUE
CRYBB1	1.47267	0.725224	0.0220214	TRUE	FALSE	TRUE
BARHL1	0.0252091	0.724252	0.0163479	TRUE	FALSE	TRUE
G6PC2	0.0804998	0.723437	0.00975298	TRUE	FALSE	TRUE
MYO1A	0.2572	0.722748	0.0781021	TRUE	FALSE	TRUE
NDUFC2-KCTD14	0.693384	0.722467	0.0431442	TRUE	FALSE	TRUE
GZMM	1.06428	0.721064	0.0475757	TRUE	FALSE	TRUE
NEUROD2	0.240836	0.719636	0.041161	TRUE	FALSE	TRUE
RARB	143.103	0.719474	0.164832	TRUE	FALSE	TRUE
KIF15	74.0818	0.718821	0.0826055	TRUE	FALSE	TRUE
NLRC5	0.631787	0.718164	0.00150227	TRUE	FALSE	TRUE
TRIML2	1.6124	0.717597	0.0275599	TRUE	FALSE	TRUE
SPNS3	0.209996	0.717144	0.0600416	TRUE	FALSE	TRUE
PARP15	0.228438	0.714901	0.0480582	TRUE	FALSE	TRUE
SCRG1	6.59494	0.714732	0.0606474	TRUE	FALSE	TRUE
HTR3A	510.389	0.714606	0.0669527	TRUE	FALSE	TRUE
POU2AF1	0.121334	0.714538	0.0611293	TRUE	FALSE	TRUE
ZNRF4	1.33876	0.713171	0.0590712	TRUE	FALSE	TRUE
C6	22.712	0.712566	0.0318794	TRUE	FALSE	TRUE
ACER1	1.03342	0.712416	0.11885	TRUE	FALSE	TRUE
REN	0.0797024	0.711796	0.00205715	TRUE	FALSE	TRUE
TINAG	1.15725	0.710752	0.0885606	TRUE	FALSE	TRUE
NR2F1	45.8444	0.710394	0.0216743	TRUE	FALSE	TRUE
TBC1D3D	0.0851783	0.710262	0.0201878	TRUE	FALSE	TRUE
BHLHE22	70.7471	0.709891	0.039244	TRUE	FALSE	TRUE
VTN	27.0072	0.70881	0.0888632	TRUE	FALSE	TRUE
SLC17A3	0.978211	0.708437	0.130641	TRUE	FALSE	TRUE
TUBA3D	0.614186	0.707823	0.112908	TRUE	FALSE	TRUE
SH2D3A	1.01716	0.707811	0.0494435	TRUE	FALSE	TRUE
STEAP4	0.0321733	0.707367	0.0390226	TRUE	FALSE	TRUE
CYP26A1	16.6979	0.707235	0.0433356	TRUE	FALSE	TRUE
CD40	28.5258	0.707231	0.0133753	TRUE	FALSE	TRUE
SAMD9L	0.0670122	0.706504	0.0168901	TRUE	FALSE	TRUE
ENTHD1	0.0344905	0.706482	0.0512715	TRUE	FALSE	TRUE
DYNLRB2	3.85838	0.705968	0.0576384	TRUE	FALSE	TRUE
CFAP45	0.921492	0.705937	0.00269319	TRUE	FALSE	TRUE
IKZF1	2.18868	0.705127	0.127595	TRUE	FALSE	TRUE
CPLX4	0.0344905	0.704885	0.0451738	TRUE	FALSE	TRUE
RAD54B	33.5007	0.704875	0.0980312	TRUE	FALSE	TRUE
EPAS1	1.92916	0.704526	0.112649	TRUE	FALSE	TRUE
CNR2	0.214789	0.704394	0.0070595	TRUE	FALSE	TRUE
BTN3A2	10.091	0.703531	0.0248078	TRUE	FALSE	TRUE
EGR2	2.5547	0.703265	0.0495219	TRUE	FALSE	TRUE
SLC24A4	192.908	0.702826	0.0587451	TRUE	FALSE	TRUE
RFPL1	1.50144	0.702648	0.0215141	TRUE	FALSE	TRUE
VN1R1	2.28413	0.700941	0.0273676	TRUE	FALSE	TRUE
GOLGA8K	0.171165	0.699741	0.00782892	TRUE	FALSE	TRUE
HJURP	41.6566	0.699683	0.110604	TRUE	FALSE	TRUE
ETV3L	36.4665	0.699642	0.0873767	TRUE	FALSE	TRUE
PRRX1	2.83425	0.699344	0.0905322	TRUE	FALSE	TRUE
AREG	0.0851282	0.6991	0.0134428	TRUE	FALSE	TRUE
SLC7A10	0.631418	0.698277	0.0757537	TRUE	FALSE	TRUE
C5orf64	0.173719	0.69801	0.0502468	TRUE	FALSE	TRUE
LDB3	17.0777	0.697239	0.146177	TRUE	FALSE	TRUE
CMKLR1	0.625875	0.697023	0.0217235	TRUE	FALSE	TRUE
PI3	0.266847	0.696685	0.0924041	TRUE	FALSE	TRUE
SUSD3	0.0267292	0.696514	0.0191244	TRUE	FALSE	TRUE
NUP62CL	31.9929	0.696379	0.0827202	TRUE	FALSE	TRUE
CATSPERD	0.0778488	0.6962	0.0642131	TRUE	FALSE	TRUE
RESP18	0.741215	0.695881	0.0145145	TRUE	FALSE	TRUE
GP6	4.08716	0.695835	0.00779331	TRUE	FALSE	TRUE
LIPF	0.305552	0.69494	0.076634	TRUE	FALSE	TRUE
RASA4B	1.06177	0.694857	0.00787649	TRUE	FALSE	TRUE
CASQ1	2.28544	0.694533	0.0736871	TRUE	FALSE	TRUE
ZBBX	58.0184	0.694267	0.0463348	TRUE	FALSE	TRUE
KCNA4	19.3421	0.693823	0.0638262	TRUE	FALSE	TRUE
IRS1	596.704	0.69372	0.238977	TRUE	FALSE	TRUE
PCDHGA7	1.34404	0.693012	0.0150236	TRUE	FALSE	TRUE
UTF1	0.130115	0.692836	0.0531256	TRUE	FALSE	TRUE
TMEM154	0.889344	0.692298	0.0525962	TRUE	FALSE	TRUE
ZNF560	1.44529	0.691705	0.012906	TRUE	FALSE	TRUE
LRRC18	0.0267292	0.690867	0.0979169	TRUE	FALSE	TRUE
TAS2R4	36.3346	0.689808	0.102664	TRUE	FALSE	TRUE
GABRR3	1.29962	0.689346	0.0610537	TRUE	FALSE	TRUE
SLCO1B1	2.26246	0.688908	0.109459	TRUE	FALSE	TRUE
MMP2	764.812	0.688059	0.13436	TRUE	FALSE	TRUE
ARHGAP36	491.171	0.687914	0.104119	TRUE	FALSE	TRUE
CAPN12	1.2756	0.687412	0.0618873	TRUE	FALSE	TRUE
BDKRB2	0.580908	0.687122	0.00838067	TRUE	FALSE	TRUE
BTK	4.97647	0.6865	0.0151611	TRUE	FALSE	TRUE
IGF2	5.51876	0.685432	0.0317695	TRUE	FALSE	TRUE
HPR	2.30674	0.684856	0.0834626	TRUE	FALSE	TRUE
VEGFC	29.3103	0.684392	0.0679406	TRUE	FALSE	TRUE
SLC39A2	2.6319	0.68401	0.118394	TRUE	FALSE	TRUE
S100A4	1.62222	0.683583	0.047583	TRUE	FALSE	TRUE
HMSD	0.141005	0.683112	0.0156626	TRUE	FALSE	TRUE
RECQL4	130.848	0.682582	0.129125	TRUE	FALSE	TRUE
TNFAIP8L2	0.029812	0.6822	0.0267693	TRUE	FALSE	TRUE
TPO	0.382388	0.682174	0.01272	TRUE	FALSE	TRUE
PLEKHG6	0.172083	0.682023	0.0460854	TRUE	FALSE	TRUE
IYD	0.0795311	0.680814	0.0180159	TRUE	FALSE	TRUE
BDKRB1	0.0321733	0.680356	0.0288241	TRUE	FALSE	TRUE
GAPDH	61829.6	0.680045	26.1976	TRUE	TRUE	FALSE
BPIFC	0.210507	0.679825	0.00485995	TRUE	FALSE	TRUE
TMPRSS11E	0.110118	0.679801	0.0122907	TRUE	FALSE	TRUE
TAF7L	3.97983	0.679636	0.0412219	TRUE	FALSE	TRUE
GBX1	3.37373	0.678566	0.0023447	TRUE	FALSE	TRUE
SMAD6	4.50167	0.678343	0.171112	TRUE	FALSE	TRUE
FANCI	174.931	0.678323	0.271444	TRUE	FALSE	TRUE
FSHR	1.05573	0.676563	0.0619548	TRUE	FALSE	TRUE
TMEM132C	35.1146	0.676494	0.080997	TRUE	FALSE	TRUE
FOSL1	2.5403	0.675971	0.0391152	TRUE	FALSE	TRUE
ZNF732	0.0267292	0.67574	0.0195415	TRUE	FALSE	TRUE
E2F7	40.4255	0.675677	0.105522	TRUE	FALSE	TRUE
SPATA12	0.204136	0.674863	0.0179369	TRUE	FALSE	TRUE
KIF25	1.8714	0.673722	0.0295952	TRUE	FALSE	TRUE
CRB2	81.4211	0.673351	0.109018	TRUE	FALSE	TRUE
BEX1	6364.51	0.673016	0.0467558	TRUE	FALSE	TRUE
RAB41	0.379836	0.672939	0.00447799	TRUE	FALSE	TRUE
PCDHB11	42.3422	0.672816	0.0440842	TRUE	FALSE	TRUE
NEUROG1	3.65795	0.672179	0.131109	TRUE	FALSE	TRUE
MRC1	2.97394	0.670877	0.0908169	TRUE	FALSE	TRUE
CENPE	241.515	0.669629	0.107818	TRUE	FALSE	TRUE
FAM83C	0.209331	0.669109	0.0365921	TRUE	FALSE	TRUE
TNFSF8	0.119838	0.668016	0.00705846	TRUE	FALSE	TRUE
CD33	0.27044	0.667842	0.121107	TRUE	FALSE	TRUE
CFAP99	0.190827	0.667073	0.0114507	TRUE	FALSE	TRUE
TMEM221	0.647511	0.667012	0.0156967	TRUE	FALSE	TRUE
BATF2	22.1068	0.664621	0.0164544	TRUE	FALSE	TRUE
FOXP2	303.202	0.664299	0.172328	TRUE	FALSE	TRUE
MRAP	0.816188	0.66382	0.0142397	TRUE	FALSE	TRUE
SKAP1	1.19889	0.663036	0.0659237	TRUE	FALSE	TRUE
IQGAP3	41.1292	0.662828	0.0857048	TRUE	FALSE	TRUE
TBX20	6.4208	0.662773	0.0457094	TRUE	FALSE	TRUE
ZIC4	1.34165	0.662751	0.0554778	TRUE	FALSE	TRUE
ITM2A	3.06396	0.662133	0.0234442	TRUE	FALSE	TRUE
TMEM45B	8.18057	0.661969	0.0120704	TRUE	FALSE	TRUE
OTX1	4.681	0.661472	0.0622999	TRUE	FALSE	TRUE
FSD2	0.711771	0.660892	0.00376001	TRUE	FALSE	TRUE
NOG	18.0537	0.660461	0.150914	TRUE	FALSE	TRUE
OOSP2	0.731505	0.660364	0.0125088	TRUE	FALSE	TRUE
REST	153.557	0.660266	0.0427354	TRUE	FALSE	TRUE
ROM1	6.45719	0.660002	0.0194462	TRUE	FALSE	TRUE
RARA	327.951	0.659981	0.166838	TRUE	FALSE	TRUE
TMEM217	9.59746	0.659951	0.0229822	TRUE	FALSE	TRUE
ACTC1	7.10303	0.659948	0.190758	TRUE	FALSE	TRUE
EFEMP2	42.9602	0.659578	0.0998908	TRUE	FALSE	TRUE
TAP1	5.17309	0.659489	0.0352353	TRUE	FALSE	TRUE
EGLN3	100.776	0.658908	0.0386959	TRUE	FALSE	TRUE
SKA3	24.9202	0.658666	0.0477767	TRUE	FALSE	TRUE
FAM83B	0.75803	0.658375	0.0153852	TRUE	FALSE	TRUE
SOCS1	2.43867	0.658074	0.0101196	TRUE	FALSE	TRUE
CNTD1	1.54471	0.658002	0.0282081	TRUE	FALSE	TRUE
THSD4	10.1623	0.657959	0.0533572	TRUE	FALSE	TRUE
CTSE	0.0821821	0.657886	0.135171	TRUE	FALSE	TRUE
IFI6	8.82522	0.657781	0.00314153	TRUE	FALSE	TRUE
ADRB2	0.273311	0.657458	0.0660657	TRUE	FALSE	TRUE
SLC16A3	7.4356	0.656855	0.0840963	TRUE	FALSE	TRUE
TRIM38	0.622638	0.656775	0.061266	TRUE	FALSE	TRUE
IFITM1	0.19945	0.656276	0.0176828	TRUE	FALSE	TRUE
AQP2	0.136771	0.655819	0.00177082	TRUE	FALSE	TRUE
SPINK1	0.0913161	0.655052	0.209136	TRUE	FALSE	TRUE
TRPV4	0.977619	0.654881	0.111748	TRUE	FALSE	TRUE
PLA1A	0.539233	0.654562	0.0319026	TRUE	FALSE	TRUE
HORMAD2	0.225034	0.653989	0.022424	TRUE	FALSE	TRUE
PAX5	1020.59	0.653919	0.255009	TRUE	FALSE	TRUE
PSMB8	1.03197	0.652684	0.0196165	TRUE	FALSE	TRUE
IRS4	177.675	0.652584	0.0380023	TRUE	FALSE	TRUE
SLC51A	0.274107	0.65178	0.0508523	TRUE	FALSE	TRUE
S100A10	82.8624	0.651776	0.0781315	TRUE	FALSE	TRUE
GABRP	60.3259	0.651241	0.0523665	TRUE	FALSE	TRUE
PANX3	0.0670122	0.651084	0.063256	TRUE	FALSE	TRUE
PDE8B	8.93982	0.650869	0.0338136	TRUE	FALSE	TRUE
DDIT4L	0.333996	0.650675	0.0507606	TRUE	FALSE	TRUE
NBPF10	4.18967	0.650316	0.0269151	TRUE	FALSE	TRUE
TAGLN	228.524	0.65001	0.0493269	TRUE	FALSE	TRUE
PPP1R3A	0.15979	0.649982	0.0890993	TRUE	FALSE	TRUE
HTR1D	0.68762	0.649819	0.0335409	TRUE	FALSE	TRUE
GRIN2B	45.0063	0.649731	0.132788	TRUE	FALSE	TRUE
PEX11A	64.4902	0.649442	0.0877056	TRUE	FALSE	TRUE
CIDEB	2.25241	0.6494	0.0276302	TRUE	FALSE	TRUE
HELLS	192.309	0.64861	0.21424	TRUE	FALSE	TRUE
GABRB1	3.86354	0.648045	0.0778093	TRUE	FALSE	TRUE
ZNF254	1001.87	0.647578	0.333536	TRUE	FALSE	TRUE
RSPO1	3.57854	0.647392	0.100803	TRUE	FALSE	TRUE
GABRB2	28.2977	0.646697	0.17704	TRUE	FALSE	TRUE
SLC17A1	0.199873	0.646431	0.0170484	TRUE	FALSE	TRUE
TSKS	0.027161	0.646323	0.00799339	TRUE	FALSE	TRUE
RXRA	303.654	0.645547	0.233148	TRUE	FALSE	TRUE
ADAM18	0.0267292	0.645245	0.00801492	TRUE	FALSE	TRUE
RSPO2	12.2525	0.645059	0.0682302	TRUE	FALSE	TRUE
PLA2G2A	0.201988	0.644655	0.0171758	TRUE	FALSE	TRUE
WAS	18.143	0.644572	0.18308	TRUE	FALSE	TRUE
PLCB2	68.1283	0.643987	0.0383036	TRUE	FALSE	TRUE
CGA	69.9424	0.643477	0.0155106	TRUE	FALSE	TRUE
SLC15A1	0.105619	0.642959	0.118585	TRUE	FALSE	TRUE
SH3RF2	0.603821	0.642677	0.0278235	TRUE	FALSE	TRUE
MDM2	941.327	0.642023	0.906286	TRUE	TRUE	FALSE
HTR2C	8.18672	0.641592	0.0672725	TRUE	FALSE	TRUE
PTPRS	955.233	0.640806	0.367937	TRUE	FALSE	TRUE
CTSW	0.218495	0.640533	0.00106819	TRUE	FALSE	TRUE
SLC25A52	1.77735	0.64042	0.0681298	TRUE	FALSE	TRUE
EVA1A	1.50251	0.6401	0.0985515	TRUE	FALSE	TRUE
PLEC	1954.65	0.639873	0.106666	TRUE	FALSE	TRUE
KLRC4	0.58	0.639644	0.00124486	TRUE	FALSE	TRUE
ITGAD	0.0802302	0.639467	0.0782773	TRUE	FALSE	TRUE
TSPYL5	0.027161	0.639007	0.0435337	TRUE	FALSE	TRUE
TP53	320.92	0.638915	0.930185	TRUE	TRUE	FALSE
PCDHGB3	2.29599	0.638528	0.0052063	TRUE	FALSE	TRUE
GAS7	112.117	0.638404	0.174565	TRUE	FALSE	TRUE
TNNT3	0.0696632	0.638017	0.00567781	TRUE	FALSE	TRUE
B2M	143.735	0.636689	0.128962	TRUE	FALSE	TRUE
DCT	7.51003	0.635728	0.116527	TRUE	FALSE	TRUE
SULT2B1	0.292002	0.635555	0.0213877	TRUE	FALSE	TRUE
ISLR	0.434581	0.635201	0.00989723	TRUE	FALSE	TRUE
MRGPRX3	0.120653	0.63516	0.0417336	TRUE	FALSE	TRUE
PROSER2	2.3355	0.635046	0.0257484	TRUE	FALSE	TRUE
NNMT	1.87111	0.634826	0.0417121	TRUE	FALSE	TRUE
FAM72C	2.56363	0.63471	0.0138613	TRUE	FALSE	TRUE
DKK4	1.22285	0.634153	0.0397182	TRUE	FALSE	TRUE
DCDC2C	0.192673	0.633712	0.0404756	TRUE	FALSE	TRUE
IL13RA2	3.31315	0.631943	0.0172973	TRUE	FALSE	TRUE
FXYD4	0.0252091	0.631774	0.0297177	TRUE	FALSE	TRUE
CFTR	0.713271	0.631663	0.121178	TRUE	FALSE	TRUE
RAPSN	0.253792	0.631324	0.143861	TRUE	FALSE	TRUE
BARHL2	109.927	0.631185	0.0510499	TRUE	FALSE	TRUE
FOXI2	0.189732	0.63103	0.0994697	TRUE	FALSE	TRUE
FAM47A	0.61642	0.630636	0.055961	TRUE	FALSE	TRUE
GPR160	2.10575	0.6306	0.0663326	TRUE	FALSE	TRUE
PROC	3.27345	0.630151	0.0767777	TRUE	FALSE	TRUE
TAS2R31	12.0627	0.630013	0.0389251	TRUE	FALSE	TRUE
VSX1	0.913153	0.629737	0.0229985	TRUE	FALSE	TRUE
LIN28A	1519.83	0.629578	0.529123	TRUE	TRUE	FALSE
PLVAP	0.109222	0.629266	0.0483059	TRUE	FALSE	TRUE
DBX1	5.04125	0.628668	0.0335155	TRUE	FALSE	TRUE
CABP2	0.806675	0.628581	0.0303701	TRUE	FALSE	TRUE
HSPB6	1.78918	0.628267	0.157403	TRUE	FALSE	TRUE
CD69	2.83244	0.627906	0.058768	TRUE	FALSE	TRUE
TAS2R5	24.7617	0.626965	0.0615921	TRUE	FALSE	TRUE
CCDC169-SOHLH2	0.493833	0.626576	0.0384786	TRUE	FALSE	TRUE
C5orf46	0.746394	0.626188	0.00514341	TRUE	FALSE	TRUE
HK2	28.381	0.625874	0.0737849	TRUE	FALSE	TRUE
OXCT2	2.30851	0.624605	0.0273661	TRUE	FALSE	TRUE
KCNK4	1.62563	0.62406	0.0637233	TRUE	FALSE	TRUE
PIF1	22.0161	0.622096	0.102119	TRUE	FALSE	TRUE
TTK	61.0807	0.620876	0.108927	TRUE	FALSE	TRUE
MSLNL	0.0344905	0.620338	0.100796	TRUE	FALSE	TRUE
HOXD9	1.55689	0.6202	0.080249	TRUE	FALSE	TRUE
GLIPR1	25.0644	0.619965	0.0906967	TRUE	FALSE	TRUE
IL17F	0.801862	0.619765	0.0915805	TRUE	FALSE	TRUE
C10orf71	0.0252091	0.619562	0.0348867	TRUE	FALSE	TRUE
ASCL1	15.1274	0.619397	0.0669893	TRUE	FALSE	TRUE
SPIN2A	5.4332	0.61904	0.00554469	TRUE	FALSE	TRUE
IL10RA	106.583	0.618953	0.0885481	TRUE	FALSE	TRUE
SEC16B	1.01516	0.618569	0.109432	TRUE	FALSE	TRUE
CETP	0.286458	0.617742	0.100975	TRUE	FALSE	TRUE
TCF15	11.5585	0.617556	0.128741	TRUE	FALSE	TRUE
SLC18A2	23.4801	0.616822	0.0588281	TRUE	FALSE	TRUE
TIMP3	37.058	0.616335	0.0585235	TRUE	FALSE	TRUE
SERPINB4	0.530685	0.616291	0.0482055	TRUE	FALSE	TRUE
C1QTNF8	0.189166	0.616278	0.00374552	TRUE	FALSE	TRUE
PRSS33	0.154914	0.616251	0.0115798	TRUE	FALSE	TRUE
POLE4	146.473	0.616249	0.0312471	TRUE	FALSE	TRUE
SOX3	50.1546	0.616055	0.0273453	TRUE	FALSE	TRUE
KLF14	0.0344905	0.615675	0.0513024	TRUE	FALSE	TRUE
SLC9A4	0.0941901	0.615598	0.100752	TRUE	FALSE	TRUE
GIPC3	0.185182	0.615243	0.120534	TRUE	FALSE	TRUE
ZNF718	140.221	0.615227	0.0205022	TRUE	FALSE	TRUE
MYO3B	1.09457	0.615024	0.0617963	TRUE	FALSE	TRUE
THEG	0.0804998	0.614564	0.0174689	TRUE	FALSE	TRUE
SLC26A4	11.5857	0.61432	0.0940895	TRUE	FALSE	TRUE
CTRC	0.925082	0.614173	0.0380277	TRUE	FALSE	TRUE
IL1RL1	0.164783	0.61409	0.0381335	TRUE	FALSE	TRUE
KDF1	0.209306	0.613633	0.0239774	TRUE	FALSE	TRUE
PDE1A	30.7012	0.613523	0.0578754	TRUE	FALSE	TRUE
A4GNT	0.0804998	0.612977	0.0135865	TRUE	FALSE	TRUE
PDK4	1.47896	0.612871	0.037038	TRUE	FALSE	TRUE
LRRC38	0.643746	0.612367	0.0705074	TRUE	FALSE	TRUE
RBM20	476.013	0.611748	0.0922141	TRUE	FALSE	TRUE
PGAM4	0.784862	0.611682	0.117232	TRUE	FALSE	TRUE
PROM1	176.097	0.611606	0.214995	TRUE	FALSE	TRUE
BORCS8-MEF2B	0.205262	0.611564	0.0402391	TRUE	FALSE	TRUE
GPR20	0.10168	0.611229	0.0198671	TRUE	FALSE	TRUE
SOX9	61.5681	0.611174	0.22741	TRUE	FALSE	TRUE
VCX2	0.10778	0.610546	0.0370592	TRUE	FALSE	TRUE
PRH2	1.56699	0.610518	0.0215627	TRUE	FALSE	TRUE
SULF1	121.679	0.609893	0.129743	TRUE	FALSE	TRUE
PLAU	26.6844	0.609141	0.0485648	TRUE	FALSE	TRUE
VGLL3	26.322	0.608664	0.136652	TRUE	FALSE	TRUE
HOXD4	0.144026	0.60846	0.0861174	TRUE	FALSE	TRUE
ANKFN1	48.537	0.608401	0.0374266	TRUE	FALSE	TRUE
FABP3	75.3212	0.606764	0.0273431	TRUE	FALSE	TRUE
PLLP	1.83399	0.606709	0.044809	TRUE	FALSE	TRUE
CDH1	1.02179	0.606601	0.216912	TRUE	FALSE	TRUE
CD84	0.0828611	0.606434	0.00477614	TRUE	FALSE	TRUE
PCDHGA6	3.33069	0.606419	0.0492642	TRUE	FALSE	TRUE
KMT2B	1129.23	0.606227	0.299507	TRUE	FALSE	TRUE
ACTBL2	0.150458	0.605595	0.24346	TRUE	FALSE	TRUE
ORC1	56.2627	0.605121	0.116824	TRUE	FALSE	TRUE
KIF20B	122.7	0.604796	0.209466	TRUE	FALSE	TRUE
CPA4	2.80716	0.60466	0.127777	TRUE	FALSE	TRUE
AKR1C4	0.538925	0.60456	0.0197316	TRUE	FALSE	TRUE
ITIH6	0.095444	0.60452	0.0666437	TRUE	FALSE	TRUE
TNF	0	0.603735	0.144136	TRUE	FALSE	TRUE
CCDC89	0.97559	0.603406	0.102316	TRUE	FALSE	TRUE
NLRC4	0.208337	0.603318	0.0414869	TRUE	FALSE	TRUE
NOX3	1.43926	0.603216	0.00625381	TRUE	FALSE	TRUE
MEIOB	2.892	0.602982	0.0467531	TRUE	FALSE	TRUE
GABRG2	281.407	0.602929	0.380864	TRUE	FALSE	TRUE
ARHGAP30	0.517813	0.602831	0.0434237	TRUE	FALSE	TRUE
LRRC19	0.171187	0.602816	0.0551823	TRUE	FALSE	TRUE
SLC16A5	1.22582	0.601678	0.0415827	TRUE	FALSE	TRUE
PPP1R12C	43.7206	0.601678	0.0431982	TRUE	FALSE	TRUE
LTA	2.00435	0.60111	0.0747245	TRUE	FALSE	TRUE
SMC4	419.21	0.601103	0.21703	TRUE	FALSE	TRUE
RRAS	18.8762	0.60067	0.0606843	TRUE	FALSE	TRUE
GMNC	1.10993	0.600458	0.0128258	TRUE	FALSE	TRUE
ADTRP	5.99278	0.600429	0.0224828	TRUE	FALSE	TRUE
ZNF80	0.315897	0.600426	0.00381119	TRUE	FALSE	TRUE
KIF12	2.37174	0.599079	0.0494959	TRUE	FALSE	TRUE
MYL9	44.4592	0.598935	0.0752399	TRUE	FALSE	TRUE
PLEK	0.748261	0.598623	0.084117	TRUE	FALSE	TRUE
SMIM2	0.252261	0.597815	0.0289443	TRUE	FALSE	TRUE
CLDN5	1.05623	0.597079	0.0617817	TRUE	FALSE	TRUE
NID1	51.7989	0.596099	0.132107	TRUE	FALSE	TRUE
PMP2	0.109831	0.596032	0.0071999	TRUE	FALSE	TRUE
WDR93	1.93142	0.595921	0.0260223	TRUE	FALSE	TRUE
FGF19	0.969427	0.595736	0.00589356	TRUE	FALSE	TRUE
ADAD1	0.0344905	0.595498	0.0861531	TRUE	FALSE	TRUE
CYP2E1	4.5907	0.595319	0.132833	TRUE	FALSE	TRUE
SMARCA4	9608.68	0.595229	0.55787	TRUE	TRUE	FALSE
ISY1-RAB43	0.335842	0.594904	0.0190743	TRUE	FALSE	TRUE
TRDN	8.26797	0.594835	0.0496693	TRUE	FALSE	TRUE
CCDC82	1952.62	0.594713	0.405621	TRUE	FALSE	TRUE
TRIM39-RPP21	0.423663	0.594449	0.00256526	TRUE	FALSE	TRUE
MAP1LC3C	3.082	0.593841	0.0461091	TRUE	FALSE	TRUE
LPIN3	41.3032	0.593824	0.0807157	TRUE	FALSE	TRUE
NOTCH3	180.599	0.593439	0.155778	TRUE	FALSE	TRUE
KDM6B	1608.72	0.593136	0.128469	TRUE	FALSE	TRUE
ZNF177	0.879472	0.592759	0.0488326	TRUE	FALSE	TRUE
TMEM72	1.19085	0.592258	0.0856501	TRUE	FALSE	TRUE
HSD17B3	4.02886	0.592122	0.00166895	TRUE	FALSE	TRUE
BCL6B	0.617424	0.591515	0.0671868	TRUE	FALSE	TRUE
KCNJ10	1.23463	0.589629	0.0651482	TRUE	FALSE	TRUE
MAP3K19	0.0321733	0.589568	0.00428491	TRUE	FALSE	TRUE
ITPKB	10.8509	0.589465	0.0341262	TRUE	FALSE	TRUE
SOX14	1.69613	0.58906	0.0229134	TRUE	FALSE	TRUE
TLR2	0.236931	0.588764	0.0321682	TRUE	FALSE	TRUE
BRIP1	39.6039	0.588586	0.060736	TRUE	FALSE	TRUE
PSMA2	259.79	0.588254	0.0275808	TRUE	FALSE	TRUE
CYP3A4	0.0534584	0.587562	0.00718972	TRUE	FALSE	TRUE
INCENP	314.051	0.587217	0.193654	TRUE	FALSE	TRUE
IRF5	12.5696	0.586928	0.00798181	TRUE	FALSE	TRUE
STAT5A	112.81	0.586842	0.0883606	TRUE	FALSE	TRUE
PLK4	118.493	0.586668	0.177056	TRUE	FALSE	TRUE
PDE7B	20.5582	0.586475	0.175151	TRUE	FALSE	TRUE
SETD1B	829.181	0.58647	0.365002	TRUE	FALSE	TRUE
NAT2	0.29473	0.585963	0.017678	TRUE	FALSE	TRUE
TFCP2L1	0.924394	0.585808	0.0723059	TRUE	FALSE	TRUE
EGR3	2.05199	0.584879	0.0657347	TRUE	FALSE	TRUE
MFNG	4.99766	0.584739	0.0112045	TRUE	FALSE	TRUE
NDE1	29.0893	0.583861	0.112147	TRUE	FALSE	TRUE
LCN15	0.213391	0.583635	0.0164193	TRUE	FALSE	TRUE
ULBP1	11.4815	0.582618	0.0486086	TRUE	FALSE	TRUE
TUBB8	7.15406	0.582337	0.317177	TRUE	FALSE	TRUE
PABPC4L	2.19151	0.582201	0.034053	TRUE	FALSE	TRUE
THBS1	75.6532	0.581972	0.320594	TRUE	FALSE	TRUE
IL17REL	0.474399	0.58195	0.00963239	TRUE	FALSE	TRUE
ARHGAP11A	83.3749	0.581611	0.0580726	TRUE	FALSE	TRUE
NCKAP1L	2.6218	0.581167	0.0588142	TRUE	FALSE	TRUE
SFTA2	0.0267292	0.581013	0.0397222	TRUE	FALSE	TRUE
TSPAN16	0.033595	0.580849	0.0509918	TRUE	FALSE	TRUE
NCAPH	72.0592	0.580839	0.0617876	TRUE	FALSE	TRUE
HRCT1	0.21643	0.580702	0.0909207	TRUE	FALSE	TRUE
TNNT1	51.2003	0.579827	0.109192	TRUE	FALSE	TRUE
LHX9	5606.2	0.579708	0.137901	TRUE	FALSE	TRUE
CLEC12B	0.932713	0.579559	0.291697	TRUE	FALSE	TRUE
FBLN2	13.8838	0.579052	0.0938276	TRUE	FALSE	TRUE
DUOXA1	1.13054	0.578285	0.00509221	TRUE	FALSE	TRUE
ZNF676	0.029812	0.577634	0.113184	TRUE	FALSE	TRUE
KCNA7	0.331392	0.577193	0.16431	TRUE	FALSE	TRUE
LMOD2	0.875044	0.577166	0.0257898	TRUE	FALSE	TRUE
CEMP1	2.1243	0.577044	0.0804047	TRUE	FALSE	TRUE
TRIM56	11.7751	0.576133	0.0474635	TRUE	FALSE	TRUE
LRRC14B	0.155698	0.575803	0.0412142	TRUE	FALSE	TRUE
SOX10	0.0573824	0.575773	0.0747667	TRUE	FALSE	TRUE
MAMLD1	179.049	0.575609	0.103377	TRUE	FALSE	TRUE
RASL12	0.313873	0.575296	0.00774189	TRUE	FALSE	TRUE
THY1	3275.61	0.57512	0.18637	TRUE	FALSE	TRUE
CSF2RB	0.0994751	0.574693	0.0788971	TRUE	FALSE	TRUE
S100Z	0.0756273	0.574345	0.00389022	TRUE	FALSE	TRUE
ANPEP	0.995372	0.574164	0.0165082	TRUE	FALSE	TRUE
GIPR	56.1568	0.574086	0.0316	TRUE	FALSE	TRUE
PLA2G4D	0.103472	0.573978	0.0136517	TRUE	FALSE	TRUE
ABI3	0.337622	0.57393	0.0229672	TRUE	FALSE	TRUE
TACR2	1.62332	0.573684	0.0397232	TRUE	FALSE	TRUE
ETV6	274.604	0.573379	0.317689	TRUE	FALSE	TRUE
TNNC1	5.79749	0.573319	0.0404469	TRUE	FALSE	TRUE
VCAM1	20.0923	0.573022	0.0627784	TRUE	FALSE	TRUE
OR13C4	0.08901	0.572278	0.049607	TRUE	FALSE	TRUE
SHANK1	943.112	0.572061	0.220219	TRUE	FALSE	TRUE
ELOVL3	2.0641	0.572051	0.105646	TRUE	FALSE	TRUE
PAX7	11.0446	0.571892	0.0171846	TRUE	FALSE	TRUE
AQP7	0.126346	0.571691	0.0270313	TRUE	FALSE	TRUE
FXYD1	0.778882	0.57161	0.0648369	TRUE	FALSE	TRUE
FGF5	96.5994	0.571245	0.0263384	TRUE	FALSE	TRUE
OLFML3	8.18912	0.570985	0.0817287	TRUE	FALSE	TRUE
LGR6	0.222789	0.570968	0.0332939	TRUE	FALSE	TRUE
SLC17A2	0.307384	0.570792	0.0488934	TRUE	FALSE	TRUE
NPIPB11	13.1271	0.570569	0.0607335	TRUE	FALSE	TRUE
CPA6	0.091661	0.570302	0.0545001	TRUE	FALSE	TRUE
WFDC11	0.283439	0.570141	0.0159664	TRUE	FALSE	TRUE
RAD51AP1	44.4901	0.569524	0.0541341	TRUE	FALSE	TRUE
TFEB	4.58917	0.56948	0.00434196	TRUE	FALSE	TRUE
IFI16	14.257	0.568969	0.0913884	TRUE	FALSE	TRUE
DLG4	5805.5	0.568772	0.346778	TRUE	FALSE	TRUE
MET	610.497	0.568755	0.373858	TRUE	FALSE	TRUE
C10orf88	565.489	0.568085	0.018623	TRUE	FALSE	TRUE
ARHGAP4	46.6757	0.568069	0.0561452	TRUE	FALSE	TRUE
OPTC	0.0344905	0.568054	0.0850261	TRUE	FALSE	TRUE
MICA	4.68108	0.567069	0.0743235	TRUE	FALSE	TRUE
OTOP1	0.445898	0.56684	0.0315297	TRUE	FALSE	TRUE
CREB1	1833.68	0.566708	0.531658	TRUE	TRUE	FALSE
NTF3	324.235	0.565693	0.0334391	TRUE	FALSE	TRUE
FOLR1	0.0851282	0.564812	0.0886649	TRUE	FALSE	TRUE
F10	6.5009	0.563828	0.0552627	TRUE	FALSE	TRUE
COL4A6	66.6691	0.56367	0.16612	TRUE	FALSE	TRUE
AGR2	2.3655	0.563634	0.0336368	TRUE	FALSE	TRUE
ZNF793	944.317	0.56358	0.287269	TRUE	FALSE	TRUE
PCDHA8	15.0463	0.563364	0.00453167	TRUE	FALSE	TRUE
SCGB1A1	1.11569	0.563111	0.0342095	TRUE	FALSE	TRUE
WDFY4	0.0734462	0.562938	0.0812167	TRUE	FALSE	TRUE
CELSR1	33.705	0.562804	0.0441503	TRUE	FALSE	TRUE
OR4D10	4.36411	0.562573	0.045431	TRUE	FALSE	TRUE
SHH	4.60552	0.562406	0.143992	TRUE	FALSE	TRUE
F2RL1	48.1576	0.562301	0.0926239	TRUE	FALSE	TRUE
MEIS1	35.9758	0.56227	0.203628	TRUE	FALSE	TRUE
TSSK4	0.937845	0.562159	0.0314283	TRUE	FALSE	TRUE
CHRNB4	45.0067	0.561902	0.0437332	TRUE	FALSE	TRUE
CDH5	1.09756	0.561875	0.0924694	TRUE	FALSE	TRUE
C4B	1.78522	0.561829	0.172767	TRUE	FALSE	TRUE
TEX35	0.199073	0.561584	0.0451538	TRUE	FALSE	TRUE
HMMR	82.795	0.560618	0.146589	TRUE	FALSE	TRUE
GJA10	0.0849087	0.560611	0.0711096	TRUE	FALSE	TRUE
CD96	0.901389	0.559955	0.0557395	TRUE	FALSE	TRUE
IGFL2	0.0786675	0.559373	0.00544645	TRUE	FALSE	TRUE
TLL1	23.692	0.558721	0.0430762	TRUE	FALSE	TRUE
ALK	472.514	0.558439	0.0561956	TRUE	FALSE	TRUE
NBPF4	0.0858721	0.557664	0.0165914	TRUE	FALSE	TRUE
ABCG8	0.208263	0.557475	0.118514	TRUE	FALSE	TRUE
BTG4	0.0842828	0.557189	0.0232178	TRUE	FALSE	TRUE
SAPCD1	1.68336	0.556912	0.0479078	TRUE	FALSE	TRUE
PMAIP1	39.5375	0.556802	0.0152419	TRUE	FALSE	TRUE
PKHD1	10.5497	0.556601	0.0421162	TRUE	FALSE	TRUE
AMY2A	3.4493	0.556352	0.0284109	TRUE	FALSE	TRUE
HLX	45.2511	0.556337	0.0226383	TRUE	FALSE	TRUE
IL1R2	9.40759	0.556178	0.0720359	TRUE	FALSE	TRUE
NPFFR1	0.648444	0.55612	0.00744644	TRUE	FALSE	TRUE
PROKR2	118.052	0.556086	0.0454536	TRUE	FALSE	TRUE
PADI3	0.185175	0.555952	0.0348674	TRUE	FALSE	TRUE
ZNF611	214.324	0.555723	0.0628298	TRUE	FALSE	TRUE
CLEC10A	0.0696632	0.555147	0.0169789	TRUE	FALSE	TRUE
ELMOD3	631.669	0.55497	0.13877	TRUE	FALSE	TRUE
MNX1	4.03582	0.554589	0.0277267	TRUE	FALSE	TRUE
KLHDC7A	0.186199	0.554559	0.0416067	TRUE	FALSE	TRUE
ITGA8	10.9704	0.554533	0.069223	TRUE	FALSE	TRUE
IL36G	0.75227	0.55441	0.0120823	TRUE	FALSE	TRUE
OR10R2	0.117268	0.554039	0.0501963	TRUE	FALSE	TRUE
ANGPTL5	0.314082	0.553816	0.0111904	TRUE	FALSE	TRUE
SPANXN3	0.882762	0.552891	0.0466944	TRUE	FALSE	TRUE
PLA2G10	0.153958	0.552286	0.02668	TRUE	FALSE	TRUE
TFF3	0.710723	0.551606	0.0392203	TRUE	FALSE	TRUE
STAP1	0.119062	0.551203	0.0167538	TRUE	FALSE	TRUE
CEBPD	0.557347	0.551103	0.0172182	TRUE	FALSE	TRUE
BBOX1	0.100175	0.55091	0.0686099	TRUE	FALSE	TRUE
USP6	0.703118	0.550409	0.0447913	TRUE	FALSE	TRUE
EYA2	82.5641	0.550136	0.0541085	TRUE	FALSE	TRUE
NCF4	0.0970019	0.550101	0.0452582	TRUE	FALSE	TRUE
PCDHB16	488.853	0.549517	1.11515	TRUE	TRUE	FALSE
NEIL1	113.413	0.54921	0.0675134	TRUE	FALSE	TRUE
KIF18A	37.3555	0.549189	0.181934	TRUE	FALSE	TRUE
CALML6	4.74313	0.549143	0.126183	TRUE	FALSE	TRUE
MYL3	0.285093	0.549027	0.0136718	TRUE	FALSE	TRUE
MC5R	0.32402	0.548809	0.0465032	TRUE	FALSE	TRUE
PHF6	2637.14	0.548587	0.358422	TRUE	FALSE	TRUE
HCST	3.63392	0.548304	0.0275178	TRUE	FALSE	TRUE
ENPP3	1.55194	0.548285	0.115363	TRUE	FALSE	TRUE
CYBRD1	2.74682	0.548086	0.0522275	TRUE	FALSE	TRUE
NID2	9.95924	0.548054	0.0461657	TRUE	FALSE	TRUE
EIF4A1	162.066	0.547656	0.177949	TRUE	FALSE	TRUE
PWP2	5.34998	0.547324	0.0553399	TRUE	FALSE	TRUE
TUBB1	0.377584	0.547243	0.248409	TRUE	FALSE	TRUE
MERTK	13.547	0.547131	0.111165	TRUE	FALSE	TRUE
GABRQ	38.3744	0.546691	0.0965643	TRUE	FALSE	TRUE
CDH20	324.373	0.546441	0.126459	TRUE	FALSE	TRUE
ERICH6	0.65052	0.545973	0.0627009	TRUE	FALSE	TRUE
ABCC12	0.170817	0.545906	0.0904415	TRUE	FALSE	TRUE
ANKRD31	17.9336	0.545597	0.0609929	TRUE	FALSE	TRUE
MMP9	4.70563	0.545311	0.102238	TRUE	FALSE	TRUE
CLDN1	12.9619	0.545101	0.046607	TRUE	FALSE	TRUE
BHLHE23	2.47436	0.544471	0.0360151	TRUE	FALSE	TRUE
RFPL3	2.15154	0.544353	0.00272563	TRUE	FALSE	TRUE
PDGFRA	3.43947	0.544225	0.0320957	TRUE	FALSE	TRUE
RNASE10	0.14656	0.54412	0.0852806	TRUE	FALSE	TRUE
SPATA32	1.05236	0.542386	0.0787066	TRUE	FALSE	TRUE
CD93	0.105619	0.542289	0.0935461	TRUE	FALSE	TRUE
CHURC1-FNTB	1.53832	0.542119	0.00589284	TRUE	FALSE	TRUE
EPN3	2.57297	0.54193	0.0723897	TRUE	FALSE	TRUE
SCN4B	28.4004	0.54185	0.141357	TRUE	FALSE	TRUE
ANKRD60	0.095444	0.541724	0.0268334	TRUE	FALSE	TRUE
NOBOX	0.0665804	0.541578	0.0619054	TRUE	FALSE	TRUE
NIP7	328.363	0.540136	0.146633	TRUE	FALSE	TRUE
CYP11A1	0.510123	0.540122	0.00727947	TRUE	FALSE	TRUE
POLD1	212.67	0.539707	0.0985546	TRUE	FALSE	TRUE
BFSP2	0.138173	0.539299	0.0972398	TRUE	FALSE	TRUE
CD1A	0.542473	0.538886	0.0386754	TRUE	FALSE	TRUE
SYNPO2	25.3842	0.538396	0.0661763	TRUE	FALSE	TRUE
LY6G6C	7.08362	0.538362	0.0646941	TRUE	FALSE	TRUE
AWAT2	1.71355	0.537897	0.0452454	TRUE	FALSE	TRUE
HSPB8	5.54517	0.537361	0.0440336	TRUE	FALSE	TRUE
PDF	10.7415	0.536949	0.0942259	TRUE	FALSE	TRUE
HBEGF	290.685	0.536803	0.0801557	TRUE	FALSE	TRUE
SETD1A	609.472	0.536689	0.489734	TRUE	FALSE	TRUE
VWF	1.25228	0.53664	0.0190254	TRUE	FALSE	TRUE
RNASE13	0.661746	0.536238	0.0337262	TRUE	FALSE	TRUE
NQO1	141.907	0.536237	0.0836656	TRUE	FALSE	TRUE
UNC13C	103.608	0.535595	0.224769	TRUE	FALSE	TRUE
KCNC1	1134.63	0.535191	0.179095	TRUE	FALSE	TRUE
CNTN2	5195.39	0.535058	0.0407591	TRUE	FALSE	TRUE
KRTAP5-6	0.0252091	0.535056	0.019544	TRUE	FALSE	TRUE
PNOC	0.651227	0.534643	0.173752	TRUE	FALSE	TRUE
GPR88	8.9246	0.534071	0.0676044	TRUE	FALSE	TRUE
TM4SF20	0.101376	0.532943	0.0272536	TRUE	FALSE	TRUE
SLC28A1	0.385364	0.532851	0.0734106	TRUE	FALSE	TRUE
KIF24	55.8218	0.532328	0.0849098	TRUE	FALSE	TRUE
BOLL	0.0670122	0.532299	0.0977803	TRUE	FALSE	TRUE
CTNNB1	14164.6	0.532064	6.71497	TRUE	TRUE	FALSE
GAD1	35.1016	0.531993	0.16893	TRUE	FALSE	TRUE
BAMBI	58.6421	0.531814	0.135741	TRUE	FALSE	TRUE
SPPL2C	1.91839	0.531723	0.0390514	TRUE	FALSE	TRUE
ADAMTS4	4.64944	0.531212	0.0331078	TRUE	FALSE	TRUE
TCEAL7	2112.97	0.529631	0.362747	TRUE	FALSE	TRUE
SPHK1	16.9652	0.529503	0.0295918	TRUE	FALSE	TRUE
RGS5	72.7691	0.529469	0.0424605	TRUE	FALSE	TRUE
RASSF6	0.11511	0.529306	0.0401213	TRUE	FALSE	TRUE
EFNA1	6.99794	0.529094	0.112725	TRUE	FALSE	TRUE
SHOX2	110.795	0.528587	0.0491738	TRUE	FALSE	TRUE
PCDHB7	25.9927	0.528376	1.10495	TRUE	TRUE	FALSE
RYR2	224.746	0.528105	0.1159	TRUE	FALSE	TRUE
KRAS	2892.49	0.52805	1.42573	TRUE	TRUE	FALSE
RDH16	4.04175	0.527787	0.0132527	TRUE	FALSE	TRUE
SPACA1	0.139834	0.52733	0.102267	TRUE	FALSE	TRUE
LILRB3	0.161422	0.527052	0.154224	TRUE	FALSE	TRUE
KCNA1	243.425	0.527052	0.0159329	TRUE	FALSE	TRUE
ADA	20.5022	0.526466	0.0879876	TRUE	FALSE	TRUE
CHI3L1	0.0840132	0.526045	0.0695172	TRUE	FALSE	TRUE
PKD1P1	1.58283	0.525138	0.00397309	TRUE	FALSE	TRUE
GK	325.096	0.524931	0.00862017	TRUE	FALSE	TRUE
ARHGAP6	22.1878	0.524879	0.100117	TRUE	FALSE	TRUE
RNF151	0.803876	0.524513	0.0598618	TRUE	FALSE	TRUE
NRAP	3.34871	0.524438	0.027885	TRUE	FALSE	TRUE
MOG	1.35696	0.523875	0.142465	TRUE	FALSE	TRUE
PTGS1	4.7897	0.523446	0.296309	TRUE	FALSE	TRUE
SP140L	3.18561	0.523373	0.00887529	TRUE	FALSE	TRUE
PDE5A	8.18116	0.523231	0.0652911	TRUE	FALSE	TRUE
PRR15L	0.116307	0.522839	0.134369	TRUE	FALSE	TRUE
ZNF85	376.296	0.522413	0.0518402	TRUE	FALSE	TRUE
ANXA13	0.938967	0.522381	0.0410069	TRUE	FALSE	TRUE
SOHLH1	1.2646	0.522032	0.0678326	TRUE	FALSE	TRUE
PSMB9	0.145206	0.521937	0.0274061	TRUE	FALSE	TRUE
TRRAP	2898.96	0.521706	0.565091	TRUE	TRUE	FALSE
SCN5A	319.869	0.520661	0.213968	TRUE	FALSE	TRUE
NKX2-5	0.0832704	0.520549	0.0441721	TRUE	FALSE	TRUE
PLCD4	27.9424	0.520399	0.0725347	TRUE	FALSE	TRUE
CLEC1B	0.276389	0.519973	0.0385819	TRUE	FALSE	TRUE
PI16	2.46827	0.519624	0.0415987	TRUE	FALSE	TRUE
GPHA2	0.194365	0.519561	0.0102812	TRUE	FALSE	TRUE
ATP6V0C	186.232	0.519226	0.0980304	TRUE	FALSE	TRUE
TEK	6.99132	0.518681	0.0581879	TRUE	FALSE	TRUE
HS3ST1	30.8364	0.518433	0.0587287	TRUE	FALSE	TRUE
TPD52L1	4.2167	0.518394	0.123386	TRUE	FALSE	TRUE
C5orf47	1.50484	0.51796	0.05168	FALSE	FALSE	FALSE
PMF1-BGLAP	4.70861	0.517669	0.036549	FALSE	FALSE	FALSE
PSMA1	674.628	0.517468	0.0528846	FALSE	FALSE	FALSE
BLM	70.1369	0.517266	0.0950214	FALSE	FALSE	FALSE
TSTD1	227.43	0.51718	0.00524528	FALSE	FALSE	FALSE
HSBP1L1	10.0307	0.51637	0.0272136	FALSE	FALSE	FALSE
CYTL1	1.07671	0.516161	0.0927696	FALSE	FALSE	FALSE
C5orf63	0.0775792	0.515845	0.0241539	FALSE	FALSE	FALSE
MCM5	224.775	0.515762	0.0366618	FALSE	FALSE	FALSE
FAM163B	2.79724	0.515439	0.0169911	FALSE	FALSE	FALSE
CLLU1	0.027161	0.515353	0.110166	FALSE	FALSE	FALSE
C2orf74	39.2226	0.515335	0.0148371	FALSE	FALSE	FALSE
LAMA3	1.32839	0.515254	0.0810745	FALSE	FALSE	FALSE
WNT10B	12.1777	0.515092	0.104007	FALSE	FALSE	FALSE
ANXA5	657.388	0.514681	0.126691	FALSE	FALSE	FALSE
CDH19	0.342113	0.51466	0.137114	FALSE	FALSE	FALSE
GRXCR1	0.476578	0.514056	0.147512	FALSE	FALSE	FALSE
ADRA1D	27.0968	0.514002	0.0493603	FALSE	FALSE	FALSE
TDO2	0.0665804	0.513499	0.0257377	FALSE	FALSE	FALSE
BTBD16	0.815691	0.512839	0.0658806	FALSE	FALSE	FALSE
MATR3	138.336	0.512034	0.202473	FALSE	FALSE	FALSE
MATR3	59.8241	0.512034	0.202473	FALSE	FALSE	FALSE
RLN2	4.50207	0.511934	0.0236028	FALSE	FALSE	FALSE
TPX2	286.648	0.51079	0.10604	FALSE	FALSE	FALSE
KCND3	339.408	0.510644	0.119171	FALSE	FALSE	FALSE
DUSP13	1.01402	0.509736	0.0624542	FALSE	FALSE	FALSE
EMILIN2	13.3319	0.509685	0.0504004	FALSE	FALSE	FALSE
CACNA1F	0.550252	0.509417	0.0658998	FALSE	FALSE	FALSE
SLC32A1	187.532	0.509252	0.109859	FALSE	FALSE	FALSE
RFX6	7.17583	0.50893	0.0338632	FALSE	FALSE	FALSE
ZP3	6.88518	0.508362	0.0197852	FALSE	FALSE	FALSE
ZNF438	68.2223	0.508269	0.0608496	FALSE	FALSE	FALSE
P2RY6	0.18389	0.508249	0.0192521	FALSE	FALSE	FALSE
STAT6	184.408	0.507786	0.0118228	FALSE	FALSE	FALSE
PERP	524.817	0.50696	0.0642118	FALSE	FALSE	FALSE
HS6ST3	869.134	0.506958	0.48865	FALSE	FALSE	FALSE
TGFB1I1	14.136	0.506576	0.0748912	FALSE	FALSE	FALSE
MX1	3.6716	0.506439	0.0253023	FALSE	FALSE	FALSE
SHISA3	7.04303	0.505744	0.0469644	FALSE	FALSE	FALSE
MFAP4	1.29426	0.505673	0.0525518	FALSE	FALSE	FALSE
NAA10	1198.1	0.505486	0.285537	FALSE	FALSE	FALSE
ZNF385B	40.5343	0.505393	0.0506867	FALSE	FALSE	FALSE
FOXR1	0.256047	0.505178	0.0338781	FALSE	FALSE	FALSE
CDC6	77.0711	0.505064	0.16174	FALSE	FALSE	FALSE
CHTF18	236.877	0.504898	0.0242597	FALSE	FALSE	FALSE
GUCA1A	12.5638	0.504086	0.317519	FALSE	FALSE	FALSE
GMPR	5.87559	0.50335	0.0247393	FALSE	FALSE	FALSE
ATM	1661.68	0.503217	1.09483	FALSE	FALSE	FALSE
ZNF555	518.399	0.503021	0.0671557	FALSE	FALSE	FALSE
MYO18B	8.89362	0.502985	0.0414952	FALSE	FALSE	FALSE
GPX2	0.334388	0.502275	0.146655	FALSE	FALSE	FALSE
CR1	0.903372	0.502194	0.0154884	FALSE	FALSE	FALSE
EFCAB9	0.256973	0.501753	0.0630117	FALSE	FALSE	FALSE
ALOX15B	1.0003	0.501479	0.0378836	FALSE	FALSE	FALSE
TEX19	0.101376	0.501038	0.494133	FALSE	FALSE	FALSE
ADCYAP1	911.883	0.500653	0.277389	FALSE	FALSE	FALSE
NUP210L	1.0862	0.500132	0.0216185	FALSE	FALSE	FALSE
TAS2R3	8.20865	0.499998	0.138707	FALSE	FALSE	FALSE
EPS8L3	2.03264	0.499965	0.0579483	FALSE	FALSE	FALSE
SLC22A13	2.96057	0.499924	0.0647452	FALSE	FALSE	FALSE
TRIM50	0.0321733	0.49966	0.0350369	FALSE	FALSE	FALSE
SLC6A16	7.10654	0.499524	0.159239	FALSE	FALSE	FALSE
XBP1	1085.21	0.499398	0.148634	FALSE	FALSE	FALSE
CLDN9	3.80671	0.499391	0.0225515	FALSE	FALSE	FALSE
TBL1X	411.012	0.499282	0.133229	FALSE	FALSE	FALSE
PAGE2B	0.500798	0.498534	0.0260125	FALSE	FALSE	FALSE
KCNV1	1.89036	0.498224	0.135748	FALSE	FALSE	FALSE
FCRL2	0.033595	0.497989	0.0392477	FALSE	FALSE	FALSE
GPAT2	0.119948	0.497964	0.0481609	FALSE	FALSE	FALSE
LRRC46	12.4476	0.497959	0.0631292	FALSE	FALSE	FALSE
ANGPTL7	0.0935141	0.497848	0.00223623	FALSE	FALSE	FALSE
AGRP	0.151405	0.497653	0.0744833	FALSE	FALSE	FALSE
SYTL1	3.23207	0.497606	0.0631565	FALSE	FALSE	FALSE
ST6GALNAC2	0.0970019	0.497322	0.0214712	FALSE	FALSE	FALSE
SOWAHA	45.1849	0.496946	0.0699711	FALSE	FALSE	FALSE
NPNT	24.0264	0.496719	0.0741129	FALSE	FALSE	FALSE
HTR1A	6.52568	0.496138	0.13349	FALSE	FALSE	FALSE
LIPH	8.39303	0.496054	0.0763626	FALSE	FALSE	FALSE
ZWINT	204.652	0.495793	0.0806263	FALSE	FALSE	FALSE
ARL13B	144.398	0.495764	0.0800188	FALSE	FALSE	FALSE
PCOLCE	46.0341	0.495406	0.0541458	FALSE	FALSE	FALSE
USP41	0.0670122	0.495356	0.0145869	FALSE	FALSE	FALSE
ANLN	132.864	0.495133	0.157535	FALSE	FALSE	FALSE
OR2L8	0.0252091	0.494533	0.0266777	FALSE	FALSE	FALSE
ETV1	1577.26	0.494309	0.023153	FALSE	FALSE	FALSE
BSN	2924.91	0.493965	0.66285	FALSE	FALSE	FALSE
CXCL12	2.33502	0.493892	0.0898378	FALSE	FALSE	FALSE
KCNMB1	12.0459	0.493155	0.146463	FALSE	FALSE	FALSE
ECT2L	0.671165	0.493081	0.0208555	FALSE	FALSE	FALSE
PYDC1	0.0321733	0.493049	0.0170327	FALSE	FALSE	FALSE
CTSZ	95.0299	0.493009	0.0371107	FALSE	FALSE	FALSE
NKAPL	0.689635	0.492963	0.0336571	FALSE	FALSE	FALSE
SLC17A7	658.952	0.492961	0.165367	FALSE	FALSE	FALSE
FUT6	0.210698	0.49283	0.0412221	FALSE	FALSE	FALSE
SULT1C2	0.451174	0.492762	0.0195648	FALSE	FALSE	FALSE
AHDC1	1154.35	0.492755	0.288401	FALSE	FALSE	FALSE
RBAK-RBAKDN	0.218368	0.49181	0.0176685	FALSE	FALSE	FALSE
KIF4B	2.09323	0.491561	0.072446	FALSE	FALSE	FALSE
FLI1	1.25119	0.491555	0.00465485	FALSE	FALSE	FALSE
OLFML1	0.600733	0.491349	0.0656203	FALSE	FALSE	FALSE
NFIX	0.293198	0.491186	0.00917623	FALSE	FALSE	FALSE
ABHD1	2.8775	0.490679	0.0571538	FALSE	FALSE	FALSE
HOXD8	4.74276	0.490661	0.00822383	FALSE	FALSE	FALSE
UNC93B1	4.52388	0.489712	0.0112995	FALSE	FALSE	FALSE
PCED1B	2.33397	0.489558	0.0462415	FALSE	FALSE	FALSE
MT1E	0.104911	0.489394	0.0256538	FALSE	FALSE	FALSE
PIRT	52.0012	0.489256	0.0250066	FALSE	FALSE	FALSE
SPTA1	6.85829	0.489206	0.175058	FALSE	FALSE	FALSE
KIAA1755	1.83892	0.489138	0.0591494	FALSE	FALSE	FALSE
MGST2	113.793	0.488828	0.0833878	FALSE	FALSE	FALSE
FOLR3	0.027161	0.488809	0.00462011	FALSE	FALSE	FALSE
UPK1B	0.0920923	0.488756	0.12976	FALSE	FALSE	FALSE
CCNE2	17.9198	0.488688	0.00982694	FALSE	FALSE	FALSE
BCL11A	114.931	0.488658	0.0463668	FALSE	FALSE	FALSE
S1PR1	12.3064	0.488581	0.0415424	FALSE	FALSE	FALSE
ZNF488	142.452	0.488384	0.0281857	FALSE	FALSE	FALSE
OR9A4	0.239317	0.488219	0.0487625	FALSE	FALSE	FALSE
WNT7B	8.97958	0.488092	0.0889756	FALSE	FALSE	FALSE
CDCA5	73.6857	0.48802	0.0351788	FALSE	FALSE	FALSE
MEP1A	0.0825915	0.48771	0.0356839	FALSE	FALSE	FALSE
RPL9	11537.4	0.487686	1.5731	FALSE	FALSE	FALSE
EFCAB8	0.723341	0.48763	0.0168604	FALSE	FALSE	FALSE
CPNE6	3.73613	0.487619	0.036457	FALSE	FALSE	FALSE
CXCL3	0.404803	0.48727	0.140253	FALSE	FALSE	FALSE
HSH2D	0.118286	0.487083	0.00971294	FALSE	FALSE	FALSE
CACNG5	6.18395	0.48692	0.0385863	FALSE	FALSE	FALSE
SLC9C1	0.788256	0.486763	0.043481	FALSE	FALSE	FALSE
TNS1	98.4814	0.486341	0.0540271	FALSE	FALSE	FALSE
ZIC3	28.7021	0.486144	0.142436	FALSE	FALSE	FALSE
ANKRD29	35.269	0.485613	0.0328225	FALSE	FALSE	FALSE
TAS1R3	12.454	0.485493	0.0088711	FALSE	FALSE	FALSE
JUN	664.604	0.485268	0.105971	FALSE	FALSE	FALSE
DLX3	2.81488	0.485107	0.0969889	FALSE	FALSE	FALSE
NPIPB5	35.7077	0.485028	0.0389739	FALSE	FALSE	FALSE
FOXO3	734.307	0.484192	0.406392	FALSE	FALSE	FALSE
TCIRG1	9.44627	0.484179	0.0226544	FALSE	FALSE	FALSE
COL4A1	692.843	0.483949	0.42356	FALSE	FALSE	FALSE
OCSTAMP	0.505479	0.483304	0.054892	FALSE	FALSE	FALSE
TNMD	0.411583	0.483292	0.0578498	FALSE	FALSE	FALSE
NTRK1	173.41	0.483204	0.126163	FALSE	FALSE	FALSE
SYNPO	78.666	0.482953	0.095811	FALSE	FALSE	FALSE
SERTM1	286.594	0.482935	0.119466	FALSE	FALSE	FALSE
EFHB	22.8924	0.482717	0.0711638	FALSE	FALSE	FALSE
LRIG3	25.1335	0.482607	0.202412	FALSE	FALSE	FALSE
ACSM4	0.126315	0.482513	0.0335092	FALSE	FALSE	FALSE
MCM2	616.762	0.482388	0.0687136	FALSE	FALSE	FALSE
DOCK2	0.950336	0.482332	0.0124902	FALSE	FALSE	FALSE
TTC22	0.316482	0.482147	0.0417081	FALSE	FALSE	FALSE
AQP8	2.29643	0.482142	0.014224	FALSE	FALSE	FALSE
HLA-DPA1	10.7871	0.481913	0.0294585	FALSE	FALSE	FALSE
RNF128	11.4811	0.48169	0.0214031	FALSE	FALSE	FALSE
OR2F1	0.286702	0.481252	0.0244737	FALSE	FALSE	FALSE
TGFB1	85.9223	0.481089	0.129939	FALSE	FALSE	FALSE
EDNRA	9.98822	0.480895	0.0394161	FALSE	FALSE	FALSE
GCKR	5.59367	0.480307	0.0565309	FALSE	FALSE	FALSE
CPEB1	119.074	0.480226	0.0155145	FALSE	FALSE	FALSE
RPTOR	759.379	0.480199	0.0707045	FALSE	FALSE	FALSE
TLL2	19.7776	0.480113	0.0285493	FALSE	FALSE	FALSE
ZNF165	28.1125	0.480041	0.0646858	FALSE	FALSE	FALSE
COMMD3-BMI1	1.76884	0.480033	0.0911441	FALSE	FALSE	FALSE
SERPINB5	0.639312	0.479486	0.0381765	FALSE	FALSE	FALSE
ME3	310.656	0.479451	0.0101732	FALSE	FALSE	FALSE
SPATA4	2.42937	0.479195	0.0260243	FALSE	FALSE	FALSE
IL31RA	1.12277	0.479095	0.0828119	FALSE	FALSE	FALSE
PLAC1	0.115973	0.479063	0.0340758	FALSE	FALSE	FALSE
SOX15	1.58994	0.478792	0.00915861	FALSE	FALSE	FALSE
CHAT	78.8459	0.478637	0.0403221	FALSE	FALSE	FALSE
KCNE1	5.00136	0.478248	0.0803085	FALSE	FALSE	FALSE
TBX2	13.6925	0.478049	0.0695041	FALSE	FALSE	FALSE
IL16	2.47264	0.477788	0.0164124	FALSE	FALSE	FALSE
CAPN8	2.92483	0.477651	0.0427345	FALSE	FALSE	FALSE
MAS1	0.140243	0.477388	0.0559947	FALSE	FALSE	FALSE
MEI1	1.55624	0.477119	0.0330052	FALSE	FALSE	FALSE
BRD4	1378.49	0.477007	0.356656	FALSE	FALSE	FALSE
GSTT2B	0.218513	0.476787	0.122509	FALSE	FALSE	FALSE
CCL3	2.31349	0.476548	0.0438143	FALSE	FALSE	FALSE
HSPE1-MOB4	1.45811	0.47651	0.022858	FALSE	FALSE	FALSE
NANOG	0.37628	0.476471	0.0302893	FALSE	FALSE	FALSE
KLRC3	0.53438	0.476346	0.0502524	FALSE	FALSE	FALSE
CAPNS2	0.664647	0.476274	0.0452442	FALSE	FALSE	FALSE
CPNE8	128.282	0.476147	0.037967	FALSE	FALSE	FALSE
RIT2	26.0485	0.475702	0.119442	FALSE	FALSE	FALSE
PPP1R14C	80.1458	0.475164	0.068753	FALSE	FALSE	FALSE
HMX1	7.25285	0.475102	0.0466281	FALSE	FALSE	FALSE
ZSCAN5A	50.2642	0.475064	0.0263957	FALSE	FALSE	FALSE
ADRA1A	51.3625	0.47485	0.0142685	FALSE	FALSE	FALSE
TACC3	209.472	0.474417	0.0908989	FALSE	FALSE	FALSE
MEF2B	0.111295	0.474389	0.0425329	FALSE	FALSE	FALSE
GINS1	215.552	0.473373	0.125053	FALSE	FALSE	FALSE
GPX3	194.418	0.473301	0.18365	FALSE	FALSE	FALSE
HDAC4	723.673	0.47316	0.437698	FALSE	FALSE	FALSE
CCL3L3	3.32111	0.473034	0.0413137	FALSE	FALSE	FALSE
VRK2	173.026	0.472073	0.0785563	FALSE	FALSE	FALSE
ATRX	4290.44	0.471798	0.390201	FALSE	FALSE	FALSE
GPR148	0.13439	0.47173	0.0497071	FALSE	FALSE	FALSE
RBFOX3	1222.6	0.471569	0.121501	FALSE	FALSE	FALSE
ELL3	0.417131	0.471568	0.0485558	FALSE	FALSE	FALSE
CHRND	0.789835	0.471437	0.00636752	FALSE	FALSE	FALSE
HOXD3	0.0778488	0.471249	0.109078	FALSE	FALSE	FALSE
GPR142	2.52403	0.470548	0.0150858	FALSE	FALSE	FALSE
TEX29	3.43296	0.470228	0.0219977	FALSE	FALSE	FALSE
ZNF208	0.033595	0.469938	0.00170041	FALSE	FALSE	FALSE
MARVELD3	0.152524	0.469925	0.0881346	FALSE	FALSE	FALSE
ARSI	6.17893	0.469832	0.0713674	FALSE	FALSE	FALSE
CCL25	1.76401	0.469614	0.0463765	FALSE	FALSE	FALSE
STIL	75.1964	0.469481	0.0986014	FALSE	FALSE	FALSE
ZP1	0.900226	0.469427	0.00280531	FALSE	FALSE	FALSE
FOXA1	0.0837022	0.469333	0.0344768	FALSE	FALSE	FALSE
CCDC60	5.19812	0.469303	0.042649	FALSE	FALSE	FALSE
KCNRG	5.06353	0.469158	0.0361587	FALSE	FALSE	FALSE
ZPLD1	20.0639	0.468314	0.075308	FALSE	FALSE	FALSE
FAM181A	9.59537	0.4681	0.0405476	FALSE	FALSE	FALSE
TSPEAR	8.73982	0.467856	0.0561646	FALSE	FALSE	FALSE
CD163L1	78.793	0.467814	0.0469615	FALSE	FALSE	FALSE
TMEM17	150.449	0.467797	0.0371541	FALSE	FALSE	FALSE
MIOX	0.42613	0.467526	0.0294885	FALSE	FALSE	FALSE
ZMYND15	0.238436	0.467182	0.0137656	FALSE	FALSE	FALSE
SOX1	73.1307	0.466965	0.178481	FALSE	FALSE	FALSE
VEGFA	65.166	0.46687	0.271311	FALSE	FALSE	FALSE
ETS1	12.701	0.466861	0.0584169	FALSE	FALSE	FALSE
SOX18	0.784681	0.466655	0.0901238	FALSE	FALSE	FALSE
RAB40AL	2.45198	0.466549	0.013395	FALSE	FALSE	FALSE
SRPX2	1.39756	0.466127	0.0726014	FALSE	FALSE	FALSE
TRH	296.275	0.465736	0.0786906	FALSE	FALSE	FALSE
WDHD1	354.325	0.465592	0.0440984	FALSE	FALSE	FALSE
FAM166B	0.844702	0.465555	0.109716	FALSE	FALSE	FALSE
CD38	2.86456	0.465217	0.0227985	FALSE	FALSE	FALSE
NKX6-1	879.755	0.464858	0.0585567	FALSE	FALSE	FALSE
FBXO5	186.266	0.464685	0.125867	FALSE	FALSE	FALSE
PSORS1C1	0.0321733	0.464647	0.0156435	FALSE	FALSE	FALSE
FBLL1	572.649	0.46455	0.386968	FALSE	FALSE	FALSE
RPE65	0.136383	0.464403	0.0015248	FALSE	FALSE	FALSE
PNMA5	2.72756	0.464308	0.108083	FALSE	FALSE	FALSE
CENPM	18.3372	0.464295	0.0762242	FALSE	FALSE	FALSE
SPOCD1	1.6269	0.464273	0.062045	FALSE	FALSE	FALSE
PAMR1	5.88627	0.464176	0.0465687	FALSE	FALSE	FALSE
SLFNL1	19.9572	0.46413	0.203766	FALSE	FALSE	FALSE
IL12RB2	0.841138	0.463787	0.0296057	FALSE	FALSE	FALSE
RPL36A	216.218	0.463694	0.257068	FALSE	FALSE	FALSE
EXOC3L4	1.44481	0.463654	0.0607285	FALSE	FALSE	FALSE
ABI3BP	7.79667	0.46341	0.0502766	FALSE	FALSE	FALSE
ODF3B	0.989919	0.463391	0.0144241	FALSE	FALSE	FALSE
CRTAM	6.48273	0.462543	0.0853252	FALSE	FALSE	FALSE
ACKR4	0.348603	0.462535	0.0128999	FALSE	FALSE	FALSE
BPTF	3493.38	0.462506	0.869757	FALSE	FALSE	FALSE
ZNF675	564.481	0.462489	0.0552953	FALSE	FALSE	FALSE
ZNF670	223.283	0.461945	0.0671655	FALSE	FALSE	FALSE
ZNF543	122.999	0.461653	0.068129	FALSE	FALSE	FALSE
QPCT	0.978949	0.461421	0.115264	FALSE	FALSE	FALSE
SI	1.18085	0.461147	0.0461335	FALSE	FALSE	FALSE
PATL2	3.86398	0.460907	0.0788353	FALSE	FALSE	FALSE
FAM20A	0.908865	0.460863	0.0389001	FALSE	FALSE	FALSE
IRF6	1.75784	0.46049	0.0437475	FALSE	FALSE	FALSE
RGL4	1.55274	0.460397	0.0388743	FALSE	FALSE	FALSE
HCFC1	2418.85	0.460219	0.276701	FALSE	FALSE	FALSE
MUC1	18.0463	0.460194	0.10736	FALSE	FALSE	FALSE
TNFRSF9	38.5236	0.460121	0.0788878	FALSE	FALSE	FALSE
CHRNA1	0.518531	0.460116	0.0894725	FALSE	FALSE	FALSE
HSPE1	964.283	0.459998	0.489277	FALSE	FALSE	FALSE
CENPU	106.197	0.459532	0.074599	FALSE	FALSE	FALSE
CCDC85B	135.08	0.458746	0.0854534	FALSE	FALSE	FALSE
DNAH8	1.30371	0.458594	0.0326814	FALSE	FALSE	FALSE
OLIG2	112.061	0.458471	0.172417	FALSE	FALSE	FALSE
TFAP2B	1.87134	0.458382	0.115455	FALSE	FALSE	FALSE
SLC2A2	2.07026	0.458335	0.0415971	FALSE	FALSE	FALSE
GRIN1	75.0028	0.458332	0.190802	FALSE	FALSE	FALSE
TNFRSF12A	20.6502	0.457765	0.155463	FALSE	FALSE	FALSE
SREK1IP1	796.865	0.456546	0.0271905	FALSE	FALSE	FALSE
CTSB	4326.77	0.456477	0.051071	FALSE	FALSE	FALSE
SUZ12	809.15	0.456176	0.29478	FALSE	FALSE	FALSE
KMT2C	2822.31	0.456119	0.882536	FALSE	FALSE	FALSE
FAM83F	2.17366	0.456058	0.0290119	FALSE	FALSE	FALSE
[truncated: 13,987 more rows]

## Sheet: Table S6 CT2 lgDel Enrichment C
Supplementary Table S6: DAVID Functional Annotation Clustering Results, CT2-lgDel Candidates
Annotation Cluster 1	Enrichment Score: 41.43190809685986
Category	Term	Count	%	PValue	Genes	List Total	Pop Hits	Pop Total	Fold Enrichment	Bonferroni	Benjamini	FDR
UP_KW_PTM	KW-0325~Glycoprotein	747	37.6133	6.31269e-58	ZNF177, SERPINE3, EQTN, COL12A1, SERPINE1, MRGPRF, SLC4A1, DMP1, SLCO6A1, FZD10, F11R, ISM2, IL4I1, ISLR, HTR7, CREB3L3, C3AR1, PRSS8, CMKLR1, UNC5A, SERPINF2, FIBCD1, CACNA2D4, OR10AD1, DKK2, GABRG2, TRHR, GABRG1, CH25H, ACE2, SCN10A, SLC5A9, SPINT1, RNF128, GPR160, ERVW-1, AGTR1, SPARCL1, AGTR2, CFB, FREM3, CFH, HHLA1, PDGFB, CLCNKB, IL20RA, PLA2G3, HPR, SLC5A1, SLC5A2, LYPD5, SLC5A4, LYPD8, C2…	1391	4844	14316	1.58712	2.08319e-56	2.14632e-56	1.51505e-56
UP_SEQ_FEATURE	CARBOHYD:N-linked (GlcNAc...) asparagine	701	35.2971	2.55104e-56	ZNF177, SERPINE3, EQTN, COL12A1, SERPINE1, MRGPRF, DMP1, SLCO6A1, FZD10, F11R, ISM2, IL4I1, ISLR, HTR7, CREB3L3, C3AR1, PRSS8, CMKLR1, UNC5A, SERPINF2, FIBCD1, CACNA2D4, OR10AD1, DKK2, GABRG2, TRHR, GABRG1, CH25H, ACE2, SCN10A, SLC5A9, SPINT1, RNF128, GPR160, ERVW-1, AGTR1, SPARCL1, AGTR2, CFB, FREM3, CFH, HHLA1, PDGFB, CLCNKB, IL20RA, PLA2G3, HPR, SLC5A1, SLC5A2, LYPD5, SLC5A4, LYPD8, C2, C3, AD…	1934	4423	20675	1.6943	1.72374e-52	1.72374e-52	1.70741e-52
UP_KW_PTM	KW-1015~Disulfide bond	621	31.2689	1.16704e-46	COL12A1, TMEM95, SLCO6A1, FZD10, F11R, ISM2, VPREB3, IL4I1, ISLR, GJA1, HTR7, GJA3, C3AR1, PROK2, PRSS8, PRSS3, PROK1, CMKLR1, UNC5A, SERPINF2, FIBCD1, CACNA2D4, PDYN, OR10AD1, DKK2, GABRG2, TRHR, GABRG1, DKK4, ACE2, SCN10A, CLDN4, SPINT1, ERVW-1, AGTR1, SPARCL1, AGTR2, CLPSL2, CFB, CFH, PDGFB, IL20RA, PLA2G3, HPR, PLA2G5, SLC5A1, SLC5A2, C2, C3, ADAMTS15, ADAMTS14, KLRK1, GALR2, ADAMTS17, PCDHA4…	1391	3956	14316	1.61559	3.85122e-45	1.98396e-45	1.40044e-45
UP_SEQ_FEATURE	TOPO_DOM:Extracellular	484	24.3706	1.70228e-37	MRGPRF, TMEM95, SLC4A1, SLCO6A1, MRGPRE, FZD10, F11R, GJA1, HTR7, GJA3, TMEM89, GJA5, C3AR1, CMKLR1, UNC5A, FIBCD1, CACNA2D4, OR10AD1, GABRG2, TRHR, GABRG1, CLDN6, ACE2, CLDN5, SCN10A, CLDN4, SLC5A9, CLDN3, GPR160, ERVW-1, AGTR1, AGTR2, IL20RA, SLC5A1, SLC5A2, SLC5A4, GJC3, KLRK1, GALR2, OCSTAMP, KCNMB1, SYNDIG1, PCDHA4, PCDHA3, PCDHA9, PCDHA8, PCDHA6, GPR17, HLA-DRB5, ST14, GPR12, ABCA4, GP6, GR…	1934	3012	20675	1.71783	1.15023e-33	5.75116e-34	5.69668e-34
UP_SEQ_FEATURE	TOPO_DOM:Cytoplasmic	565	28.4491	9.48967e-31	ZNF177, EQTN, MRGPRF, TMEM95, SLC4A1, SLCO6A1, MRGPRE, FZD10, F11R, GJA1, HTR7, GJA3, CREB3L3, TMEM89, GJA5, C3AR1, CMKLR1, UNC5A, FIBCD1, TOMM20L, CACNA2D4, OR10AD1, GABRG2, TRHR, GABRG1, CLDN6, ACE2, CLDN5, SCN10A, CLDN4, SLC5A9, CLDN3, GPR160, ERVW-1, AGTR1, AGTR2, CLCNKB, IL20RA, CLCNKA, SLC5A1, SLC5A2, SLC5A4, GJC3, KLRK1, GALR2, OCSTAMP, KCNMB1, SYNDIG1, HMOX1, PCDHA4, CHST13, PCDHA3, PCDHA…	1934	3923	20675	1.53964	6.41217e-27	2.13739e-27	2.11715e-27
UP_KW_DOMAIN	KW-0732~Signal	637	32.0745	8.43826e-24	ZNF177, SERPINE3, SCT, EQTN, COL12A1, SERPINE1, TMEM95, DMP1, FZD10, F11R, ISM2, VPREB3, IL4I1, ISLR, TMEM89, PROK2, PRSS8, PRSS3, PROK1, ABHD14A-ACY1, UNC5A, SERPINF2, CACNA2D4, PDYN, DKK2, GABRG2, GABRG1, DKK4, ACE2, SPINT1, RNF128, ERVW-1, SPARCL1, CLPSL2, CFB, FREM3, CFH, HHLA1, DHH, PDGFB, IL20RA, PLA2G3, HPR, PLA2G5, LYPD5, SLC5A4, LYPD8, C2, C3, ADAMTS15, ADAMTS14, RDH12, TERT, ADAMTS17, P…	1534	4415	14625	1.37556	2.61586e-22	2.61586e-22	2.10956e-22
Annotation Cluster 2	Enrichment Score: 32.982586159683166
Category	Term	Count	%	PValue	Genes	List Total	Pop Hits	Pop Total	Fold Enrichment	Bonferroni	Benjamini	FDR
UP_KW_CELLULAR_COMPONENT	KW-0964~Secreted	404	20.3424	1.62691e-39	SERPINE3, SCT, COL12A1, SERPINE1, DMP1, ISM2, IL4I1, ISLR, PROK2, PRSS8, PRSS3, PROK1, SERPINF2, PDYN, DKK2, DKK4, ACE2, SPINT1, SPARCL1, CLPSL2, CFB, FREM3, CFH, HHLA1, DHH, PDGFB, PLA2G3, HPR, PLA2G5, LYPD8, C2, C3, ADAMTS15, ADAMTS14, ADAMTS17, SFN, PCDHA6, GSDMD, WNT10B, COL24A1, FN1, RNASE13, LYZ, CP, COL1A1, COL1A2, HAMP, DAND5, SFTA3, ELN, ADM, MMP21, ADAMTSL4, GNLY, CHL1, ADAMTSL3, LEFTY1…	1765	2217	18049	1.86348	8.94802e-38	8.94802e-38	8.62264e-38
GOTERM_CC_DIRECT	GO:0005615~extracellular space	336	16.9184	2.77943e-37	SPARC, HPSE2, SERPINE3, SCT, COL12A1, SERPINE1, FZD10, ICAM1, LGALS1, ANPEP, CHEK1, TNFSF10, PRSS8, LGALS9, PRSS3, PTGDS, CER1, HABP2, ACTN1, SERPINF2, FIBCD1, HLA-G, DKK2, DKK4, SFRP4, ACE2, AZGP1, SPINT1, SFRP5, HMSD, SPARCL1, COL8A1, CFB, FREM3, WFDC11, CFH, DHH, PDGFB, PLA2G3, PRH2, CD1E, HPR, KLK2, PRH1, KLK6, C2, LYPD8, C3, ADAMTS15, APOH, STC2, OTOG, HMOX1, SFN, S100A14, APOE, CD14, TNFSF1…	1885	1867	20795	1.98537	2.12348e-34	2.12348e-34	2.02064e-34
GOTERM_CC_DIRECT	GO:0005576~extracellular region	382	19.2346	3.07669e-34	SPARC, SCT, HHIP, COL12A1, SERPINE1, DMP1, ICAM4, ISM2, VPREB3, IL4I1, ISLR, LGALS1, TNFSF10, KDR, PROK2, PRSS8, HMCN1, PRSS3, PTGDS, CER1, PROK1, HABP2, IL15RA, MUCL1, IL1R1, ACTN1, IL1R2, SERPINF2, PDYN, DKK2, SFRP4, ACE2, AZGP1, SPINT1, FNDC1, IL23A, SPARCL1, COL8A1, CLPSL2, MXRA5, CFB, CFH, HHLA1, TSHZ2, PDGFB, PLA2G3, PRH2, HPR, PLA2G5, KLK2, LYPD5, ART5, PRH1, KLK6, C2, LYPD8, C3, OTOA, CRA…	1885	2313	20795	1.82195	2.35059e-31	7.8353e-32	7.45584e-32
UP_KW_DOMAIN	KW-0732~Signal	637	32.0745	8.43826e-24	ZNF177, SERPINE3, SCT, EQTN, COL12A1, SERPINE1, TMEM95, DMP1, FZD10, F11R, ISM2, VPREB3, IL4I1, ISLR, TMEM89, PROK2, PRSS8, PRSS3, PROK1, ABHD14A-ACY1, UNC5A, SERPINF2, CACNA2D4, PDYN, DKK2, GABRG2, GABRG1, DKK4, ACE2, SPINT1, RNF128, ERVW-1, SPARCL1, CLPSL2, CFB, FREM3, CFH, HHLA1, DHH, PDGFB, IL20RA, PLA2G3, HPR, PLA2G5, LYPD5, SLC5A4, LYPD8, C2, C3, ADAMTS15, ADAMTS14, RDH12, TERT, ADAMTS17, P…	1534	4415	14625	1.37556	2.61586e-22	2.61586e-22	2.10956e-22
Annotation Cluster 3	Enrichment Score: 17.660302490260587
Category	Term	Count	%	PValue	Genes	List Total	Pop Hits	Pop Total	Fold Enrichment	Bonferroni	Benjamini	FDR
UP_KW_CELLULAR_COMPONENT	KW-0272~Extracellular matrix	93	4.68278	1.5749e-26	COL18A1, SPARC, ECM2, HPSE2, COL14A1, ELN, COL12A1, DMP1, HAPLN1, HAPLN2, COMP, ADAMTS4, ADAMTS5, ADAMTS2, LGALS1, CHL1, ADAMTS1, ADAMTSL4, ADAMTSL3, HMCN1, ADAMTS6, HABP2, TGM2, SBSPON, TECTB, POSTN, MMP7, VWF, MMP1, MMP2, MMP3, WNT9B, WNT9A, MMP9, DCN, MMP13, ENAM, COL4A4, COL6A2, COL4A3, TFF3, COL6A3, COL8A1, COL21A1, SPARCL1, MMP19, ZP1, COL6A6, ANGPTL4, COL6A5, FREM3, COL15A1, COL11A1, WNT8A…	1765	283	18049	3.36051	8.66193e-25	4.33097e-25	4.17348e-25
GOTERM_BP_DIRECT	GO:0030198~extracellular matrix organization	52	2.61833	2.01684e-15	COL18A1, ECM2, HPSE2, COL14A1, DMP1, MMP21, ADAMTS4, ADAMTS5, ADAMTS2, ADAMTS1, ADAMTSL4, ADAMTSL3, ADAMTS6, CSGALNACT1, PDGFRA, POSTN, MMP7, MMP1, MMP2, ITGA2, MMP3, SPINK5, MMP9, SERPINB5, MMP14, MMP13, SPINT1, COL4A3, ITGA8, COL8A1, MMP19, COL6A6, COL6A5, COL15A1, COL11A1, PAPLN, TNFRSF11B, FBLN2, THSD4, COL19A1, ADAMTS15, ADAMTS14, ADAMTS17, IMPG1, COL24A1, FOXF2, WNT3A, COL1A1, COL3A1, COL1A…	1790	164	19478	3.45025	1.16827e-11	3.93015e-12	3.80914e-12
GOTERM_CC_DIRECT	GO:0031012~extracellular matrix	58	2.92044	3.2898e-13	ECM2, HPSE2, COL14A1, CRISP3, ELN, DMP1, MMP21, HAPLN1, HAPLN2, COMP, ADAMTS4, ADAMTS5, ADAMTS2, ESM1, ADAMTS1, ADAMTSL3, HMCN1, ADAMTS6, TGM2, POSTN, MMP7, VWF, MMP1, MMP2, MMP3, MMP9, MMP14, MMP13, LOX, ENAM, COL6A2, COL6A3, MMP19, COL6A6, IGFALS, TLR3, LRRC15, LTBP2, TNFRSF11B, THBS1, FBLN2, COL19A1, ADAMTS15, ADAMTS14, ADAMTS17, OTOG, PI3, APOE, MUC4, IMPG1, WNT4, MUC6, TGFB1, LUM, FN1, NYX, …	1885	223	20795	2.86927	2.51325e-10	3.59058e-11	3.41669e-11
Annotation Cluster 4	Enrichment Score: 16.431310689697803
Category	Term	Count	%	PValue	Genes	List Total	Pop Hits	Pop Total	Fold Enrichment	Bonferroni	Benjamini	FDR
UP_SEQ_FEATURE	TOPO_DOM:Extracellular	484	24.3706	1.70228e-37	MRGPRF, TMEM95, SLC4A1, SLCO6A1, MRGPRE, FZD10, F11R, GJA1, HTR7, GJA3, TMEM89, GJA5, C3AR1, CMKLR1, UNC5A, FIBCD1, CACNA2D4, OR10AD1, GABRG2, TRHR, GABRG1, CLDN6, ACE2, CLDN5, SCN10A, CLDN4, SLC5A9, CLDN3, GPR160, ERVW-1, AGTR1, AGTR2, IL20RA, SLC5A1, SLC5A2, SLC5A4, GJC3, KLRK1, GALR2, OCSTAMP, KCNMB1, SYNDIG1, PCDHA4, PCDHA3, PCDHA9, PCDHA8, PCDHA6, GPR17, HLA-DRB5, ST14, GPR12, ABCA4, GP6, GR…	1934	3012	20675	1.71783	1.15023e-33	5.75116e-34	5.69668e-34
GOTERM_CC_DIRECT	GO:0005886~plasma membrane	746	37.5629	2.11806e-36	EQTN, SERPINE1, MRGPRF, SLC4A1, SLCO6A1, MRGPRE, FZD10, SLA2, ANKRD20A1, F11R, ABCA13, GJA1, HTR7, EVA1A, GJA3, GNAT2, CAPNS2, GNAT3, GJA5, C3AR1, PRSS8, GNAT1, CMKLR1, PRKCH, UNC5A, SYTL1, PDYN, SYTL4, OR10AD1, GABRG2, TRHR, GABRG1, CLDN6, ACE2, CLDN5, SCN10A, CLDN4, SLC5A9, CLDN3, SPINT1, GPR160, ERVW-1, AGTR1, ENTHD1, AGTR2, CFB, SKAP2, DHH, CLCNKB, IL20RA, CLCNKA, PLA2G3, PLA2G5, SLC5A1, MEFV…	1885	5597	20795	1.47039	1.6182e-33	8.09099e-34	7.69915e-34
UP_SEQ_FEATURE	TOPO_DOM:Cytoplasmic	565	28.4491	9.48967e-31	ZNF177, EQTN, MRGPRF, TMEM95, SLC4A1, SLCO6A1, MRGPRE, FZD10, F11R, GJA1, HTR7, GJA3, CREB3L3, TMEM89, GJA5, C3AR1, CMKLR1, UNC5A, FIBCD1, TOMM20L, CACNA2D4, OR10AD1, GABRG2, TRHR, GABRG1, CLDN6, ACE2, CLDN5, SCN10A, CLDN4, SLC5A9, CLDN3, GPR160, ERVW-1, AGTR1, AGTR2, CLCNKB, IL20RA, CLCNKA, SLC5A1, SLC5A2, SLC5A4, GJC3, KLRK1, GALR2, OCSTAMP, KCNMB1, SYNDIG1, HMOX1, PCDHA4, CHST13, PCDHA3, PCDHA…	1934	3923	20675	1.53964	6.41217e-27	2.13739e-27	2.11715e-27
UP_KW_CELLULAR_COMPONENT	KW-1003~Cell membrane	546	27.4924	1.9429e-16	MRGPRF, SLC4A1, SLCO6A1, MRGPRE, FZD10, SLA2, F11R, GJA1, HTR7, GJA3, CAPNS2, GJA5, C3AR1, PRSS8, CMKLR1, UNC5A, SYTL1, SYTL4, OR10AD1, GABRG2, TRHR, GABRG1, CLDN6, ACE2, CLDN5, SCN10A, CLDN4, SLC5A9, CLDN3, SPINT1, GPR160, ERVW-1, AGTR1, AGTR2, DHH, CLCNKB, CLCNKA, PLA2G3, PLA2G5, SLC5A1, SLC5A2, LYPD5, SLC5A4, LYPD8, XKRX, CRACR2A, GJC3, KLRK1, GALR2, SYNDIG1, PCDHA4, PCDHA3, NCKAP1L, PCDHA9, P…	1765	4134	18049	1.35061	1.22125e-14	3.56199e-15	3.43246e-15
UP_SEQ_FEATURE	TRANSMEM:Helical	646	32.5277	4.33416e-13	ZNF177, EQTN, MRGPRF, TMEM95, SLC4A1, SLCO6A1, MRGPRE, FZD10, F11R, ABCA13, GJA1, EVA1A, GJA3, TMEM89, GJA5, C3AR1, CYP1B1, PRSS8, CMKLR1, UNC5A, FIBCD1, TOMM20L, HOGA1, CACNA2D4, OR10AD1, GABRG2, GABRG1, CLDN6, CH25H, ACE2, CLDN5, SCN10A, CLDN4, SLC5A9, CLDN3, SPINT1, RNF128, GPR160, ERVW-1, AGTR1, IDO2, CLCNKB, IL20RA, CLCNKA, CEBPZOS, SLC5A1, SLC5A2, IQGAP2, SLC5A4, KIAA0040, XKRX, GJC3, KLRK1…	1934	5451	20675	1.26691	2.92869e-09	7.32148e-10	7.25213e-10
UP_KW_DOMAIN	KW-1133~Transmembrane helix	709	35.6999	2.95284e-07	ZNF177, EQTN, MRGPRF, TMEM95, SLC4A1, SLCO6A1, MRGPRE, FZD10, F11R, ABCA13, GJA1, HTR7, EVA1A, GJA3, CREB3L3, TMEM89, GJA5, C3AR1, CYP1B1, PRSS8, CMKLR1, UNC5A, FIBCD1, TOMM20L, HOGA1, CACNA2D4, OR10AD1, GABRG2, TRHR, GABRG1, CLDN6, CH25H, ACE2, CLDN5, SCN10A, CLDN4, SLC5A9, CLDN3, SPINT1, RNF128, GPR160, ERVW-1, AGTR1, AGTR2, IDO2, CLCNKB, IL20RA, CLCNKA, CEBPZOS, SLC5A1, SLC5A2, IQGAP2, SLC5A4,…	1534	5880	14625	1.14958	9.15378e-06	3.05127e-06	2.4607e-06
UP_KW_DOMAIN	KW-0812~Transmembrane	710	35.7503	1.28768e-06	ZNF177, EQTN, MRGPRF, TMEM95, SLC4A1, SLCO6A1, MRGPRE, FZD10, F11R, ABCA13, GJA1, HTR7, EVA1A, GJA3, CREB3L3, TMEM89, GJA5, C3AR1, CYP1B1, PRSS8, CMKLR1, UNC5A, FIBCD1, TOMM20L, HOGA1, CACNA2D4, OR10AD1, GABRG2, TRHR, GABRG1, CLDN6, CH25H, ACE2, CLDN5, SCN10A, CLDN4, SLC5A9, CLDN3, SPINT1, RNF128, GPR160, ERVW-1, AGTR1, AGTR2, IDO2, CLCNKB, IL20RA, CLCNKA, CEBPZOS, SLC5A1, SLC5A2, IQGAP2, SLC5A4,…	1534	5939	14625	1.13977	3.99174e-05	9.97954e-06	8.04801e-06
UP_KW_CELLULAR_COMPONENT	KW-0472~Membrane	879	44.2598	0.00109475	EQTN, TMEM95, FZD10, SLA2, F11R, HTR7, CAPNS2, TMEM89, C3AR1, GBP7, UNC5A, FIBCD1, TOMM20L, CACNA2D4, OR10AD1, CLDN6, CH25H, CLDN5, ACE2, CLDN4, SLC5A9, CLDN3, SPINT1, AGTR1, AGTR2, IDO2, HPD, DHH, IL20RA, CLCNKB, CLCNKA, PLA2G3, SLC5A1, PLA2G5, SLC5A2, IQGAP2, LYPD5, SLC5A4, KIAA0040, LYPD8, KLRK1, RDH12, KCNMB1, SYNDIG1, LYN, MYH7B, GPR17, SDR42E1, HLA-DRB5, GPR12, ABCA4, GRIN2B, COL1A1, PCDHGA…	1765	8353	18049	1.07611	0.0584657	0.0150529	0.0145055
GOTERM_CC_DIRECT	GO:0016020~membrane	534	26.8882	0.0109462	SLC4A1, ABCA13, HTR7, EVA1A, CREB3L3, TMEM89, CYP1B1, GNAT1, CMKLR1, PRKCH, UNC5A, FIBCD1, SYTL1, HOGA1, CACNA2D4, SYTL4, GABRG2, ACE2, CLDN5, SLC5A9, CLDN3, SPINT1, RNF128, GPR160, AGTR1, IDO2, FREM3, PDGFB, IL20RA, SLC5A2, IQGAP2, KIAA0040, NCAPH, CRACR2A, KLRK1, GALR2, OCSTAMP, HMOX1, CHST13, NCKAP1L, GSDMD, MYH7B, SDR42E1, GPR17, HLA-DRB5, ST14, ABCA4, GRIN2B, COL1A1, FA2H, RNF222, NOX4, NOX5…	1885	5415	20795	1.0879	0.999777	0.160824	0.153036
Annotation Cluster 5	Enrichment Score: 10.08205699165242
Category	Term	Count	%	PValue	Genes	List Total	Pop Hits	Pop Total	Fold Enrichment	Bonferroni	Benjamini	FDR
UP_KW_BIOLOGICAL_PROCESS	KW-0406~Ion transport	129	6.49547	5.28113e-16	PKD2L1, SLC4A1, SLCO6A1, PKD2L2, BEST2, ATP12A, SLC9C1, BEST4, PIEZO1, SLC39A5, SCN1A, TPTE2, CHRNB4, SLC30A8, SLC30A3, SLC30A2, KCNK15, KCNK16, CACNA2D4, KCNK17, GABRG2, GABRG1, SCNN1G, CLDN4, SCN10A, SLC5A9, KCNQ1, SCNN1A, ATP6V0D2, CFTR, GRIA1, KCNE3, KCNE4, SLC22A2, CHRNA6, SLC22A1, ITPR1, CLCNKB, ITPR2, CLCNKA, SLC5A1, SLC5A2, SLC5A4, CACNA1G, TRPM1, TRPM2, SLCO1B1, CRACR2A, CALHM1, CALHM2, …	1110	648	11523	2.0666	8.16014e-14	7.76326e-14	6.75984e-14
UP_KW_MOLECULAR_FUNCTION	KW-0407~Ion channel	89	4.48137	5.37923e-15	GABRB1, KCNK9, KCNC2, PKD2L1, PKD2L2, BEST2, RYR3, BEST4, CNGA1, PIEZO1, CNGA3, CNGA4, PANX3, SCN1A, TRPC7, TPTE2, GRID2, CHRNB4, TRPC6, TRPC4, KCNK15, HTR3A, KCNK16, CACNA2D4, HTR3B, KCNK17, GABRG2, GABRG1, TMC2, TMEM37, ANO1, SCNN1G, SCN10A, CLDN4, KCNQ1, SCNN1A, SCN4A, TLR4, CFTR, GRIA1, KCNE3, KCNE4, CATSPER4, CHRNA6, CLCNKB, UCP1, ITPR1, CLCNKA, ITPR2, KCNA5, KCNA7, CLCN1, CACNA1G, TRPM1, TR…	1250	357	11952	2.3837	5.91527e-13	5.97095e-13	4.73373e-13
UP_KW_BIOLOGICAL_PROCESS	KW-0813~Transport	216	10.8761	0.199702	SLC46A2, AQP8, AQP9, PKD2L1, SLC4A1, SLCO6A1, PKD2L2, ABCA13, PIEZO1, PTGDS, SCN1A, KCNK15, KCNK16, SLC6A11, KCNK17, CACNA2D4, SLC51B, GABRG2, GABRG1, SCN10A, CLDN4, SLC5A9, KCNQ1, ATP6V0D2, CFTR, SLC35D3, SLC22A2, SLC22A1, CLCNKB, CLCNKA, PIK3R2, SLC5A1, SLC5A2, SLC5A4, TRPM1, SEC14L2, TRPM2, CRACR2A, KCNMB1, ATP6V0A4, TRPM8, APOE, SLC10A2, ABCA4, GRIN2B, GRIN3B, FXYD4, MYO5B, FXYD2, FXYD1, NOX5…	1110	2123	11523	1.0562	1	0.716004	0.623459
Annotation Cluster 6	Enrichment Score: 8.671201655217963
Category	Term	Count	%	PValue	Genes	List Total	Pop Hits	Pop Total	Fold Enrichment	Bonferroni	Benjamini	FDR
INTERPRO	IPR017970:Homeobox_CS	55	2.76939	1.75164e-13	HMX3, SIX1, OTP, HOXC13, MEOX1, SIX2, NKX1-2, NKX1-1, GSC2, PITX2, MNX1, EMX1, NKX6-2, EN2, EN1, PAX6, POU5F1, POU3F4, ARGFX, LMX1A, HOXB3, HOXB2, LMX1B, HMX2, DLX2, DLX3, DLX5, DLX6, DBX1, HOXD13, BARX1, POU5F1B, GBX2, HLX, NKX2-1, SHOX, MSX1, OTX1, NKX6-1, GSX1, PRRX1, IRX6, IRX4, PRRX2, EVX1, EVX2, PHOX2B, POU4F3, TLX2, LHX1, TLX1, NANOG, LHX5, LHX8, VSX2	1967	194	20808	2.99907	6.38229e-10	6.38121e-10	6.24458e-10
UP_SEQ_FEATURE	DNA_BIND:Homeobox	58	2.92044	1.00346e-11	HMX3, SIX1, OTP, HOXC13, MEOX1, TPRXL, SIX2, NKX1-2, NKX1-1, GSC2, PITX2, MNX1, CERS3, EMX1, NKX6-2, SEBOX, EN2, EN1, PAX6, POU5F1, POU5F2, POU3F4, ARGFX, LMX1A, HOXB3, HOXB2, LMX1B, HMX2, DLX2, DLX3, DLX5, DLX6, DBX1, HOXD13, BARX1, POU5F1B, GBX2, HLX, NKX2-1, SHOX, MSX1, OTX1, NKX6-1, GSX1, PRRX1, IRX6, PRRX2, EVX1, EVX2, PHOX2B, POU4F3, TLX2, LHX1, TLX1, NANOG, LHX5, LHX8, VSX2	1934	234	20675	2.64973	6.78033e-08	1.35607e-08	1.34323e-08
INTERPRO	IPR001356:HD	60	3.02115	1.04778e-10	HMX3, SIX1, OTP, HOXC13, MEOX1, TPRXL, SIX2, NKX1-2, NKX1-1, GSC2, PITX2, MNX1, CERS3, EMX1, NKX6-2, SEBOX, EN2, EN1, PAX6, POU5F1, POU5F2, POU3F4, ARGFX, LMX1A, HOXB3, HOXB2, LMX1B, HMX2, DLX2, DLX3, DLX5, DLX6, TSHZ2, DBX1, HOXD13, BARX1, POU5F1B, GBX2, HLX, NKX2-1, SHOX, MSX1, OTX1, NKX6-1, GSX1, PRRX1, IRX6, IRX4, PRRX2, EVX1, EVX2, PHOX2B, POU4F3, TLX2, LHX1, TLX1, NANOG, LHX5, LHX8, VSX2	1967	258	20808	2.46013	3.81707e-07	1.27236e-07	1.24511e-07
SMART	SM00389:HOX	60	3.02115	3.38473e-09	HMX3, SIX1, OTP, HOXC13, MEOX1, TPRXL, SIX2, NKX1-2, NKX1-1, GSC2, PITX2, MNX1, CERS3, EMX1, NKX6-2, SEBOX, EN2, EN1, PAX6, POU5F1, POU5F2, POU3F4, ARGFX, LMX1A, HOXB3, HOXB2, LMX1B, HMX2, DLX2, DLX3, DLX5, DLX6, TSHZ2, DBX1, HOXD13, BARX1, POU5F1B, GBX2, HLX, NKX2-1, SHOX, MSX1, OTX1, NKX6-1, GSX1, PRRX1, IRX6, IRX4, PRRX2, EVX1, EVX2, PHOX2B, POU4F3, TLX2, LHX1, TLX1, NANOG, LHX5, LHX8, VSX2	1144	252	10706	2.22819	1.37082e-06	1.37082e-06	1.29974e-06
UP_KW_DOMAIN	KW-0371~Homeobox	60	3.02115	3.67277e-09	HMX3, SIX1, OTP, HOXC13, MEOX1, TPRXL, SIX2, NKX1-2, NKX1-1, GSC2, PITX2, MNX1, EMX1, NKX6-2, SEBOX, EN2, EN1, PROX2, PAX6, POU5F1, POU5F2, POU3F4, ARGFX, LMX1A, HOXB3, HOXB2, LMX1B, HMX2, DLX2, DLX3, DLX5, DLX6, TSHZ2, DBX1, HOXD13, BARX1, POU5F1B, GBX2, HLX, NKX2-1, SHOX, MSX1, OTX1, NKX6-1, GSX1, PRRX1, IRX6, IRX4, PRRX2, EVX1, EVX2, PHOX2B, POU4F3, TLX2, LHX1, TLX1, NANOG, LHX5, LHX8, VSX2	1534	256	14625	2.23451	1.13856e-07	5.6928e-08	4.59097e-08
INTERPRO	IPR020479:HD_metazoa	29	1.46022	1.74149e-08	HMX3, DLX2, DLX3, DLX5, DLX6, DBX1, BARX1, MEOX1, GBX2, HLX, NKX2-1, NKX1-2, NKX1-1, MSX1, NKX6-1, PITX2, MNX1, EMX1, NKX6-2, GSX1, EN2, EN1, EVX1, EVX2, TLX2, TLX1, HOXB3, HOXB2, HMX2	1967	93	20808	3.29869	6.34404e-05	1.26885e-05	1.24168e-05
INTERPRO	IPR009057:Homeodomain-like_sf	62	3.12185	1.80886e-07	HMX3, SIX1, OTP, HOXC13, MEOX1, TPRXL, SIX2, NKX1-2, NKX1-1, GSC2, MYBL2, PITX2, MNX1, CERS3, EMX1, NKX6-2, SEBOX, EN2, EN1, PROX2, PAX6, POU5F1, POU5F2, POU3F4, ARGFX, LMX1A, HOXB3, HOXB2, LMX1B, HMX2, DLX2, DLX3, DLX5, DLX6, TSHZ2, DBX1, HOXD13, BARX1, POU5F1B, GBX2, HLX, NKX2-1, SHOX, MSX1, OTX1, NKX6-1, GSX1, PRRX1, IRX6, IRX4, PRRX2, EVX1, EVX2, PHOX2B, POU4F3, TLX2, LHX1, TLX1, NANOG, LHX5,…	1967	327	20808	2.00572	0.000658751	5.33993e-05	5.2256e-05
UP_SEQ_FEATURE	DOMAIN:Homeobox	28	1.40987	5.9201e-05	DLX2, DLX3, DLX5, DLX6, HOXC13, POU5F1B, HLX, SIX2, SHOX, MSX1, OTX1, NKX6-1, PITX2, MNX1, CERS3, EMX1, PRRX1, PRRX2, PAX6, POU5F1, PHOX2B, POU3F4, LHX1, HOXB3, NANOG, LMX1B, LHX8, VSX2	1934	130	20675	2.30252	0.329702	0.00888936	0.00880516
Annotation Cluster 7	Enrichment Score: 7.333936867045252
Category	Term	Count	%	PValue	Genes	List Total	Pop Hits	Pop Total	Fold Enrichment	Bonferroni	Benjamini	FDR
UP_KW_MOLECULAR_FUNCTION	KW-0217~Developmental protein	166	8.35851	8.77514e-09	RTL1, OTP, FZD10, SLC9C1, TPRXL, FGF8, ANPEP, NKX1-2, KDR, PITX2, TCP11, TP63, EOMES, PDGFRA, RNF43, NANOS2, MEF2C, NKX6-2, UNC5A, PAQR5, EPHA8, NANOS3, THEMIS, ISLR2, MITF, SHISA2, DKK2, OVOL2, DKK4, SFRP4, SPATA16, LMX1A, SFRP5, APLNR, HOXB3, PKP1, HOXB2, LMX1B, TSSK4, SPATA19, TSSK2, ASF1B, GCM1, DLX2, BEX1, DLX3, DDX4, DHH, DLX5, EPAS1, DLX6, FOXG1, NOTCH4, TSHZ2, PDGFB, TWIST1, NEUROD1, SOHL…	1250	1037	11952	1.53059	9.74041e-07	2.4351e-07	1.93053e-07
UP_KW_MOLECULAR_FUNCTION	KW-9996~Developmental protein	166	8.35851	8.77514e-09	RTL1, OTP, FZD10, SLC9C1, TPRXL, FGF8, ANPEP, NKX1-2, KDR, PITX2, TCP11, TP63, EOMES, PDGFRA, RNF43, NANOS2, MEF2C, NKX6-2, UNC5A, PAQR5, EPHA8, NANOS3, THEMIS, ISLR2, MITF, SHISA2, DKK2, OVOL2, DKK4, SFRP4, SPATA16, LMX1A, SFRP5, APLNR, HOXB3, PKP1, HOXB2, LMX1B, TSSK4, SPATA19, TSSK2, ASF1B, GCM1, DLX2, BEX1, DLX3, DDX4, DHH, DLX5, EPAS1, DLX6, FOXG1, NOTCH4, TSHZ2, PDGFB, TWIST1, NEUROD1, SOHL…	1250	1037	11952	1.53059	9.74041e-07	2.4351e-07	1.93053e-07
UP_KW_BIOLOGICAL_PROCESS	KW-0221~Differentiation	120	6.0423	1.29325e-06	CPNE6, OTP, SLC9C1, CDC20, FGF8, ANPEP, KDR, TCP11, EOMES, NANOS2, MEF2C, PRKCH, PAQR5, NANOS3, RUNX2, SPOCD1, SFRP4, SPATA16, SFRP5, TSSK4, SPATA19, TSSK2, FKBP6, ASF1B, EPHA2, DLX2, BEX1, DDX4, EPAS1, NOTCH4, TWIST1, RASAL1, FOXO1, RASGRP4, NKAPL, NEUROD1, KLC3, KLRK1, SOHLH1, OCSTAMP, MORC1, FGF23, SYT3, PLK5, GADD45B, SRD5A2, TDRD5, BMP7, BMP5, TDRD1, BMP4, DAB2, BMP2, LHX1, MYF6, MYCBPAP, CS…	1110	812	11523	1.53415	0.000190089	3.80214e-05	3.31071e-05
Annotation Cluster 8	Enrichment Score: 7.241051419746542
Category	Term	Count	%	PValue	Genes	List Total	Pop Hits	Pop Total	Fold Enrichment	Bonferroni	Benjamini	FDR
GOTERM_MF_DIRECT	GO:0005125~cytokine activity	52	2.61833	1.65612e-11	IL22, IL25, EPO, TNFSF13B, TNFSF10, CER1, LEFTY1, IL15, IL13, ADIPOQ, WNT9B, IL16, WNT9A, GREM1, IL1A, IL23A, LTA, CTF1, WNT8A, WNT8B, TNFRSF11B, SPP1, NDP, LEFTY2, WNT2, WNT4, IL32, TNFSF18, GDF10, WNT10B, TGFB2, TGFB1, GDF15, WNT3A, WNT7B, CMTM5, LIF, IL36G, INHBB, INHBA, GDF5, BMP7, MSMP, BMP5, INHBE, GDF7, VEGFA, BMP4, BMP2, CD40LG, IL17F, CMTM2	1853	194	19253	2.785	2.91643e-08	5.83286e-09	5.62419e-09
KEGG_PATHWAY	hsa04060:Cytokine-cytokine receptor interaction	63	3.17221	3.08712e-06	IL22, CXCL6, IL25, EPO, CXCL3, CXCL2, CXCL5, TNFSF13B, GHR, TNFSF10, TNFRSF8, CCR4, IL15RA, IL15, IL1R1, IL1R2, IL13, IL16, NGF, OSMR, TNFRSF1B, IL1A, IL23A, IL3RA, LTA, CX3CR1, CTF1, CCL3L3, IL20RA, TNFRSF11B, IL2RG, CSF2RA, IL1RL1, IL21R, CCL2, IL12RB1, IL12RB2, IL32, TNFSF18, CCL25, GDF10, TGFB2, TGFB1, GDF15, LIF, IL36G, INHBB, INHBA, GDF5, BMP7, BMP5, INHBE, GDF7, BMP4, BMP2, CD4, CXCL11, CD…	998	298	8534	1.80778	0.0010429	8.69539e-05	6.99747e-05
UP_KW_MOLECULAR_FUNCTION	KW-0202~Cytokine	43	2.16516	3.69998e-06	CXCL6, IL22, CTF1, IL25, CCL3L3, CXCL3, CXCL2, CXCL5, TNFSF13B, TNFSF10, SPP1, CCL2, LEFTY2, CER1, IL32, CCL25, TNFSF18, GDF10, LEFTY1, IL15, GDF15, CMTM5, IL13, LIF, IL36G, IL16, GDF5, BMP7, MSMP, BMP5, GDF7, BMP4, GREM1, IL1A, BMP2, CXCL11, CXCL12, CD40LG, IL23A, LTA, IL17F, CMTM2, CCL28	1250	195	11952	2.10846	0.000410615	5.86712e-05	4.65141e-05
Annotation Cluster 9	Enrichment Score: 6.439373587224407
Category	Term	Count	%	PValue	Genes	List Total	Pop Hits	Pop Total	Fold Enrichment	Bonferroni	Benjamini	FDR
INTERPRO	IPR031904:Cadherin_CBD	20	1.00705	1.04141e-10	PCDHGA7, PCDHGA6, PCDHGA5, PCDHGB5, PCDHGA3, PCDHGB3, PCDHGA2, PCDHGB2, PCDHGA1, PCDHA13, PCDHA12, PCDHA11, PCDHA10, PCDHGA11, PCDHGB1, PCDHA4, PCDHA3, PCDHA9, PCDHA8, PCDHA6	1967	37	20808	5.71813	3.79387e-07	1.27236e-07	1.24511e-07
UP_SEQ_FEATURE	DOMAIN:Cadherin 3	32	1.61128	1.72294e-08	PCDHGB5, PCDHGB3, PCDHGB2, CDH9, CDH5, CDH20, CDH1, PCDHA4, PCDHA3, PCDHA9, PCDHA8, PCDHA6, PCDHGA7, PCDHGA6, PCDHGA5, PCDHGA3, PCDHGA2, PCDHGA1, PCDHA13, PCDHB12, PCDHA12, PCDHB11, PCDHA11, PCDHA10, PCDHGA11, PCDHGB1, DSG1, DSG3, CDH15, CDH17, PCDHB8, CDH19	1934	111	20675	3.08188	0.000116412	1.29355e-05	1.28129e-05
UP_SEQ_FEATURE	DOMAIN:Cadherin 4	32	1.61128	1.72294e-08	PCDHGB5, PCDHGB3, PCDHGB2, CDH9, CDH5, CDH20, CDH1, PCDHA4, PCDHA3, PCDHA9, PCDHA8, PCDHA6, PCDHGA7, PCDHGA6, PCDHGA5, PCDHGA3, PCDHGA2, PCDHGA1, PCDHA13, PCDHB12, PCDHA12, PCDHB11, PCDHA11, PCDHA10, PCDHGA11, PCDHGB1, DSG1, DSG3, CDH15, CDH17, PCDHB8, CDH19	1934	111	20675	3.08188	0.000116412	1.29355e-05	1.28129e-05
UP_SEQ_FEATURE	DOMAIN:Cadherin 1	32	1.61128	3.41258e-08	PCDHGB5, PCDHGB3, PCDHGB2, CDH9, CDH5, CDH20, CDH1, PCDHA4, PCDHA3, PCDHA9, PCDHA8, PCDHA6, PCDHGA7, PCDHGA6, PCDHGA5, PCDHGA3, PCDHGA2, PCDHGA1, PCDHA13, PCDHB12, PCDHA12, PCDHB11, PCDHA11, PCDHA10, PCDHGA11, PCDHGB1, DSG1, DSG3, CDH15, CDH17, PCDHB8, CDH19	1934	114	20675	3.00078	0.000230561	2.09625e-05	2.0764e-05
UP_SEQ_FEATURE	DOMAIN:Cadherin 2	32	1.61128	3.41258e-08	PCDHGB5, PCDHGB3, PCDHGB2, CDH9, CDH5, CDH20, CDH1, PCDHA4, PCDHA3, PCDHA9, PCDHA8, PCDHA6, PCDHGA7, PCDHGA6, PCDHGA5, PCDHGA3, PCDHGA2, PCDHGA1, PCDHA13, PCDHB12, PCDHA12, PCDHB11, PCDHA11, PCDHA10, PCDHGA11, PCDHGB1, DSG1, DSG3, CDH15, CDH17, PCDHB8, CDH19	1934	114	20675	3.00078	0.000230561	2.09625e-05	2.0764e-05
INTERPRO	IPR020894:Cadherin_CS	32	1.61128	3.47863e-08	PCDHGB5, PCDHGB3, PCDHGB2, CDH9, CDH5, CDH20, CDH1, PCDHA4, PCDHA3, PCDHA9, PCDHA8, PCDHA6, PCDHGA7, PCDHGA6, PCDHGA5, PCDHGA3, PCDHGA2, PCDHGA1, PCDHA13, PCDHB12, PCDHA12, PCDHB11, PCDHA11, PCDHA10, PCDHGA11, PCDHGB1, DSG1, DSG3, CDH15, CDH17, PCDHB8, CDH19	1967	113	20808	2.99569	0.000126718	2.11211e-05	2.06689e-05
UP_SEQ_FEATURE	DOMAIN:Cadherin 5	30	1.51057	5.12285e-08	PCDHGB5, PCDHGB3, PCDHGB2, CDH9, CDH5, CDH20, CDH1, PCDHA4, PCDHA3, PCDHA9, PCDHA8, PCDHA6, PCDHGA7, PCDHGA6, PCDHGA5, PCDHGA3, PCDHGA2, PCDHGA1, PCDHA13, PCDHB12, PCDHA12, PCDHB11, PCDHA11, PCDHA10, PCDHGA11, PCDHGB1, CDH15, CDH17, PCDHB8, CDH19	1934	104	20675	3.08373	0.000346091	2.88459e-05	2.85727e-05
INTERPRO	IPR013164:Cadherin_N	23	1.15811	5.64849e-08	PCDHGA7, PCDHGA6, PCDHGA5, PCDHGB5, PCDHGA3, PCDHGB3, PCDHGA2, PCDHGB2, PCDHGA1, PCDHA13, PCDHB12, PCDHA12, PCDHB11, PCDHA11, PCDHA10, PCDHGA11, PCDHGB1, PCDHA4, PCDHA3, PCDHA9, PCDHA8, PCDHB8, PCDHA6	1967	65	20808	3.74318	0.000205753	2.57218e-05	2.51711e-05
INTERPRO	IPR002126:Cadherin-like_dom	32	1.61128	1.0301e-07	PCDHGB5, PCDHGB3, PCDHGB2, CDH9, CDH5, CDH20, CDH1, PCDHA4, PCDHA3, PCDHA9, PCDHA8, PCDHA6, PCDHGA7, PCDHGA6, PCDHGA5, PCDHGA3, PCDHGA2, PCDHGA1, PCDHA13, PCDHB12, PCDHA12, PCDHB11, PCDHA11, PCDHA10, PCDHGA11, PCDHGB1, DSG1, DSG3, CDH15, CDH17, PCDHB8, CDH19	1967	118	20808	2.86876	0.000375194	3.41149e-05	3.33845e-05
INTERPRO	IPR015919:Cadherin-like_sf	32	1.61128	1.90555e-07	PCDHGB5, PCDHGB3, PCDHGB2, CDH9, CDH5, CDH20, CDH1, PCDHA4, PCDHA3, PCDHA9, PCDHA8, PCDHA6, PCDHGA7, PCDHGA6, PCDHGA5, PCDHGA3, PCDHGA2, PCDHGA1, PCDHA13, PCDHB12, PCDHA12, PCDHB11, PCDHA11, PCDHA10, PCDHGA11, PCDHGB1, DSG1, DSG3, CDH15, CDH17, PCDHB8, CDH19	1967	121	20808	2.79763	0.000693951	5.33993e-05	5.2256e-05
INTERPRO	IPR050174:Protocadherin/Cadherin-CA	23	1.15811	5.67097e-07	PCDHGA7, PCDHGA6, PCDHGA5, PCDHGB5, PCDHGA3, PCDHGB3, PCDHGA2, PCDHGB2, PCDHGA1, PCDHA13, PCDHB12, PCDHA12, PCDHB11, PCDHA11, PCDHA10, PCDHGA11, PCDHGB1, PCDHA4, PCDHA3, PCDHA9, PCDHA8, PCDHB8, PCDHA6	1967	73	20808	3.33297	0.0020638	0.000129121	0.000126356
SMART	SM00112:CA	32	1.61128	9.29546e-07	PCDHGB5, PCDHGB3, PCDHGB2, CDH9, CDH5, CDH20, CDH1, PCDHA4, PCDHA3, PCDHA9, PCDHA8, PCDHA6, PCDHGA7, PCDHGA6, PCDHGA5, PCDHGA3, PCDHGA2, PCDHGA1, PCDHA13, PCDHB12, PCDHA12, PCDHB11, PCDHA11, PCDHA10, PCDHGA11, PCDHGB1, DSG1, DSG3, CDH15, CDH17, PCDHB8, CDH19	1144	116	10706	2.58163	0.000376395	0.000125489	0.000118982
UP_SEQ_FEATURE	DOMAIN:Cadherin 6	24	1.20846	1.07561e-06	PCDHGA7, PCDHGA6, PCDHGA5, PCDHGB5, PCDHGA3, PCDHGB3, PCDHGA2, PCDHGB2, PCDHGA1, PCDHA13, PCDHB12, PCDHA12, PCDHB11, PCDHA11, PCDHA10, PCDHGA11, PCDHGB1, PCDHA4, PCDHA3, PCDHA9, PCDHA8, CDH17, PCDHB8, PCDHA6	1934	82	20675	3.12886	0.00724157	0.000484528	0.000479938
GOTERM_BP_DIRECT	GO:0007156~homophilic cell adhesion via plasma membrane adhesion molecules	37	1.86304	1.80298e-06	PTPRT, PCDHGB5, PCDHGB3, PCDHGB2, CDH9, CDH5, CDH20, CDH1, PCDHA4, PCDHA3, HMCN1, PCDHA9, PCDHA8, PCDHA6, MPZL2, PCDHGA7, PCDHGA6, PCDHGA5, PCDHGA3, PCDHGA2, PCDHGA1, PCDHA13, PCDHB12, PCDHA12, PCDHB11, PCDHA11, PCDHA10, PCDHGA11, CEACAM1, PCDHGB1, DSG1, DSG3, CDH15, DSCAML1, CDH17, PCDHB8, CDH19	1790	171	19478	2.35449	0.0104849	0.00028487	0.000276099
INTERPRO	IPR032455:Cadherin_C	14	0.704935	6.42928e-05	PCDHGA7, PCDHGA6, PCDHGA5, PCDHGB5, PCDHGA3, PCDHGB3, PCDHGA2, PCDHGB2, PCDHGA1, PCDHB12, PCDHB11, PCDHGA11, PCDHGB1, PCDHB8	1967	41	20808	3.61219	0.208817	0.00688878	0.00674129
GOTERM_BP_DIRECT	GO:0007399~nervous system development	61	3.0715	0.00236762	CHRM1, PCDHGB5, PCDHGB3, PCDHGB2, NRGN, FGF5, CDC20, NRTN, CER1, PCDHGA7, PCDHGA6, MEF2C, PCDHGA5, PCDHGA3, PCDHGA2, NOG, PCDHGA1, ISLR2, SOX14, PROX2, PAX6, PCDHA13, PCDHA12, PCDHA11, PCDHA10, NINJ2, PCDHGB1, ITGA8, HOXB2, LY6H, DSCAML1, BEX1, CTF1, DLX5, DLX6, WNT8B, ZBTB45, GBX2, NTF3, OTOG, PCDHA4, PCDHA3, NDP, PCDHA9, PCDHA8, PCDHA6, NTRK1, TFAP2A, TFAP2B, FN1, INHBA, PCDHB12, PCDHB11, VEGFA…	1790	452	19478	1.46853	0.999999	0.071346	0.0691492
UP_SEQ_FEATURE	DOMAIN:Cadherin	17	0.855992	0.00306563	PCDHGA7, PCDHGA6, PCDHGA3, PCDHA13, PCDHA12, PCDHB11, CDH9, CDH5, CDH1, CDH20, PCDHGB1, PCDHA4, PCDHA3, PCDHA8, CDH17, PCDHB8, CDH19	1934	81	20675	2.24364	1	0.171194	0.169572
Annotation Cluster 10	Enrichment Score: 5.81841407193519
Category	Term	Count	%	PValue	Genes	List Total	Pop Hits	Pop Total	Fold Enrichment	Bonferroni	Benjamini	FDR
GOTERM_BP_DIRECT	GO:0007601~visual perception	55	2.76939	7.16141e-12	COL18A1, KCNK9, RRH, GJA3, GNAT2, CNGA1, CNGA3, HMCN1, GNAT1, ROM1, ABCC6, SOX14, PAX6, BBS10, MYO3B, SFRP5, CLDN19, AIPL1, RGR, PPEF2, CLRN1, RD3, GUCY2D, EPAS1, COL11A1, PRCD, CABP2, PRH2, CRYBA4, TULP2, TULP1, TRPM1, GRK1, RDH12, GRK7, SLITRK6, NDP, SLC38A8, IMPG1, RCVRN, KCNJ10, PDE6G, LUM, CRYBB1, EYA4, ABCA4, TYR, NYX, POU4F3, CRYGC, RP1L1, COL1A1, CRYGA, TH, VSX2	1790	217	19478	2.758	4.18654e-08	5.9808e-09	5.79665e-09
UP_KW_BIOLOGICAL_PROCESS	KW-0844~Vision	32	1.61128	8.33392e-07	RD3, GUCY2D, PRCD, CABP2, TULP1, TRPM1, GRK1, RDH12, GNAT2, GRM6, GRK7, SLITRK6, CNGA1, CNGA3, NDP, GNAT1, HMCN1, RCVRN, PDE6G, ROM1, ABCA4, ABCC6, NYX, RP1L1, BBS10, MYO3B, CLDN19, AIPL1, RGR, PPEF2, VSX2, CLRN1	1110	127	11523	2.61571	0.000122501	3.06272e-05	2.66685e-05
UP_KW_BIOLOGICAL_PROCESS	KW-0716~Sensory transduction	61	3.0715	0.587367	TAS2R9, TAS2R20, RRH, GNAT2, GRM6, CNGA1, CNGA3, HMCN1, GNAT1, CNGA4, OR52B2, TAS2R3, OR4D6, OR4D5, TAS2R5, TAS2R50, OR2D2, ROM1, ABCC6, TAS2R13, TAS2R14, OR10AD1, OR10Z1, BBS10, MYO3B, CLDN19, AIPL1, RGR, OR5A1, PPEF2, OR13C5, OR13C4, CLRN1, RD3, GUCY2D, OR6K3, TAS2R43, PRCD, CABP2, TULP1, TRPM1, GRK1, CALHM1, OR2AK2, RDH12, GRK7, SLITRK6, TRPM8, NDP, RCVRN, TRPA1, OR14A16, OR1L8, PDE6G, ABCA4, …	1110	636	11523	0.99567	1	1	0.876712
Annotation Cluster 11	Enrichment Score: 5.540144616268719
Category	Term	Count	%	PValue	Genes	List Total	Pop Hits	Pop Total	Fold Enrichment	Bonferroni	Benjamini	FDR
UP_KW_PTM	KW-0449~Lipoprotein	144	7.25076	2.24781e-07	NPY2R, TBC1D3E, LDLRAD2, SLA, PKD2L1, SLC4A1, TBC1D3D, SLA2, RAB41, HTR7, GNAT2, GNAT3, GNAT1, TECTB, ARL11, LHCGR, ENTPD1, TICAM2, ANXA13, CYS1, HPCAL4, GABRG2, GABRG1, AGTR1, DPEP1, PGR, LPA, LY6H, CFTR, GRIA1, DHH, HPCA, CABP2, ITPR1, LPL, LPAR3, ADRB2, LYPD5, LYPD8, ARL17B, GRK1, OTOA, CRACR2A, CALHM1, GRK7, APOH, ALDH3B1, DRD1, APOE, CD14, WNT2, DRD4, NTSR1, DRD5, WNT4, GSDMD, LYN, APOBEC3D,…	1391	976	14316	1.51847	7.41776e-06	1.52851e-06	1.07895e-06
UP_SEQ_FEATURE	LIPID:S-palmitoyl cysteine	55	2.76939	2.03011e-06	NPY2R, TBC1D3E, HTR2B, PKD2L1, SLC4A1, TBC1D3D, BRS3, HTR7, BDKRB1, LHCGR, ENTPD1, TACR2, TACR1, OPRM1, HCK, ADORA2B, RHOJ, AGTR1, TLR9, MS4A1, CFTR, GRIA1, PRCD, ITPR1, LPAR3, KCNA5, SGMS2, ADRB2, NOD2, KCNA7, EGFR, CALHM1, PLN, ALDH3B1, DRD1, S1PR5, DRD4, NTSR1, DRD5, GSDMD, LYN, GPR12, CAV1, KCNIP3, GAD2, NMBR, GPR6, CALHM3, ESR1, CD4, TBC1D3K, LPAR6, CD7, FXYD1, RAB40AL	1934	300	20675	1.95988	0.0136238	0.000857341	0.000849221
UP_KW_PTM	KW-0564~Palmitate	65	3.27291	5.25153e-05	ITGB4, NPY2R, TBC1D3E, HTR2B, PKD2L1, SLC4A1, TBC1D3D, BRS3, HTR7, BDKRB1, LHCGR, ENTPD1, TACR2, APOA1, TACR1, OPRM1, GABRG2, GABRG1, SSTR5, HCK, ADORA2B, RHOJ, AGTR1, TLR9, ITGA6, PGR, MS4A1, CFTR, GRIA1, DHH, PRCD, ITPR1, LPAR3, KCNA5, SGMS2, ADRB2, NOD2, KCNA7, EGFR, CALHM1, PLN, ALDH3B1, DNAJC5G, DRD1, S1PR5, DRD4, NTSR1, DRD5, GSDMD, LYN, GPR12, DNAJC5B, CAV1, KCNIP3, GAD2, NMBR, GPR6, CALHM…	1391	403	14316	1.65998	0.00173155	0.00022319	0.000157546
Annotation Cluster 12	Enrichment Score: 5.138719950117546
Category	Term	Count	%	PValue	Genes	List Total	Pop Hits	Pop Total	Fold Enrichment	Bonferroni	Benjamini	FDR
UP_KW_BIOLOGICAL_PROCESS	KW-0399~Innate immunity	76	3.82679	2.31511e-07	SLC46A2, PRDM1, C8B, IFIT3, PSTPIP1, C8G, VSIG4, LBP, GBP6, FGB, FGA, CR2, FCER1G, GBP7, SLC15A2, ANXA1, TICAM2, RSAD2, SYK, DTX3L, MMP3, TLR1, HCK, OAS1, IL23A, IRF1, OAS3, BTK, TLR9, IRF5, TLR7, MASP2, TLR6, SMPDL3B, TLR4, TLR3, CFB, TMEM106A, TLR2, CX3CR1, CFH, SAMD9, NLRC5, IFI6, GATA3, NLRC4, NOD2, DDX60, MEFV, C2, C3, KLRK1, CLEC7A, NLRP2, CD14, KLRC1, SLC15A3, GBP1, GSDMD, LYN, APOBEC3D, A…	1110	431	11523	1.83054	3.40315e-05	1.1344e-05	9.87778e-06
GOTERM_BP_DIRECT	GO:0045087~innate immune response	90	4.53172	4.27799e-07	TRIM72, SLC46A2, NCF1, NCF2, CRISP3, PRDM1, PIK3CG, WFDC3, PSTPIP1, LBP, GBP6, FGB, FGA, FCER1G, GBP7, SLC15A2, ANXA1, TICAM2, RSAD2, SYK, DTX3L, RFPL1, MMP3, TLR1, HCK, ZAP70, OAS1, IL23A, OAS3, BTK, TLR9, ANG, IRF5, TLR7, PPARG, MASP2, TLR6, SMPDL3B, TLR4, TRIM54, TLR3, TRIM55, TMEM106A, TLR2, CX3CR1, WFDC11, CALCA, SAMD9, SRC, NLRC5, IFI6, GATA3, NLRC4, NOD2, DDX60, MEFV, C2, RFPL4B, CLEC7A, R…	1790	570	19478	1.71814	0.00249779	0.000113678	0.000110178
UP_KW_BIOLOGICAL_PROCESS	KW-0391~Immunity	120	6.0423	0.00387284	SLC46A2, PRDM1, ETS1, IFIT3, IL4I1, VSIG4, LGALS9, GBP6, EOMES, GBP7, TICAM2, SLC15A2, RSAD2, CD300A, THEMIS, HLA-G, TYROBP, IL23A, BTK, MASP2, IDO2, CFB, CD274, CFH, CD1E, GATA3, HPR, DDX60, MEFV, C2, C3, CD79B, CRACR2A, KLRK1, CLEC7A, INPP5D, BTLA, NLRP2, CD300LB, CD14, KLRC1, SLC15A3, TNFSF18, GSDMD, LYN, APOBEC3D, HLA-DRB5, APOBEC3G, KLRC2, CD160, DEFA5, SIGLEC10, IL36G, NMI, PARP14, BCL6, GP…	1110	980	11523	1.27115	0.434708	0.0474423	0.0413103
Annotation Cluster 13	Enrichment Score: 5.08217543866675
Category	Term	Count	%	PValue	Genes	List Total	Pop Hits	Pop Total	Fold Enrichment	Bonferroni	Benjamini	FDR
GOTERM_BP_DIRECT	GO:0070588~calcium ion transmembrane transport	36	1.81269	1.10256e-08	CATSPER4, ATP2A3, PKD2L1, PKD2L2, ATP2C2, RYR3, CACNA1G, TRPM1, TRPM2, CALHM1, CNGA1, CNGA3, CACNA1S, TRPM8, CACNG1, CNGA4, CACNG3, PANX3, CACNG5, TRPC7, MCOLN3, TRPC6, TRPA1, KCNJ8, TRPC4, TRPV2, PKDREJ, CACNA2D4, OPRM1, CALHM3, TMC2, TMEM37, GRIN3B, P2RX2, P2RX1, TRPV5	1790	135	19478	2.90175	6.44534e-05	4.60396e-06	4.4622e-06
UP_KW_MOLECULAR_FUNCTION	KW-0107~Calcium channel	23	1.15811	4.87655e-06	TRPC7, TRPC6, TRPA1, CATSPER4, TRPC4, TRPV2, ITPR1, ITPR2, PKD2L1, CACNA2D4, CALHM3, RYR3, CACNA1G, TMEM37, TRPM2, CALHM1, TRPV5, CNGA1, CNGA3, CACNA1S, CNGA4, CACNG1, CACNG3	1250	75	11952	2.93222	0.000541152	6.76622e-05	5.36421e-05
GOTERM_MF_DIRECT	GO:0005262~calcium channel activity	24	1.20846	9.77777e-06	TRPC7, MCOLN3, TRPC6, TRPA1, TRPC4, TRPV2, ITPR1, PKDREJ, PKD2L1, CACNA2D4, PKD2L2, CALHM3, TMC2, TRPM1, TMEM37, TRPM2, GRIN3B, TRPV5, CNGA1, CNGA3, CNGA4, TRPM8, CACNG3, PANX3	1853	90	19253	2.77071	0.0170713	0.000956592	0.00092237
UP_KW_BIOLOGICAL_PROCESS	KW-0109~Calcium transport	27	1.35952	9.86769e-06	CATSPER4, ATP2A3, ITPR1, ITPR2, PKD2L1, ATP2C2, RYR3, CACNA1G, TRPM2, CRACR2A, CALHM1, CNGA1, CNGA3, CACNA1S, CACNG1, CNGA4, CACNG3, TRPC7, TRPC6, TRPA1, TRPC4, TRPV2, CACNA2D4, CALHM3, BSPRY, TMEM37, TRPV5	1110	109	11523	2.57146	0.00144951	0.000207221	0.000180438
GOTERM_BP_DIRECT	GO:0006816~calcium ion transport	17	0.855992	0.00748434	TRPC4, VDR, CAV1, ATP2A3, ITPR1, ITPR2, RYR3, BSPRY, TRPM2, SLN, TRPV5, CNGA1, CACNA1S, CNGA4, CACNG3, RAMP1, CACNG5	1790	90	19478	2.05541	1	0.14831	0.143743
Annotation Cluster 14	Enrichment Score: 5.040776830401134
Category	Term	Count	%	PValue	Genes	List Total	Pop Hits	Pop Total	Fold Enrichment	Bonferroni	Benjamini	FDR
INTERPRO	IPR031904:Cadherin_CBD	20	1.00705	1.04141e-10	PCDHGA7, PCDHGA6, PCDHGA5, PCDHGB5, PCDHGA3, PCDHGB3, PCDHGA2, PCDHGB2, PCDHGA1, PCDHA13, PCDHA12, PCDHA11, PCDHA10, PCDHGA11, PCDHGB1, PCDHA4, PCDHA3, PCDHA9, PCDHA8, PCDHA6	1967	37	20808	5.71813	3.79387e-07	1.27236e-07	1.24511e-07
INTERPRO	IPR013164:Cadherin_N	23	1.15811	5.64849e-08	PCDHGA7, PCDHGA6, PCDHGA5, PCDHGB5, PCDHGA3, PCDHGB3, PCDHGA2, PCDHGB2, PCDHGA1, PCDHA13, PCDHB12, PCDHA12, PCDHB11, PCDHA11, PCDHA10, PCDHGA11, PCDHGB1, PCDHA4, PCDHA3, PCDHA9, PCDHA8, PCDHB8, PCDHA6	1967	65	20808	3.74318	0.000205753	2.57218e-05	2.51711e-05
INTERPRO	IPR050174:Protocadherin/Cadherin-CA	23	1.15811	5.67097e-07	PCDHGA7, PCDHGA6, PCDHGA5, PCDHGB5, PCDHGA3, PCDHGB3, PCDHGA2, PCDHGB2, PCDHGA1, PCDHA13, PCDHB12, PCDHA12, PCDHB11, PCDHA11, PCDHA10, PCDHGA11, PCDHGB1, PCDHA4, PCDHA3, PCDHA9, PCDHA8, PCDHB8, PCDHA6	1967	73	20808	3.33297	0.0020638	0.000129121	0.000126356
UP_SEQ_FEATURE	DOMAIN:Cadherin 6	24	1.20846	1.07561e-06	PCDHGA7, PCDHGA6, PCDHGA5, PCDHGB5, PCDHGA3, PCDHGB3, PCDHGA2, PCDHGB2, PCDHGA1, PCDHA13, PCDHB12, PCDHA12, PCDHB11, PCDHA11, PCDHA10, PCDHGA11, PCDHGB1, PCDHA4, PCDHA3, PCDHA9, PCDHA8, CDH17, PCDHB8, PCDHA6	1934	82	20675	3.12886	0.00724157	0.000484528	0.000479938
UP_SEQ_FEATURE	REPEAT:PXXP 1	9	0.453172	2.02914e-05	PCDHA4, PCDHA3, PCDHA13, PCDHA9, PCDHA12, PCDHA11, PCDHA8, PCDHA10, PCDHA6	1934	15	20675	6.41417	0.128126	0.00428465	0.00424407
UP_SEQ_FEATURE	REPEAT:PXXP 2	9	0.453172	2.02914e-05	PCDHA4, PCDHA3, PCDHA13, PCDHA9, PCDHA12, PCDHA11, PCDHA8, PCDHA10, PCDHA6	1934	15	20675	6.41417	0.128126	0.00428465	0.00424407
UP_SEQ_FEATURE	REPEAT:PXXP 3	9	0.453172	2.02914e-05	PCDHA4, PCDHA3, PCDHA13, PCDHA9, PCDHA12, PCDHA11, PCDHA8, PCDHA10, PCDHA6	1934	15	20675	6.41417	0.128126	0.00428465	0.00424407
UP_SEQ_FEATURE	REPEAT:PXXP 4	9	0.453172	2.02914e-05	PCDHA4, PCDHA3, PCDHA13, PCDHA9, PCDHA12, PCDHA11, PCDHA8, PCDHA10, PCDHA6	1934	15	20675	6.41417	0.128126	0.00428465	0.00424407
UP_SEQ_FEATURE	REPEAT:PXXP 5	8	0.40282	3.20469e-05	PCDHA4, PCDHA3, PCDHA13, PCDHA9, PCDHA12, PCDHA11, PCDHA8, PCDHA10	1934	12	20675	7.12685	0.194703	0.00618688	0.00612828
UP_SEQ_FEATURE	REPEAT:PXXP 6	5	0.251762	0.00035253	PCDHA4, PCDHA3, PCDHA13, PCDHA11, PCDHA10	1934	5	20675	10.6903	0.907677	0.0372195	0.0368669
UP_SEQ_FEATURE	REGION:6 X 4 AA repeats of P-X-X-P	5	0.251762	0.00035253	PCDHA4, PCDHA3, PCDHA13, PCDHA11, PCDHA10	1934	5	20675	10.6903	0.907677	0.0372195	0.0368669
UP_SEQ_FEATURE	REGION:5 X 4 AA repeats of P-X-X-P	3	0.151057	0.133778	PCDHA9, PCDHA12, PCDHA8	1934	7	20675	4.58155	1	1	0.990675
Annotation Cluster 15	Enrichment Score: 4.915117308535295
Category	Term	Count	%	PValue	Genes	List Total	Pop Hits	Pop Total	Fold Enrichment	Bonferroni	Benjamini	FDR
GOTERM_MF_DIRECT	GO:1990837~sequence-specific double-stranded DNA binding	120	6.0423	9.13817e-17	ZNF177, GFI1, PRDM1, NR3C1, ETS1, FERD3L, NR3C2, SPIB, GSC2, PITX2, MNX1, EOMES, MEF2C, NKX6-2, ZBTB32, SOX14, BHLHA15, OVOL1, SOX10, RUNX3, RUNX2, POU3F4, OVOL2, ARGFX, LMX1A, ZFP42, PGR, HOXB2, LMX1B, ATF3, GCM1, DLX2, DLX3, DLX5, DLX6, FOXG1, GATA6, GATA3, GATA2, BHLHE23, NEUROD1, OTX1, ZNF784, TFAP2A, TFAP2B, BORCS8-MEF2B, EGR3, BCL11B, EGR4, NFATC2, EVX1, EVX2, ESR1, FLI1, ESR2, PHOX2B, FOSL…	1853	568	19253	2.19511	1.9551e-13	8.04616e-14	7.7583e-14
GOTERM_MF_DIRECT	GO:0003700~DNA-binding transcription factor activity	110	5.53877	1.18499e-10	GFI1, PRDM1, NR3C1, ETS1, NR3C2, GSC2, PITX2, TP63, EOMES, MEF2C, NKX6-2, FOXH1, TBR1, BHLHA15, SOX10, RUNX3, RUNX2, POU3F4, ZFP42, ZNF835, ZNF438, HOXB3, PGR, LMX1B, ATF3, GCM1, DLX2, DLX3, EPAS1, DLX6, GATA6, GATA3, GATA2, BHLHE23, FOXO1, POU5F1B, NEUROD1, ZSCAN10, NKX2-1, OTX1, TFAP2A, TFAP2B, BORCS8-MEF2B, EGR3, SMAD3, BCL11B, EGR4, FOXF2, VDR, NFATC2, EVX1, ESR1, FLI1, ESR2, FOSL1, MLXIPL, B…	1853	610	19253	1.87364	2.08676e-07	3.47793e-08	3.35351e-08
GOTERM_CC_DIRECT	GO:0000785~chromatin	168	8.45921	1.1859e-10	OTP, NR3C1, ETS1, FERD3L, NR3C2, SPIB, CREB3L3, CHEK1, ANKRD31, NKX1-2, NKX1-1, GSC2, PITX2, MNX1, TP63, TGM2, EOMES, MEF2C, NKX6-2, FOXH1, ZBTB32, SOX14, MITF, TBR1, BHLHA15, SOX10, RUNX3, OVOL3, RUNX2, POU3F4, ARGFX, LMX1A, ZFP42, HOXB3, PGR, HOXB2, LMX1B, ATF3, ASF1B, GCM1, DLX2, DLX3, DLX5, EPAS1, DLX6, FOXG1, TSHZ2, GATA6, TWIST1, GATA3, BHLHE23, FOXO1, POU5F1B, NEUROD1, SOHLH1, NKX2-1, OTX1…	1885	1133	20795	1.63579	9.06024e-08	8.23658e-09	7.83769e-09
GOTERM_BP_DIRECT	GO:0045944~positive regulation of transcription by RNA polymerase II	174	8.76133	1.16114e-09	NR3C1, ETS1, SPIB, IL4I1, MCIDAS, CREB3L3, PITX2, TP63, EOMES, MEF2C, MLIP, HGF, FOXH1, SERPINF2, SOX14, MITF, TBR1, BHLHA15, SOX10, RUNX2, OVOL2, ADCYAP1, LMX1A, IL23A, HOXB3, PKP1, PGR, HOXB2, LMX1B, ATF3, GCM1, DLX2, BEX1, DLX3, DLX5, EPAS1, NOTCH4, GATA6, TWIST1, PIK3R2, GATA3, ADRB2, GATA2, BHLHE23, FOXO1, NEUROD1, GALR2, NKX2-1, NDN, NDP, OTX1, NKX6-1, WNT2, ZNF784, TFAP2A, TFAP2B, BORCS8-M…	1790	1205	19478	1.57128	6.788e-06	6.78802e-07	6.57902e-07
GOTERM_MF_DIRECT	GO:0000981~DNA-binding transcription factor activity, RNA polymerase II-specific	186	9.36556	1.59465e-09	ZNF177, OTP, NR3C1, ETS1, TPRXL, FERD3L, NR3C2, SPIB, ZNF80, CREB3L3, NKX1-2, NKX1-1, GSC2, PITX2, MNX1, TP63, EOMES, MEF2C, NKX6-2, FOXH1, ZBTB32, SOX14, MITF, TBR1, BHLHA15, OVOL1, SOX10, RUNX3, OVOL3, RUNX2, POU3F4, OVOL2, ARGFX, LMX1A, ZNF837, ZFP42, ZNF438, HOXB3, PGR, HOXB2, LMX1B, ZNF555, ATF3, GCM1, DLX2, DLX3, DLX5, EPAS1, DLX6, FOXG1, TSHZ2, GATA6, TWIST1, GATA3, GATA2, BHLHE23, FOXO1, …	1853	1258	19253	1.53623	2.80817e-06	3.51022e-07	3.38464e-07
GOTERM_MF_DIRECT	GO:0001228~DNA-binding transcription activator activity, RNA polymerase II-specific	87	4.38066	5.09237e-08	SIX1, TFCP2L1, HOXC13, NR3C1, ETS1, MEOX1, SPIB, MECOM, CREB3L3, SIX2, MYBL2, TP63, MYOG, MEF2C, FOXH1, SOX14, FOXL2, MITF, ETV1, PAX6, BHLHA15, FOS, SOX10, RUNX2, OVOL2, LMX1A, IRF4, IRF1, HOXB3, HOXB2, IRF5, PPARG, PGR, ATF3, ASCL5, CEBPA, GCM1, FOXC2, DLX2, DLX3, CEBPD, DLX5, EPAS1, NOTCH4, HOXD13, GATA3, GATA2, ASCL2, FOXO1, NEUROD1, GBX2, TBX21, TBX20, SHOX, MSX1, OTX1, ATOH1, ZNF784, TFAP2A…	1853	497	19253	1.8188	8.96726e-05	8.15242e-06	7.86077e-06
GOTERM_MF_DIRECT	GO:0000978~RNA polymerase II cis-regulatory region sequence-specific DNA binding	160	8.05639	4.75461e-06	GFI1, PRDM1, NR3C1, ETS1, SPIB, CREB3L3, NKX1-2, NKX1-1, GSC2, PITX2, TP63, EOMES, MEF2C, NKX6-2, ZBTB32, SOX14, MITF, TBR1, OVOL1, SOX10, RUNX3, OVOL3, RUNX2, POU3F4, OVOL2, ARGFX, ZNF837, ZFP42, ZNF835, HOXB3, PGR, HOXB2, ATF3, GCM1, DLX2, DLX3, DLX5, EPAS1, DLX6, GATA6, GATA3, GATA2, FOXO1, POU5F1B, ZSCAN10, NKX2-1, OTX1, NKX6-1, ZNF784, TFAP2A, TFAP2B, BORCS8-MEF2B, EGR3, SMAD3, BCL11B, EGR4,…	1853	1176	19253	1.41363	0.00833793	0.000492521	0.000474901
GOTERM_BP_DIRECT	GO:0006357~regulation of transcription by RNA polymerase II	189	9.51662	0.00444174	ZNF177, EPO, GFI1, PRDM1, NR3C1, ETS1, CDC14A, TPRXL, FERD3L, NR3C2, SPIB, ZNF80, CREB3L3, NKX1-2, NKX1-1, GSC2, PITX2, TP63, EOMES, NKX6-2, FOXH1, MITF, TBR1, OVOL1, SOX10, RUNX3, OVOL3, RUNX2, POU3F4, OVOL2, SPOCD1, ARGFX, LMX1A, ZNF837, SFRP5, ZFP42, ZNF835, ZNF438, HOXB3, PGR, HOXB2, LMX1B, ZNF555, PPEF2, ATF3, GCM1, DLX2, DLX3, DLX5, EPAS1, DLX6, FOXG1, TSHZ2, TWIST1, GATA2, FOXO1, POU5F1B, …	1790	1711	19478	1.202	1	0.109056	0.105698
UP_KW_MOLECULAR_FUNCTION	KW-0238~DNA-binding	218	10.9768	0.63925	ZNF177, GFI1, TPRXL, FERD3L, SPIB, CREB3L3, NKX1-2, NKX1-1, GSC2, MNX1, TP63, MEF2C, FOXH1, SOX14, BHLHA15, OVOL1, SOX10, RUNX3, RUNX2, OVOL2, ARGFX, ZNF837, ZNF835, HOXB3, HOXB2, NEIL1, ATF3, EPAS1, FOXG1, TSHZ2, GATA6, TWIST1, GATA3, GATA2, POU5F1B, TERT, ZSCAN10, NKX2-1, EGR3, FOXF2, EGR4, NFATC2, FLI1, FOSL1, ZNF37A, SNAI1, NANOG, SIM1, ZNF257, SIM2, VSX2, MESP2, HMX3, FOXE3, RARG, TCF24, TFC…	1250	2116	11952	0.98508	1	1	0.8
GOTERM_MF_DIRECT	GO:0003677~DNA binding	125	6.29406	0.972878	OTP, NR3C1, ETS1, TPRXL, ZFP36, MEIOB, GSC2, PITX2, MNX1, TP63, RAG1, EOMES, MEF2C, NKX6-2, FOXH1, ZBTB32, SOX14, MITF, SOX10, RUNX2, LMX1A, MSH4, HOXB3, PKP1, PGR, ATF3, GCM1, DLX3, EPAS1, DLX6, FOXG1, TSHZ2, GATA3, POU5F1B, TERT, NKX2-1, NDN, OTX1, NKX6-1, TFAP2A, TFAP2B, CDT1, EGR3, SMAD3, EGR4, FOXF2, VDR, TREX2, NFATC2, EVX1, ESR1, FLI1, ESR2, PHOX2B, FOSL1, MLXIPL, BCL6, TLX2, KIF4B, TLX1, …	1853	1500	19253	0.865848	1	1	0.972878
UP_KW_BIOLOGICAL_PROCESS	KW-0805~Transcription regulation	210	10.574	0.976298	ZNF177, GFI1, TPRXL, FERD3L, SPIB, MCIDAS, CREB3L3, MNX1, TP63, MEF2C, FOXH1, SOX14, BHLHA15, OVOL1, SOX10, RUNX3, OVOL3, RUNX2, OVOL2, ARGFX, ZNF837, ZNF835, BTK, COMMD3-BMI1, HOXB3, HOXB2, ATF3, ASF1B, EPAS1, FOXG1, TSHZ2, GATA6, TWIST1, GATA3, GATA2, POU5F1B, SEC14L2, COMMD8, ZSCAN10, NKX2-1, GSDMD, EGR3, FOXF2, BCL11B, EGR4, NFATC2, PARP14, FLI1, ELL3, ZNF37A, NANOG, SIM1, ZNF257, SIM2, DMRTC…	1110	2430	11523	0.89713	1	1	0.976298
UP_KW_BIOLOGICAL_PROCESS	KW-0804~Transcription	210	10.574	0.993781	ZNF177, GFI1, TPRXL, FERD3L, SPIB, MCIDAS, CREB3L3, MNX1, TP63, MEF2C, FOXH1, SOX14, BHLHA15, OVOL1, SOX10, RUNX3, OVOL3, RUNX2, OVOL2, ARGFX, ZNF837, ZNF835, BTK, COMMD3-BMI1, HOXB3, HOXB2, ATF3, ASF1B, EPAS1, FOXG1, TSHZ2, GATA6, TWIST1, GATA3, GATA2, POU5F1B, SEC14L2, COMMD8, ZSCAN10, NKX2-1, GSDMD, EGR3, FOXF2, BCL11B, EGR4, NFATC2, PARP14, FLI1, ELL3, ZNF37A, NANOG, SIM1, ZNF257, SIM2, DMRTC…	1110	2501	11523	0.871662	1	1	0.993781
GOTERM_CC_DIRECT	GO:0005634~nucleus	469	23.6153	1	ZNF177, DMP1, SPIB, GJA1, CREB3L3, TMEM89, NKX1-2, NKX1-1, MNX1, MEF2C, SOX14, BHLHA15, SOX10, SULT2B1, LGALS12, HOXB3, HOXB2, ANKK1, PADI1, ATF3, ASF1B, RD3, ACTL7B, GATA6, GATA3, MEFV, GATA2, POU5F1B, TERT, ZSCAN10, NKX2-1, HMOX1, SFN, C19ORF33, ATRIP, LYN, PLK5, PLK1, NFATC2, CDC6, FLI1, ELL3, FOSL1, ZNF37A, SNAI1, NOSTRIN, NOX4, NANOG, ZNF257, HAMP, DMRTC1B, MESP2, ITK, CDKN1A, RARG, TCF24, F…	1885	6244	20795	0.828624	1	1	1
UP_KW_CELLULAR_COMPONENT	KW-0539~Nucleus	435	21.9033	1	ZNF177, DMP1, SPIB, CREB3L3, NKX1-2, NKX1-1, MNX1, MEF2C, TRIM39-RPP21, SOX14, BHLHA15, SOX10, SULT2B1, LGALS12, HOXB3, HOXB2, ATF3, ASF1B, RD3, GATA6, GATA3, MEFV, GATA2, NCAPH, POU5F1B, FAM124B, TERT, ZSCAN10, NKX2-1, SFN, C19ORF33, ATRIP, GSDMD, LYN, PLK5, PLK1, NFATC2, CDC6, FLI1, ELL3, FOSL1, ZNF37A, SNAI1, NOSTRIN, NOX4, NANOG, ZNF257, MESP2, ITK, CDKN1A, RARG, TCF24, FMN1, TFCP2L1, HOXC13,…	1765	5917	18049	0.751789	1	1	1
Annotation Cluster 16	Enrichment Score: 4.196489900938518
Category	Term	Count	%	PValue	Genes	List Total	Pop Hits	Pop Total	Fold Enrichment	Bonferroni	Benjamini	FDR
INTERPRO	IPR029034:Cystine-knot_cytokine	29	1.46022	3.72982e-10	IL25, PDGFB, NTF3, NRTN, NDP, LEFTY2, CER1, GDF10, TGFB2, LEFTY1, TGFB1, GDF15, NOG, INHBB, INHBA, NGF, GDF5, BMP7, BMP5, INHBE, GDF7, VEGFA, BMP4, GREM1, BMP2, GDNF, IL17F, DAND5, GPHB5	1967	80	20808	3.83472	1.35877e-06	3.39694e-07	3.32421e-07
INTERPRO	IPR001839:TGF-b_C	17	0.855992	7.10089e-08	GDF10, TGFB2, LEFTY1, TGFB1, GDF15, INHBB, INHBA, GDF5, BMP7, BMP5, INHBE, GDF7, BMP4, BMP2, GDNF, NRTN, LEFTY2	1967	37	20808	4.86041	0.000258652	2.87428e-05	2.81274e-05
GOTERM_MF_DIRECT	GO:0008083~growth factor activity	39	1.96375	2.31152e-07	REG1A, PDGFB, FGF5, FGF7, FGF8, NTF3, FGF20, NRTN, LEFTY2, FGF23, PROK1, FGF22, GDF10, TGFB2, LEFTY1, TGFB1, EGF, GDF15, HGF, MACC1, LIF, IGF2, INHBB, IGF1, INHBA, NGF, F2, GDF5, BMP7, AGT, BMP5, INHBE, GDF7, VEGFA, BMP4, BMP2, EPGN, CXCL12, GDNF	1853	164	19253	2.47084	0.000406976	3.13122e-05	3.0192e-05
INTERPRO	IPR015615:TGF-beta-rel	15	0.755287	3.94401e-07	GDF10, TGFB2, LEFTY1, TGFB1, GDF15, INHBB, INHBA, GDF5, BMP7, BMP5, INHBE, GDF7, BMP4, BMP2, LEFTY2	1967	32	20808	4.95869	0.00143577	9.57867e-05	9.37359e-05
UP_KW_MOLECULAR_FUNCTION	KW-0339~Growth factor	35	1.76234	4.42653e-07	PDGFB, FGF5, FGF7, FGF8, NTF3, FGF20, NRTN, LEFTY2, FGF23, PROK1, FGF22, GDF10, TGFB2, LEFTY1, TGFB1, EGF, HGF, MACC1, LIF, IGF2, INHBB, IGF1, INHBA, NGF, GDF5, BMP7, BMP5, INHBE, GDF7, VEGFA, BMP4, BMP2, EPGN, CXCL12, GDNF	1250	132	11952	2.53527	4.91333e-05	9.82689e-06	7.79069e-06
INTERPRO	IPR001111:TGF-b_propeptide	12	0.60423	7.50092e-07	BMP4, TGFB2, BMP2, LEFTY1, TGFB1, INHBB, INHBA, LEFTY2, GDF5, BMP7, GDF7, BMP5	1967	21	20808	6.04488	0.00272886	0.00016074	0.000157299
SMART	SM00204:TGFB	16	0.805639	1.54893e-06	GDF10, TGFB2, LEFTY1, TGFB1, GDF15, INHBB, INHBA, GDF5, BMP7, BMP5, INHBE, GDF7, BMP4, BMP2, GDNF, LEFTY2	1144	36	10706	4.15929	0.00062712	0.000156829	0.000148697
INTERPRO	IPR017948:TGFb_CS	14	0.704935	2.85235e-06	GDF10, TGFB2, LEFTY1, TGFB1, INHBB, INHBA, GDF5, BMP7, BMP5, INHBE, GDF7, BMP4, BMP2, LEFTY2	1967	32	20808	4.62811	0.0103373	0.000494814	0.00048422
UP_SEQ_FEATURE	DOMAIN:TGF-beta family profile	11	0.553877	6.50806e-05	BMP4, TGFB2, BMP2, LEFTY1, TGFB1, GDNF, INHBA, GDF5, BMP7, GDF7, BMP5	1934	26	20675	4.52281	0.355812	0.00902275	0.00893729
KEGG_PATHWAY	hsa04350:TGF-beta signaling pathway	26	1.30916	0.000545437	NRROS, THBS1, THSD4, PITX2, LEFTY2, MAPK3, TGFB2, CDKN2B, LEFTY1, TGFB1, SMAD3, FST, NOG, INHBB, INHBA, SMAD6, GDF5, BMP7, DCN, BMP5, INHBE, GDF7, BMP4, GREM1, BMP2, HAMP	998	108	8534	2.0586	0.168404	0.00678328	0.00545874
UP_SEQ_FEATURE	DOMAIN:TGF-beta propeptide	5	0.251762	0.00211472	BMP4, TGFB2, BMP2, TGFB1, BMP7	1934	7	20675	7.63591	0.999999	0.141477	0.140137
GOTERM_BP_DIRECT	GO:0010718~positive regulation of epithelial to mesenchymal transition	13	0.654582	0.00426331	TGFB2, TGFB1, SMAD3, TWIST1, BMP7, AGT, BMP4, COL1A1, DAB2, BMP2, RGCC, TBX20, SNAI1	1790	56	19478	2.52608	1	0.10651	0.10323
GOTERM_BP_DIRECT	GO:0060391~positive regulation of SMAD protein signal transduction	11	0.553877	0.00475841	BMP4, DAB2, TGFB2, BMP2, TGFB1, SMAD3, INHBA, GDF5, BMP7, GDF7, BMP5	1790	43	19478	2.78366	1	0.114476	0.110951
UP_KW_BIOLOGICAL_PROCESS	KW-0891~Chondrogenesis	7	0.352467	0.00527238	BMP4, BMP2, MUSTN1, NOG, GDF5, BMP7, BMP5	1110	18	11523	4.03709	0.540258	0.0596184	0.0519126
GOTERM_MF_DIRECT	GO:0070700~BMP receptor binding	6	0.302115	0.00544846	BMP4, CDH5, BMP2, SRC, BMP7, BMP5	1853	13	19253	4.79547	0.999934	0.119934	0.115643
BIOCARTA	h_alkPathway:ALK in cardiac myocytes	10	0.503525	0.0989338	BMP4, NPPB, MEF2C, TGFB2, BMP2, TGFB1, NOG, SMAD6, BMP7, BMP5	249	37	1622	1.76056	1	1	1
GOTERM_MF_DIRECT	GO:0043539~protein serine/threonine kinase activator activity	11	0.553877	0.123356	GDF10, BMP4, BMP2, SAMD15, TGFB1, CD40LG, ADIPOQ, IGF2, FAM20A, IRGM, BMP7	1853	69	19253	1.65641	1	1	0.964773
UP_KW_BIOLOGICAL_PROCESS	KW-0892~Osteogenesis	7	0.352467	0.153636	GDF10, BMP4, BMP2, DLX5, IGF2, BMP7, BMP5	1110	38	11523	1.9123	1	0.594327	0.51751
Annotation Cluster 17	Enrichment Score: 4.10809975468103
Category	Term	Count	%	PValue	Genes	List Total	Pop Hits	Pop Total	Fold Enrichment	Bonferroni	Benjamini	FDR
KEGG_PATHWAY	hsa04512:ECM-receptor interaction	29	1.46022	4.91432e-07	SDC4, ITGB4, DMP1, THBS2, THBS1, COMP, SPP1, LAMB3, VWF, ITGA4, ITGA2, LAMB4, ITGA1, FN1, GP6, COL1A1, COL1A2, COL4A4, COL6A2, COL4A3, ITGA11, ITGA8, COL6A3, SDC1, ITGA6, COL6A6, COL6A5, ITGA5, CD44	998	89	8534	2.78631	0.00016609	2.0763e-05	1.67087e-05
KEGG_PATHWAY	hsa04510:Focal adhesion	41	2.06445	0.000561929	ITGB4, SRC, PDGFB, PIK3R2, THBS2, THBS1, MYLK3, EGFR, COMP, KDR, SPP1, RAC2, MAPK3, PDGFRA, LAMB3, VWF, ITGA4, EGF, HGF, ACTN1, CAV1, ITGA2, LAMB4, ITGA1, FN1, EMP1, IGF1, VEGFA, COL1A1, COL1A2, COL4A4, COL6A2, COL4A3, ITGA11, ITGA8, COL6A3, ITGA6, COL6A6, COL6A5, ITGA5, MYL9	998	203	8534	1.72707	0.173029	0.00678328	0.00545874
KEGG_PATHWAY	hsa05165:Human papillomavirus infection	58	2.92044	0.00171615	CDKN1A, ITGB4, TCIRG1, FZD10, COMP, CASP8, CREB3L3, VWF, ITGA4, ITGA2, ITGA1, WNT9B, PPP2R5A, WNT9A, HLA-G, CCNA1, COL4A4, COL6A2, IRF1, COL4A3, ITGA8, COL6A3, COL6A6, ITGA6, COL6A5, ITGA5, ATP6V0D2, TLR3, ATP6V1B1, NOTCH4, WNT8A, WNT8B, PIK3R2, THBS2, PTGS2, THBS1, FOXO1, EGFR, TERT, SPP1, ATP6V0A4, WNT2, HES2, WNT4, MAPK3, WNT10B, LAMB3, EGF, WNT3A, WNT7B, MX2, LAMB4, MX1, FN1, VEGFA, COL1A1, C…	998	333	8534	1.48938	0.440414	0.0157847	0.0127025
Annotation Cluster 18	Enrichment Score: 3.852976681349592
Category	Term	Count	%	PValue	Genes	List Total	Pop Hits	Pop Total	Fold Enrichment	Bonferroni	Benjamini	FDR
INTERPRO	IPR005821:Ion_trans_dom	28	1.40987	2.81149e-06	KCNC2, CATSPER4, ITPR1, ITPR2, KCNA5, KCNA7, SLC9C1, RYR3, CACNA1G, TRPM1, TRPM2, CNGA1, CNGA3, CACNA1S, TRPM8, CNGA4, SCN1A, TRPC7, TPTE2, KCNF1, TRPC6, TRPA1, TRPC4, TRPV2, SCN10A, KCNQ1, TRPV5, SCN4A	1967	110	20808	2.69272	0.01019	0.000494814	0.00048422
UP_SEQ_FEATURE	DOMAIN:Ion transport	16	0.805639	0.000138984	TPTE2, TRPA1, CATSPER4, TRPV2, ITPR1, RYR3, CACNA1G, TRPM1, SCN10A, KCNQ1, TRPV5, CNGA3, SCN4A, CACNA1S, TRPM8, SCN1A	1934	56	20675	3.05437	0.609052	0.0170748	0.0169131
INTERPRO	IPR027359:Volt_channel_dom_sf	14	0.704935	0.00706593	TPTE2, KCNF1, KCNC2, CATSPER4, PKD2L1, KCNA5, KCNA7, SLC9C1, CACNA1G, SCN10A, KCNQ1, SCN4A, CACNA1S, SCN1A	1967	65	20808	2.27846	1	0.212737	0.208182
Annotation Cluster 19	Enrichment Score: 3.8061687692417325
Category	Term	Count	%	PValue	Genes	List Total	Pop Hits	Pop Total	Fold Enrichment	Bonferroni	Benjamini	FDR
INTERPRO	IPR016187:CTDL_fold	32	1.61128	4.34963e-08	COL18A1, COL15A1, CLEC12A, REG1A, CLEC18C, LY75, CLEC18B, HAPLN1, HAPLN2, THBD, ACAN, CLEC3B, KLRK1, CLEC1A, CLEC7A, STAB1, KLRG2, KLRC1, CLEC1B, HABP2, CD72, CD93, KLRC2, KLRC4, CLEC19A, SELL, COL4A4, COL4A3, CD207, CD302, CLEC4F, CD44	1967	114	20808	2.96942	0.000158444	2.26367e-05	2.2152e-05
INTERPRO	IPR016186:C-type_lectin-like/link_sf	30	1.51057	1.01643e-07	COL18A1, COL15A1, CLEC12A, REG1A, CLEC18C, LY75, CLEC18B, HAPLN1, HAPLN2, THBD, ACAN, CLEC3B, KLRK1, CLEC1A, CLEC7A, STAB1, KLRG2, KLRC1, CLEC1B, HABP2, CD72, CD93, KLRC2, KLRC4, CLEC19A, SELL, CD207, CD302, CLEC4F, CD44	1967	106	20808	2.99393	0.000370219	3.41149e-05	3.33845e-05
UP_SEQ_FEATURE	DOMAIN:C-type lectin	22	1.10775	5.56085e-05	CD72, CD93, CLEC12A, KLRC2, REG1A, LY75, CLEC18C, CLEC18B, CLEC19A, ACAN, THBD, CLEC3B, KLRK1, CLEC1A, SELL, CLEC7A, CD207, KLRG2, KLRC1, CD302, CLEC1B, CLEC4F	1934	89	20675	2.64254	0.313231	0.00875655	0.00867361
INTERPRO	IPR001304:C-type_lectin-like	22	1.10775	7.70954e-05	CD72, CD93, CLEC12A, KLRC2, REG1A, LY75, CLEC18C, CLEC18B, CLEC19A, ACAN, THBD, CLEC3B, KLRK1, CLEC1A, SELL, CLEC7A, CD207, KLRG2, KLRC1, CD302, CLEC1B, CLEC4F	1967	90	20808	2.58587	0.244873	0.00802453	0.00785272
SMART	SM00034:CLECT	22	1.10775	0.000295813	CD72, CD93, CLEC12A, KLRC2, REG1A, LY75, CLEC18C, CLEC18B, CLEC19A, ACAN, THBD, CLEC3B, KLRK1, CLEC1A, SELL, CLEC7A, CD207, KLRG2, KLRC1, CD302, CLEC1B, CLEC4F	1144	88	10706	2.3396	0.112922	0.0108913	0.0103266
GOTERM_MF_DIRECT	GO:0030246~carbohydrate binding	35	1.76234	0.0024246	CEMIP, CLEC12A, REG1A, CLEC18C, LY75, CLEC18B, ACAN, CLEC3B, KLRK1, CLEC1A, LGALS1, CLEC7A, SI, KLRG2, KLRC1, LGALS9, CLEC1B, CD34, CD33, MGAM, GCKR, GALNT5, CD72, GALNT4, CD93, KLRC2, SIGLEC10, CLEC19A, EMCN, SELL, LGALS12, CD207, CD302, SIGLEC1, CLEC4F	1853	214	19253	1.69933	0.986087	0.0645005	0.062193
INTERPRO	IPR033992:NKR-like_CTLD	8	0.40282	0.0054385	KLRK1, CLEC1A, CLEC12A, KLRC2, CLEC7A, KLRG2, KLRC1, CLEC1B	1967	24	20808	3.52618	1	0.170797	0.16714
UP_KW_LIGAND	KW-0430~Lectin	30	1.51057	0.0116699	CEMIP, CLEC12A, REG1A, CLEC18C, LY75, CLEC18B, ACAN, CLEC3B, KLRK1, CLEC1A, LGALS1, CLEC7A, KLRG2, KLRC1, LGALS9, CLEC1B, CD33, GALNT5, CD72, GALNT4, CD93, KLRC2, SIGLEC10, CLEC19A, SELL, LGALS12, CD207, CD302, SIGLEC1, CLEC4F	728	181	6987	1.59075	0.424037	0.0914143	0.0836344
INTERPRO	IPR018378:C-type_lectin_CS	9	0.453172	0.0643541	ACAN, CLEC3B, SELL, CD207, REG1A, LY75, CLEC18C, CLEC18B, CLEC19A	1967	46	20808	2.06972	1	0.915788	0.89618
Annotation Cluster 20	Enrichment Score: 3.7975486724302865
Category	Term	Count	%	PValue	Genes	List Total	Pop Hits	Pop Total	Fold Enrichment	Bonferroni	Benjamini	FDR
KEGG_PATHWAY	hsa05414:Dilated cardiomyopathy	29	1.46022	1.76533e-05	ITGB4, ADCY4, ATP2A3, ADCY2, TTN, PLN, DMD, CACNA1S, CACNG1, NOS1, CACNG3, CACNG5, TGFB2, TGFB1, ITGA4, ITGA2, ITGA1, CACNA2D4, IGF1, AGT, ACTC1, TNNT2, ITGA11, ITGA8, SSPN, ITGA6, ITGA5, SNTB1, MYH7	998	105	8534	2.36173	0.0059491	0.000372926	0.000300106
KEGG_PATHWAY	hsa05410:Hypertrophic cardiomyopathy	26	1.30916	0.000128817	ITGB4, ATP2A3, TTN, DMD, CACNA1S, CACNG1, NOS1, CACNG3, CACNG5, TGFB2, TGFB1, ITGA4, ITGA2, ITGA1, CACNA2D4, IGF1, AGT, ACTC1, TNNT2, ITGA11, ITGA8, SSPN, ITGA6, ITGA5, SNTB1, MYH7	998	99	8534	2.24574	0.0426086	0.00207334	0.00166849
KEGG_PATHWAY	hsa05412:Arrhythmogenic right ventricular cardiomyopathy	21	1.0574	0.00178055	DSP, ACTN3, ITGA4, ITGB4, ITGA2, ITGA1, ATP2A3, CACNA2D4, GJA1, ITGA11, ITGA8, SSPN, ITGA6, DMD, NOS1, CACNA1S, CACNG1, ITGA5, CACNG3, SNTB1, CACNG5	998	86	8534	2.08806	0.452484	0.0157847	0.0127025
Annotation Cluster 21	Enrichment Score: 3.7614715191853585
Category	Term	Count	%	PValue	Genes	List Total	Pop Hits	Pop Total	Fold Enrichment	Bonferroni	Benjamini	FDR
GOTERM_MF_DIRECT	GO:0030020~extracellular matrix structural constituent conferring tensile strength	21	1.0574	1.24009e-09	COL18A1, COL15A1, COL24A1, COL14A1, COL11A1, COL12A1, COL19A1, COL1A1, COL3A1, COL1A2, COL5A1, COL4A4, COL6A2, COL5A3, COL4A3, COL5A2, COL21A1, COL6A3, COL8A1, COL6A6, COL6A5	1853	45	19253	4.84875	2.18379e-06	3.11971e-07	3.0081e-07
KEGG_PATHWAY	hsa04974:Protein digestion and absorption	35	1.76234	1.31097e-08	COL18A1, COL15A1, KCNE3, COL14A1, COL11A1, ELN, COL12A1, COL19A1, DPP4, PRSS3, CPA3, CPA2, COL24A1, KCNJ13, COL1A1, ACE2, COL3A1, SLC7A7, COL1A2, COL5A1, MEP1A, SLC7A9, XPNPEP2, COL4A4, KCNQ1, COL6A2, COL5A3, FXYD2, COL4A3, COL5A2, COL6A3, COL8A1, COL21A1, COL6A6, COL6A5	998	105	8534	2.85037	4.43107e-06	8.86217e-07	7.13168e-07
INTERPRO	IPR048287:TSPN-like_N	13	0.654582	2.45366e-07	COL18A1, COL15A1, COL24A1, COL14A1, COL11A1, COL12A1, TSPEAR, THBS2, THBS1, COL19A1, COL5A1, COL5A3, COL21A1	1967	23	20808	5.97918	0.00089347	6.38478e-05	6.24808e-05
SMART	SM00210:TSPN	13	0.654582	9.12675e-07	COL18A1, COL15A1, COL24A1, COL14A1, COL11A1, COL12A1, TSPEAR, THBS2, THBS1, COL19A1, COL5A1, COL5A3, COL21A1	1144	23	10706	5.28953	0.000369565	0.000125489	0.000118982
UP_SEQ_FEATURE	DOMAIN:Laminin G-like	14	0.704935	2.5339e-06	COL18A1, COL15A1, COL24A1, COL14A1, COL11A1, COL12A1, TSPEAR, THBS2, THBS1, COL19A1, COL5A1, COL5A3, COL21A1, SLIT3	1934	32	20675	4.677	0.0169759	0.00100715	0.000997613
INTERPRO	IPR008160:Collagen	24	1.20846	2.55306e-06	MSR1, COL18A1, COL15A1, COL24A1, COL14A1, COL11A1, COL12A1, ADIPOQ, C1QL2, COL19A1, COL1A1, COL3A1, COL1A2, COL5A1, COL4A4, COL6A2, COL5A3, COL4A3, COL5A2, COL21A1, COL6A3, COL8A1, COL6A6, COL6A5	1967	85	20808	2.98688	0.00925768	0.000489515	0.000479034
GOTERM_CC_DIRECT	GO:0005581~collagen trimer	26	1.30916	3.16469e-06	COL18A1, COL15A1, COL14A1, COL11A1, COL12A1, COL19A1, MSR1, COL24A1, MMP1, ADIPOQ, C1QL2, COL1A1, COL3A1, COL1A2, COL5A1, LOX, COL4A4, COL6A2, COL5A3, COL4A3, COL5A2, COL6A3, COL8A1, COL21A1, COL6A6, COL6A5	1885	102	20795	2.81204	0.00241491	0.000161188	0.000153382
INTERPRO	IPR050149:Collagen_superfamily	15	0.755287	4.6904e-06	COL18A1, COL15A1, COL24A1, COL11A1, COL19A1, COL1A1, COL3A1, COL1A2, COL5A1, COL4A4, COL6A2, COL4A3, COL5A2, COL21A1, COL8A1	1967	38	20808	4.17574	0.016942	0.000776688	0.000760058
UP_SEQ_FEATURE	DOMAIN:Collagen-like 4	10	0.503525	1.19071e-05	COL15A1, COL24A1, COL14A1, COL11A1, COL5A3, COL12A1, COL21A1, COL6A3, COL6A5, COL19A1	1934	18	20675	5.93904	0.0773051	0.0036571	0.00362246
UP_SEQ_FEATURE	DOMAIN:Fibrillar collagen NC1	8	0.40282	1.45311e-05	COL1A1, COL3A1, COL1A2, COL5A1, COL24A1, COL11A1, COL5A3, COL5A2	1934	11	20675	7.77475	0.0935209	0.00418001	0.00414042
INTERPRO	IPR000885:Fib_collagen_C	8	0.40282	1.55851e-05	COL1A1, COL3A1, COL1A2, COL5A1, COL24A1, COL11A1, COL5A3, COL5A2	1967	11	20808	7.69349	0.0551953	0.00202773	0.00198432
UP_SEQ_FEATURE	REGION:Triple-helical region	11	0.553877	1.82175e-05	COL1A1, COL3A1, COL5A1, COL11A1, COL4A4, COL6A2, COL5A3, COL4A3, COL6A3, COL6A6, COL6A5	1934	23	20675	5.11274	0.115822	0.00428465	0.00424407
SMART	SM00038:COLFI	8	0.40282	3.47801e-05	COL1A1, COL3A1, COL1A2, COL5A1, COL24A1, COL11A1, COL5A3, COL5A2	1144	11	10706	6.8061	0.0139874	0.00281719	0.00267111
UP_SEQ_FEATURE	DOMAIN:Collagen-like 3	10	0.503525	8.61524e-05	COL15A1, COL24A1, COL14A1, COL11A1, COL5A3, COL12A1, COL21A1, COL6A3, COL6A5, COL19A1	1934	22	20675	4.85922	0.441308	0.0114144	0.0113062
UP_KW_DOMAIN	KW-0176~Collagen	25	1.25881	0.00010951	COL18A1, COL15A1, COL14A1, COL11A1, COL12A1, COL19A1, MSR1, COL24A1, MMP1, ADIPOQ, C1QL2, COL1A1, COL3A1, COL1A2, COL5A1, COL4A4, COL6A2, COL5A3, COL4A3, COL5A2, COL6A3, COL8A1, COL21A1, COL6A6, COL6A5	1534	102	14625	2.33674	0.00338923	0.000678959	0.000547548
UP_SEQ_FEATURE	PROPEP:C-terminal propeptide	6	0.302115	0.000312549	COL1A1, COL3A1, COL1A2, COL5A1, COL11A1, COL5A2	1934	8	20675	8.01771	0.879031	0.0357948	0.0354557
UP_SEQ_FEATURE	DOMAIN:Collagen-like 1	10	0.503525	0.000949586	COL15A1, COL24A1, COL14A1, COL11A1, COL5A3, COL12A1, COL21A1, COL6A3, COL6A5, COL19A1	1934	29	20675	3.6863	0.99837	0.0793393	0.0785878
UP_SEQ_FEATURE	DOMAIN:Collagen-like 2	10	0.503525	0.000949586	COL15A1, COL24A1, COL14A1, COL11A1, COL5A3, COL12A1, COL21A1, COL6A3, COL6A5, COL19A1	1934	29	20675	3.6863	0.99837	0.0793393	0.0785878
UP_SEQ_FEATURE	CARBOHYD:O-linked (Gal...) hydroxylysine; alternate	5	0.251762	0.000978898	COL1A1, COL3A1, COL1A2, COL14A1, COL6A3	1934	6	20675	8.90857	0.998663	0.0806635	0.0798995
UP_SEQ_FEATURE	DOMAIN:Collagen-like 5	7	0.352467	0.00157768	COL24A1, COL11A1, COL5A3, COL21A1, COL6A3, COL6A5, COL19A1	1934	15	20675	4.9888	0.999977	0.108779	0.107749
GOTERM_MF_DIRECT	GO:0048407~platelet-derived growth factor binding	6	0.302115	0.00230395	COL1A1, PDGFRA, COL3A1, COL1A2, COL5A1, PDGFB	1853	11	19253	5.66737	0.982784	0.0627243	0.0604803
UP_SEQ_FEATURE	DOMAIN:Collagen-like 6	6	0.302115	0.00481778	COL24A1, COL11A1, COL5A3, COL21A1, COL6A5, COL19A1	1934	13	20675	4.93398	1	0.250414	0.248042
UP_KW_PTM	KW-0379~Hydroxylation	32	1.61128	0.00855089	COL18A1, COL15A1, COL14A1, EPAS1, COL11A1, ELN, COL12A1, PROZ, LTBP2, ADRB2, COL19A1, EGFR, THBD, FGA, TRPA1, ADIPOQ, COL1A1, COL3A1, PROC, COL1A2, COL5A1, COL4A4, COL6A2, COL5A3, COL4A3, COL5A2, COL6A3, COL8A1, ASB4, COL6A6, MASP2, COL6A5	1391	205	14316	1.60654	0.246776	0.0253368	0.0178848
UP_KW_DISEASE	KW-0248~Ehlers-Danlos syndrome	7	0.352467	0.0119195	COL1A1, COL3A1, ADAMTS2, COL1A2, COL5A1, COL5A2, THBS2	555	18	4859	3.4047	0.726113	0.190598	0.181774
UP_SEQ_FEATURE	PROPEP:N-terminal propeptide	4	0.20141	0.0131428	COL1A1, COL3A1, COL1A2, COL11A1	1934	6	20675	7.12685	1	0.596011	0.590366
UP_SEQ_FEATURE	DOMAIN:Thrombospondin-like N-terminal	5	0.251762	0.0146918	COL18A1, COL15A1, COL24A1, COL11A1, THBS2	1934	11	20675	4.85922	1	0.653108	0.646922
GOTERM_CC_DIRECT	GO:0005588~collagen type V trimer	3	0.151057	0.043486	COL5A1, COL5A3, COL5A2	1885	4	20795	8.27387	1	0.410164	0.3903
UP_SEQ_FEATURE	REGION:Nonhelical region (C-terminal)	3	0.151057	0.0461225	COL1A1, COL3A1, COL11A1	1934	4	20675	8.01771	1	1	0.990675
UP_SEQ_FEATURE	DOMAIN:Collagen-like 7	4	0.20141	0.0593947	COL24A1, COL11A1, COL21A1, COL19A1	1934	10	20675	4.27611	1	1	0.990675
UP_SEQ_FEATURE	DOMAIN:Collagen-like 8	3	0.151057	0.167734	COL24A1, COL11A1, COL19A1	1934	8	20675	4.00885	1	1	0.990675
GOTERM_BP_DIRECT	GO:0071230~cellular response to amino acid stimulus	9	0.453172	0.2316	COL1A1, PDGFRA, COL3A1, SOCS1, COL1A2, MMP2, MMP3, COL5A2, EGFR	1790	64	19478	1.53022	1	1	0.969376
Annotation Cluster 22	Enrichment Score: 3.5921343630164833
Category	Term	Count	%	PValue	Genes	List Total	Pop Hits	Pop Total	Fold Enrichment	Bonferroni	Benjamini	FDR
GOTERM_MF_DIRECT	GO:0004252~serine-type endopeptidase activity	39	1.96375	1.31142e-05	TPSB2, TMPRSS5, TMPRSS3, PROZ, PLAT, KLK2, HPR, C2, KLK6, DPP4, PRSS8, PRSS3, PAMR1, HABP2, ST14, MMP7, MMP1, HGF, MMP2, GZMA, MMP3, GZMB, PRSS36, PRSS33, F2, MMP9, PRSS56, TMPRSS15, MMP14, GZMM, MMP13, PROC, FAP, MMP19, TLL2, PRTN3, MASP2, LPA, CFB	1853	192	19253	2.1105	0.0228296	0.0011547	0.00111339
UP_SEQ_FEATURE	DOMAIN:Peptidase S1	28	1.40987	2.11335e-05	TPSB2, TMPRSS5, TMPRSS3, PROZ, PLAT, KLK2, HPR, C2, KLK6, PRSS8, PRSS3, PAMR1, HABP2, ST14, HGF, GZMA, GZMB, PRSS36, PRSS33, F2, PRSS56, TMPRSS15, GZMM, PROC, PRTN3, MASP2, LPA, CFB	1934	123	20675	2.43356	0.133073	0.00432724	0.00428625
INTERPRO	IPR033116:TRYPSIN_SER	24	1.20846	3.85893e-05	ST14, TPSB2, TMPRSS5, GZMA, TMPRSS3, GZMB, PLAT, KLK2, PRSS36, F2, PRSS33, PRSS56, C2, TMPRSS15, KLK6, GZMM, PROC, PRTN3, MASP2, PRSS8, PRSS3, LPA, HABP2, CFB	1967	99	20808	2.5645	0.131149	0.00453487	0.00443777
INTERPRO	IPR001254:Trypsin_dom	28	1.40987	4.0014e-05	TPSB2, TMPRSS5, TMPRSS3, PROZ, PLAT, KLK2, HPR, C2, KLK6, PRSS8, PRSS3, PAMR1, HABP2, ST14, HGF, GZMA, GZMB, PRSS36, PRSS33, F2, PRSS56, TMPRSS15, GZMM, PROC, PRTN3, MASP2, LPA, CFB	1967	126	20808	2.35079	0.135647	0.00455535	0.00445781
INTERPRO	IPR043504:Peptidase_S1_PA_chymotrypsin	28	1.40987	4.63073e-05	TPSB2, TMPRSS5, TMPRSS3, PROZ, PLAT, KLK2, HPR, C2, KLK6, PRSS8, PRSS3, PAMR1, HABP2, ST14, HGF, GZMA, GZMB, PRSS36, PRSS33, F2, PRSS56, TMPRSS15, GZMM, PROC, PRTN3, MASP2, LPA, CFB	1967	127	20808	2.33228	0.155239	0.00511204	0.00500259
INTERPRO	IPR001314:Peptidase_S1A	26	1.30916	9.23607e-05	TPSB2, TMPRSS5, TMPRSS3, PLAT, KLK2, HPR, C2, KLK6, PRSS8, PRSS3, PAMR1, HABP2, HGF, GZMA, GZMB, PRSS36, PRSS33, F2, PRSS56, TMPRSS15, GZMM, PROC, PRTN3, MASP2, LPA, CFB	1967	118	20808	2.33087	0.285724	0.00934639	0.00914628
INTERPRO	IPR009003:Peptidase_S1_PA	28	1.40987	0.000138625	TPSB2, TMPRSS5, TMPRSS3, PROZ, PLAT, KLK2, HPR, C2, KLK6, PRSS8, PRSS3, PAMR1, HABP2, ST14, HGF, GZMA, GZMB, PRSS36, PRSS33, F2, PRSS56, TMPRSS15, GZMM, PROC, PRTN3, MASP2, LPA, CFB	1967	135	20808	2.19407	0.396521	0.012949	0.0126717
SMART	SM00020:Tryp_SPc	28	1.40987	0.000195641	TPSB2, TMPRSS5, TMPRSS3, PROZ, PLAT, KLK2, HPR, C2, KLK6, PRSS8, PRSS3, PAMR1, HABP2, ST14, HGF, GZMA, GZMB, PRSS36, PRSS33, F2, PRSS56, TMPRSS15, GZMM, PROC, PRTN3, MASP2, LPA, CFB	1144	123	10706	2.13037	0.0761841	0.00880385	0.00834736
INTERPRO	IPR018114:TRYPSIN_HIS	23	1.15811	0.000485313	ST14, TPSB2, TMPRSS5, GZMA, TMPRSS3, GZMB, PLAT, KLK2, PRSS36, F2, PRSS33, PRSS56, C2, TMPRSS15, KLK6, GZMM, PROC, PRTN3, PRSS8, PRSS3, LPA, HABP2, CFB	1967	109	20808	2.23217	0.829398	0.0333584	0.0326442
UP_SEQ_FEATURE	ACT_SITE:Charge relay system	36	1.81269	0.000499057	PNLIPRP1, TPSB2, TMPRSS5, TMPRSS3, ABHD1, LCAT, LPL, PLAT, KLK2, CES5A, C2, KLK6, DPP4, PRSS8, PRSS3, HABP2, ST14, GZMA, GZMB, PRSS36, PRSS33, F2, PRSS56, TMPRSS15, GZMM, PROC, FAP, PRTN3, MASP2, ACOT6, LPA, MGLL, ACOT4, PNLIP, CFB, PNLIPRP3	1934	209	20675	1.84139	0.965712	0.0488714	0.0484085
GOTERM_BP_DIRECT	GO:0006508~proteolysis	76	3.82679	0.00677147	TPSB2, CPO, PLAT, MMP21, ADAMTS4, THBD, ADAMTS5, ADAMTS2, CASP7, CASP8, ADAMTS1, CASP10, ANPEP, PRSS8, PRSS3, PAMR1, ADAMTS6, HABP2, TGM2, CPA3, CPA2, USP6, MMP7, MMP1, HGF, MMP2, MMP3, F2, PRSS56, MMP9, PGC, ACE2, MMP14, MMP13, MEP1A, DPEP1, CARD18, MMP19, PRTN3, MASP2, ADAM7, LPA, CFB, CFH, TMPRSS5, TMPRSS3, PROZ, ADAM21, ADAM20, HPR, KLK2, USP18, KLK6, C2, DPP4, ACAN, ADAMTS15, ADAMTS14, ADAM2…	1790	615	19478	1.34471	1	0.138898	0.134621
UP_KW_MOLECULAR_FUNCTION	KW-0720~Serine protease	26	1.30916	0.00889507	TPSB2, TMPRSS5, TMPRSS3, PLAT, KLK2, C2, KLK6, DPP4, PRSS8, PRSS3, HABP2, ST14, GZMA, GZMB, PRSS36, PRSS33, F2, PRSS56, TMPRSS15, GZMM, PROC, FAP, PRTN3, MASP2, LPA, CFB	1250	146	11952	1.70275	0.62908	0.0548529	0.043487
GOTERM_MF_DIRECT	GO:0008236~serine-type peptidase activity	13	0.654582	0.0276963	ST14, TPSB2, GZMB, PLAT, C2, DPP4, GZMM, PROC, FAP, PRTN3, PRSS8, PRSS3, CFB	1853	68	19253	1.98636	1	0.396461	0.382278
Annotation Cluster 23	Enrichment Score: 3.2970536308946246
Category	Term	Count	%	PValue	Genes	List Total	Pop Hits	Pop Total	Fold Enrichment	Bonferroni	Benjamini	FDR
UP_KW_MOLECULAR_FUNCTION	KW-0675~Receptor	261	13.142	6.13892e-07	VIPR1, TAS2R20, MRGPRF, LDLRAD2, RRH, MRGPRE, FZD10, F11R, ICAM1, HTR7, ANPEP, C3AR1, KDR, PTGDR, CMKLR1, IL15RA, UNC5A, PAQR5, IL1R1, EPHA8, IL1R2, TAS2R13, TAS2R14, MMD2, GABRG2, OR10AD1, GABRG1, TRHR, CLDN6, ACE2, GPR160, AGTR1, AGTR2, EPHA1, OR5A1, EPHA2, GRB7, TAS2R43, IL20RA, LPAR3, TRPM1, CD79B, TRPM2, KLRK1, GALR2, TRPM8, NTSR1, GPR17, MSR1, GPR12, NMBR, GP6, GRIN2B, GRIN3B, LPAR5, LPAR6,…	1250	1898	11952	1.31485	6.81397e-05	1.1357e-05	9.00375e-06
UP_SEQ_FEATURE	TRANSMEM:Helical; Name=7	133	6.69688	4.66379e-06	VIPR1, SLC46A2, CHRM1, TAS2R20, GPR68, NPY2R, CHRM5, MRGPRF, RRH, SLC4A1, MRGPRE, SLCO6A1, FZD10, CYSLTR2, HTR7, C3AR1, PTGDR, CMKLR1, LHCGR, OR2D2, GPR78, PAQR5, TAS2R13, TAS2R14, SLC6A11, OR10AD1, TRHR, MTNR1A, GPR160, AGTR1, APLNR, AGTR2, OR5A1, OR13C5, CFTR, OR13C4, OR6K3, TAS2R43, LPAR3, GPR84, ADRB2, SLC1A6, MCHR2, SLCO1B1, HRH1, OR2AK2, CALCR, GALR2, DRD1, DRD4, NTSR1, DRD5, GPR17, GPR12, …	1934	965	20675	1.47338	0.031022	0.00165859	0.00164288
UP_SEQ_FEATURE	TRANSMEM:Helical; Name=2	147	7.40181	8.08434e-06	VIPR1, SLC46A2, CHRM1, TAS2R20, GPR68, NPY2R, CHRM5, AQP9, MRGPRF, RRH, SLC4A1, MRGPRE, SLCO6A1, FZD10, SLC25A48, CYSLTR2, HTR7, C3AR1, PTGDR, CMKLR1, LHCGR, OR2D2, ABCG5, GPR78, PAQR5, TAS2R13, TAS2R14, SLC6A11, OR10AD1, TRHR, SCNN1G, MTNR1A, GPR160, SCNN1A, AGTR1, APLNR, AGTR2, OR5A1, OR13C5, CFTR, OR13C4, OR6K3, TAS2R43, LPAR3, GPR84, ADRB2, MCHR2, SLCO1B1, HRH1, OR2AK2, CALCR, GALR2, KCNMB1, …	1934	1101	20675	1.42731	0.0531609	0.00273129	0.00270542
UP_SEQ_FEATURE	TRANSMEM:Helical; Name=1	146	7.35146	8.86645e-06	VIPR1, SLC46A2, CHRM1, TAS2R20, GPR68, NPY2R, CHRM5, AQP9, MRGPRF, RRH, SLC4A1, MRGPRE, SLCO6A1, FZD10, SLC25A48, CYSLTR2, HTR7, C3AR1, PTGDR, CMKLR1, LHCGR, OR2D2, ABCG5, GPR78, PAQR5, TAS2R13, TAS2R14, SLC6A11, OR10AD1, TRHR, SCNN1G, MTNR1A, GPR160, SCNN1A, AGTR1, APLNR, AGTR2, OR5A1, OR13C5, CFTR, OR13C4, OR6K3, TAS2R43, LPAR3, GPR84, ADRB2, MCHR2, SLCO1B1, HRH1, OR2AK2, CALCR, GALR2, KCNMB1, …	1934	1094	20675	1.42667	0.0581515	0.00285289	0.00282586
UP_SEQ_FEATURE	TRANSMEM:Helical; Name=5	140	7.04935	1.58789e-05	VIPR1, SLC46A2, CHRM1, TAS2R20, GPR68, NPY2R, CHRM5, AQP9, MRGPRF, RRH, SLC4A1, MRGPRE, SLCO6A1, FZD10, SLC25A48, CYSLTR2, HTR7, C3AR1, PTGDR, CMKLR1, LHCGR, OR2D2, ABCG5, GPR78, PAQR5, TAS2R13, TAS2R14, SLC6A11, OR10AD1, TRHR, MTNR1A, GPR160, AGTR1, APLNR, AGTR2, OR5A1, OR13C5, CFTR, OR13C4, OR6K3, TAS2R43, LPAR3, GPR84, ADRB2, SLC1A6, MCHR2, SLCO1B1, HRH1, OR2AK2, CALCR, GALR2, DRD1, TRPM8, DRD…	1934	1052	20675	1.42266	0.101739	0.00418001	0.00414042
UP_SEQ_FEATURE	TRANSMEM:Helical; Name=4	143	7.2004	1.64718e-05	VIPR1, SLC46A2, CHRM1, TAS2R20, GPR68, NPY2R, CHRM5, AQP9, MRGPRF, RRH, SLC4A1, MRGPRE, SLCO6A1, FZD10, SLC25A48, CYSLTR2, HTR7, C3AR1, PTGDR, CMKLR1, LHCGR, OR2D2, ABCG5, GPR78, PAQR5, TAS2R13, TAS2R14, SLC6A11, OR10AD1, TRHR, MTNR1A, GPR160, AGTR1, APLNR, AGTR2, OR5A1, OR13C5, CFTR, OR13C4, OR6K3, TAS2R43, LPAR3, GPR84, ADRB2, SLC1A6, MCHR2, SLCO1B1, HRH1, OR2AK2, CALCR, GALR2, DRD1, TRPM8, DRD…	1934	1080	20675	1.41547	0.10533	0.00418001	0.00414042
UP_SEQ_FEATURE	TRANSMEM:Helical; Name=6	139	6.99899	1.67027e-05	VIPR1, SLC46A2, CHRM1, TAS2R20, GPR68, NPY2R, CHRM5, AQP9, MRGPRF, RRH, SLC4A1, MRGPRE, SLCO6A1, FZD10, SLC25A48, CYSLTR2, HTR7, C3AR1, PTGDR, CMKLR1, LHCGR, OR2D2, ABCG5, GPR78, PAQR5, TAS2R13, TAS2R14, SLC6A11, OR10AD1, TRHR, MTNR1A, GPR160, AGTR1, APLNR, AGTR2, OR5A1, OR13C5, CFTR, OR13C4, OR6K3, TAS2R43, LPAR3, GPR84, ADRB2, SLC1A6, MCHR2, SLCO1B1, HRH1, OR2AK2, CALCR, GALR2, DRD1, TRPM8, DRD…	1934	1044	20675	1.42332	0.106725	0.00418001	0.00414042
UP_SEQ_FEATURE	TRANSMEM:Helical; Name=3	141	7.0997	3.32569e-05	VIPR1, SLC46A2, CHRM1, TAS2R20, GPR68, NPY2R, CHRM5, AQP9, MRGPRF, RRH, MRGPRE, SLCO6A1, FZD10, SLC25A48, CYSLTR2, HTR7, C3AR1, PTGDR, CMKLR1, LHCGR, OR2D2, ABCG5, GPR78, PAQR5, TAS2R13, TAS2R14, SLC6A11, OR10AD1, TRHR, MTNR1A, GPR160, AGTR1, APLNR, AGTR2, OR5A1, OR13C5, CFTR, OR13C4, OR6K3, TAS2R43, LPAR3, GPR84, ADRB2, MCHR2, SLCO1B1, HRH1, OR2AK2, CALCR, GALR2, DRD1, TRPM8, DRD4, NTSR1, DRD5, …	1934	1077	20675	1.39956	0.201261	0.00624213	0.00618301
UP_KW_MOLECULAR_FUNCTION	KW-0807~Transducer	118	5.94159	0.0155336	VIPR1, CHRM1, TAS2R20, GPR68, NPY2R, CHRM5, MRGPRF, RRH, MRGPRE, FZD10, CYSLTR2, HTR7, GNAT2, GNAT3, C3AR1, GNAT1, PTGDR, CMKLR1, LHCGR, OR2D2, GPR78, TAS2R13, TAS2R14, OR10AD1, TRHR, MTNR1A, GPR160, AGTR1, APLNR, AGTR2, OR5A1, OR13C5, OR13C4, OR6K3, TAS2R43, LPAR3, GPR84, ADRB2, MCHR2, HRH1, OR2AK2, CALCR, GALR2, PLCG2, DRD1, DRD4, NTSR1, DRD5, GPR17, PPAN-P2RY11, GPR12, HTR1D, HTR1A, NMBR, GNG1…	1250	927	11952	1.21712	0.824087	0.0783742	0.0621345
GOTERM_BP_DIRECT	GO:0007186~G protein-coupled receptor signaling pathway	105	5.28701	0.0178704	VIPR1, CHRM1, TAS2R20, GPR68, MRGPRF, RRH, MRGPRE, FZD10, GNAT2, C3AR1, PROK2, GNAT1, RGS6, PTGDR, TGM2, CMKLR1, LHCGR, OR2D2, ENTPD2, TAS2R13, TAS2R14, BHLHA15, OR10AD1, TRHR, MTNR1A, GPR160, AGTR1, APLNR, PGR, AGTR2, OR5A1, OR13C5, OR13C4, OR6K3, TAS2R43, PIK3R5, C3, HRH1, OR2AK2, APOE, NTSR1, GPR17, GPR12, HTR1A, NMBR, ESR1, GNG13, CXCL12, LPAR5, LPAR6, GPR183, OR4D10, NMUR1, TAS2R9, MLNR, HTR…	1790	927	19478	1.23254	1	0.271073	0.262727
UP_KW_MOLECULAR_FUNCTION	KW-0297~G-protein coupled receptor	108	5.43807	0.0298731	VIPR1, CHRM1, TAS2R20, GPR68, NPY2R, CHRM5, MRGPRF, RRH, MRGPRE, FZD10, CYSLTR2, HTR7, C3AR1, PTGDR, CMKLR1, LHCGR, OR2D2, GPR78, TAS2R13, TAS2R14, OR10AD1, TRHR, MTNR1A, GPR160, AGTR1, APLNR, AGTR2, OR5A1, OR13C5, OR13C4, OR6K3, TAS2R43, LPAR3, GPR84, ADRB2, MCHR2, HRH1, OR2AK2, CALCR, GALR2, DRD1, DRD4, NTSR1, DRD5, GPR17, PPAN-P2RY11, GPR12, HTR1D, HTR1A, NMBR, LPAR5, LPAR6, GPR183, OR4D10, NM…	1250	860	11952	1.20076	0.965488	0.130043	0.103097
INTERPRO	IPR000276:GPCR_Rhodpsn	86	4.33031	0.0322683	CHRM1, GPR68, NPY2R, MLNR, CHRM5, HTR2B, MRGPRF, RRH, MRGPRE, BRS3, CYSLTR2, HTR7, C3AR1, BDKRB1, OR52B2, QRFPR, OR4D6, CCR4, OR4D5, CMKLR1, PTGDR, GPR39, LHCGR, OR2D2, PTGIR, AVPR1B, GPR78, TACR2, TACR1, OPRM1, SSTR3, OR10AD1, TRHR, SSTR5, OR10Z1, MTNR1A, ADORA2B, FSHR, AGTR1, APLNR, AGTR2, RGR, OR5A1, OR13C5, OR13C4, CX3CR1, OR6K3, PTGER1, LPAR3, ADRB2, GPR84, MCHR2, P2RY8, HRH1, OR2AK2, GALR2,…	1967	739	20808	1.23106	1	0.679073	0.664533
INTERPRO	IPR017452:GPCR_Rhodpsn_7TM	87	4.38066	0.0407737	TAS2R9, CHRM1, GPR68, NPY2R, MLNR, CHRM5, HTR2B, MRGPRF, RRH, MRGPRE, BRS3, CYSLTR2, HTR7, C3AR1, BDKRB1, OR52B2, QRFPR, OR4D6, CCR4, OR4D5, CMKLR1, PTGDR, GPR39, LHCGR, OR2D2, PTGIR, AVPR1B, GPR78, TACR2, TACR1, OPRM1, SSTR3, OR10AD1, TRHR, SSTR5, OR10Z1, MTNR1A, ADORA2B, FSHR, GPR160, AGTR1, APLNR, AGTR2, RGR, OR5A1, OR13C5, OR13C4, CX3CR1, OR6K3, PTGER1, LPAR3, ADRB2, GPR84, MCHR2, P2RY8, HRH1…	1967	758	20808	1.21416	1	0.775375	0.758773
UP_SEQ_FEATURE	DOMAIN:G-protein coupled receptors family 1 profile	66	3.32326	0.236385	CHRM1, GPR68, CHRM5, HTR2B, MRGPRF, RRH, MRGPRE, CYSLTR2, HTR7, C3AR1, BDKRB1, OR52B2, QRFPR, OR4D6, CCR4, OR4D5, CMKLR1, GPR39, LHCGR, OR2D2, PTGIR, GPR78, TACR2, TACR1, OPRM1, SSTR3, OR10AD1, SSTR5, OR10Z1, MTNR1A, FSHR, AGTR1, APLNR, RGR, OR5A1, OR13C5, OR13C4, CX3CR1, OR6K3, LPAR3, ADRB2, GPR84, HRH1, OR2AK2, P2RY2, DRD1, DRD4, GPR17, PPAN-P2RY11, GPR12, OR14A16, OR1L8, HTR1A, GPR52, NMBR, GP…	1934	635	20675	1.11112	1	1	0.990675
GOTERM_MF_DIRECT	GO:0004930~G protein-coupled receptor activity	75	3.77644	0.455279	TAS2R9, TAS2R20, GPR68, HTR2B, MRGPRF, RRH, MRGPRE, FZD10, GPRC6A, GRM2, GRM5, HTR7, GRM6, C3AR1, OR52B2, QRFPR, TAS2R3, OR4D6, OR4D5, TAS2R5, CMKLR1, GPR39, TAS2R50, OR2D2, PTGIR, GPR78, TAS2R13, TAS2R14, PTH2R, OPRM1, SSTR3, OR10AD1, OR10Z1, MTNR1A, GPRC5A, ADORA2B, FSHR, GPR160, APLNR, PGR, GPRC5D, RGR, OR5A1, OR13C5, OR13C4, CX3CR1, OR6K3, TAS2R43, LPAR3, GPR84, P2RY8, OR2AK2, GPR150, DRD1, S…	1853	756	19253	1.03077	1	1	0.964773
Annotation Cluster 24	Enrichment Score: 3.247635501718901
Category	Term	Count	%	PValue	Genes	List Total	Pop Hits	Pop Total	Fold Enrichment	Bonferroni	Benjamini	FDR
UP_KW_PTM	KW-0865~Zymogen	50	2.51762	6.12255e-08	TPSB2, F13A1, PLAT, MMP21, ADAMTS4, ADAMTS5, ADAMTS2, CASP7, CASP8, ADAMTS1, CASP10, PRSS8, PRSS3, ADAMTS6, CPA3, CPA2, MMP7, MMP1, MMP2, MMP3, F2, MMP9, PGC, F5, MMP14, MMP13, MEP1A, MMP19, PRTN3, CFB, TMPRSS3, ADAM21, ADAM20, KLK2, KLK6, ADAMTS15, ADAMTS14, ADAM28, ADAMTS17, CPA4, GGT5, GZMA, GZMB, PRSS36, PSMB8, TMPRSS15, PSMB9, GZMM, PROC, TLL2	1391	227	14316	2.26693	2.02044e-06	5.20416e-07	3.67353e-07
GOTERM_MF_DIRECT	GO:0004252~serine-type endopeptidase activity	39	1.96375	1.31142e-05	TPSB2, TMPRSS5, TMPRSS3, PROZ, PLAT, KLK2, HPR, C2, KLK6, DPP4, PRSS8, PRSS3, PAMR1, HABP2, ST14, MMP7, MMP1, HGF, MMP2, GZMA, MMP3, GZMB, PRSS36, PRSS33, F2, MMP9, PRSS56, TMPRSS15, MMP14, GZMM, MMP13, PROC, FAP, MMP19, TLL2, PRTN3, MASP2, LPA, CFB	1853	192	19253	2.1105	0.0228296	0.0011547	0.00111339
UP_SEQ_FEATURE	PROPEP:Activation peptide	20	1.00705	6.4759e-05	CPA3, CPA2, TPSB2, MMP7, MMP1, MMP2, GZMA, MMP3, F13A1, GZMB, KLK2, PGC, MMP9, KLK6, MMP14, GZMM, MMP13, PRSS8, PRSS3, CPA4	1934	77	20675	2.7767	0.35441	0.00902275	0.00893729
GOTERM_BP_DIRECT	GO:0006508~proteolysis	76	3.82679	0.00677147	TPSB2, CPO, PLAT, MMP21, ADAMTS4, THBD, ADAMTS5, ADAMTS2, CASP7, CASP8, ADAMTS1, CASP10, ANPEP, PRSS8, PRSS3, PAMR1, ADAMTS6, HABP2, TGM2, CPA3, CPA2, USP6, MMP7, MMP1, HGF, MMP2, MMP3, F2, PRSS56, MMP9, PGC, ACE2, MMP14, MMP13, MEP1A, DPEP1, CARD18, MMP19, PRTN3, MASP2, ADAM7, LPA, CFB, CFH, TMPRSS5, TMPRSS3, PROZ, ADAM21, ADAM20, HPR, KLK2, USP18, KLK6, C2, DPP4, ACAN, ADAMTS15, ADAMTS14, ADAM2…	1790	615	19478	1.34471	1	0.138898	0.134621
UP_KW_MOLECULAR_FUNCTION	KW-0645~Protease	72	3.62538	0.0946628	TPSB2, CPO, PLAT, MMP21, ADAMTS4, ADAMTS5, ADAMTS2, CASP7, CASP8, ADAMTS1, CASP10, ANPEP, PRSS8, PRSS3, PAMR1, ADAMTS6, HABP2, TGM2, CPA3, CPA2, USP6, MMP7, MMP1, MMP2, MMP3, F2, PRSS56, MMP9, PGC, ACE2, MMP14, MMP13, MEP1A, DPEP1, MMP19, PRTN3, MASP2, LPA, CFB, TMPRSS5, DHH, TMPRSS3, ADAM21, ADAM20, KLK2, USP18, KLK6, C2, DPP4, ADAMTS15, ADAMTS14, ADAM28, ADAMTS17, USP51, AMZ1, CPA4, GGT5, ST14,…	1250	585	11952	1.17681	0.999984	0.328362	0.260323
UP_KW_MOLECULAR_FUNCTION	KW-0378~Hydrolase	172	8.66062	0.980284	RERGL, TPSB2, PLAT, DDX60L, ACTG2, CDC14A, ANPEP, ENPP1, MEIOB, PRSS8, ENPP3, PRSS3, PDE8B, PAMR1, HABP2, RAG1, TGM2, GBP6, TPTE2, CPA3, CPA2, ABHD14A-ACY1, ENTPD1, GBP7, USP6, ENTPD2, ENTPD3, IL1R1, CDC25C, UPB1, PRSS56, PGC, INPP4B, ACE2, SLFN14, PLA2G10, DPEP1, PRTN3, MASP2, NEIL1, ACOT6, LPA, PPEF2, PNLIP, CFTR, ACOT4, CFB, PADI1, CEMIP, DDX4, DHH, ABHD1, PLA2G3, LPL, PLA2G5, KLK2, DDX60, CES…	1250	1868	11952	0.880404	1	1	0.980284
Annotation Cluster 25	Enrichment Score: 3.046192354238241
Category	Term	Count	%	PValue	Genes	List Total	Pop Hits	Pop Total	Fold Enrichment	Bonferroni	Benjamini	FDR
KEGG_PATHWAY	hsa05321:Inflammatory bowel disease	22	1.10775	1.07511e-05	IL22, TGFB2, HLA-DRB5, TGFB1, SMAD3, IL13, GATA3, NOD2, IL2RG, IL1A, IL23A, TBX21, IL21R, HLA-DRA, IL17F, IL12RB1, TLR4, HLA-DRB1, HLA-DPA1, IL12RB2, HLA-DQB1, TLR2	998	66	8534	2.85037	0.00362729	0.000242258	0.000194953
KEGG_PATHWAY	hsa04659:Th17 cell differentiation	24	1.20846	0.00326954	IL22, HLA-DRB5, TGFB1, SMAD3, IL1R1, NFATC2, GATA3, FOS, IL2RG, ZAP70, CD4, IL23A, IRF4, TBX21, IL2RB, IL21R, HLA-DRA, IL17F, CD247, IL12RB1, HLA-DRB1, HLA-DPA1, HLA-DQB1, MAPK3	998	109	8534	1.88281	0.669423	0.024024	0.0193329
KEGG_PATHWAY	hsa04658:Th1 and Th2 cell differentiation	19	0.956697	0.0206768	HLA-DRB5, IL13, NFATC2, GATA3, FOS, IL2RG, RUNX3, ZAP70, CD4, TBX21, IL2RB, HLA-DRA, CD247, IL12RB1, HLA-DRB1, HLA-DPA1, IL12RB2, HLA-DQB1, MAPK3	998	93	8534	1.747	0.999143	0.0957366	0.0770425
Annotation Cluster 26	Enrichment Score: 3.0142017355930557
Category	Term	Count	%	PValue	Genes	List Total	Pop Hits	Pop Total	Fold Enrichment	Bonferroni	Benjamini	FDR
GOTERM_BP_DIRECT	GO:0042310~vasoconstriction	10	0.503525	1.79414e-05	EDN2, HTR7, EDN3, CAV1, HTR1D, HTR2B, DBH, AVP, AGT, SLC6A4	1790	19	19478	5.72714	0.099573	0.00191104	0.0018522
UP_KW_MOLECULAR_FUNCTION	KW-0838~Vasoactive	6	0.302115	0.00521958	NPPB, EDN2, EDN3, AVP, NTS, AGT	1250	12	11952	4.7808	0.4406	0.0362109	0.0287077
UP_KW_MOLECULAR_FUNCTION	KW-0839~Vasoconstrictor	4	0.20141	0.00968062	EDN2, EDN3, AVP, AGT	1250	5	11952	7.64928	0.660331	0.0554352	0.0439486
Annotation Cluster 27	Enrichment Score: 2.9794496765168073
Category	Term	Count	%	PValue	Genes	List Total	Pop Hits	Pop Total	Fold Enrichment	Bonferroni	Benjamini	FDR
UP_SEQ_FEATURE	DNA_BIND:T-box	8	0.40282	0.000330492	EOMES, TBX1, TBX15, TBX21, TBX20, TBR1, TBX18, TBX2	1934	16	20675	5.34514	0.892848	0.0366088	0.0362621
INTERPRO	IPR046360:T-box_DNA-bd	8	0.40282	0.000551036	EOMES, TBX1, TBX15, TBX21, TBX20, TBR1, TBX18, TBX2	1967	17	20808	4.97814	0.86574	0.035218	0.0344639
INTERPRO	IPR036960:T-box_sf	8	0.40282	0.000551036	EOMES, TBX1, TBX15, TBX21, TBX20, TBR1, TBX18, TBX2	1967	17	20808	4.97814	0.86574	0.035218	0.0344639
INTERPRO	IPR001699:TF_T-box	8	0.40282	0.000551036	EOMES, TBX1, TBX15, TBX21, TBX20, TBR1, TBX18, TBX2	1967	17	20808	4.97814	0.86574	0.035218	0.0344639
INTERPRO	IPR018186:TF_T-box_CS	8	0.40282	0.000551036	EOMES, TBX1, TBX15, TBX21, TBX20, TBR1, TBX18, TBX2	1967	17	20808	4.97814	0.86574	0.035218	0.0344639
UP_SEQ_FEATURE	DOMAIN:T-box	7	0.352467	0.00102749	EOMES, TBX1, TBX21, TBX20, TBR1, TBX18, TBX2	1934	14	20675	5.34514	0.999038	0.0831587	0.082371
SMART	SM00425:TBOX	8	0.40282	0.00114931	EOMES, TBX1, TBX15, TBX21, TBX20, TBR1, TBX18, TBX2	1144	17	10706	4.40395	0.372328	0.0332478	0.0315238
INTERPRO	IPR008967:p53-like_TF_DNA-bd_sf	12	0.60423	0.00212087	EOMES, TBX1, TBX15, TBX21, TBX20, NFATC2, TBR1, RUNX3, TP63, TBX18, RUNX2, TBX2	1967	44	20808	2.88506	0.999563	0.08606	0.0842173
GOTERM_BP_DIRECT	GO:0001708~cell fate specification	8	0.40282	0.0200607	TBX1, TBX15, DHH, TBX21, TBX20, TBR1, TBX18, TBX2	1790	31	19478	2.80815	1	0.285394	0.276607
Annotation Cluster 28	Enrichment Score: 2.9615357810223415
Category	Term	Count	%	PValue	Genes	List Total	Pop Hits	Pop Total	Fold Enrichment	Bonferroni	Benjamini	FDR
UP_KW_PTM	KW-0865~Zymogen	50	2.51762	6.12255e-08	TPSB2, F13A1, PLAT, MMP21, ADAMTS4, ADAMTS5, ADAMTS2, CASP7, CASP8, ADAMTS1, CASP10, PRSS8, PRSS3, ADAMTS6, CPA3, CPA2, MMP7, MMP1, MMP2, MMP3, F2, MMP9, PGC, F5, MMP14, MMP13, MEP1A, MMP19, PRTN3, CFB, TMPRSS3, ADAM21, ADAM20, KLK2, KLK6, ADAMTS15, ADAMTS14, ADAM28, ADAMTS17, CPA4, GGT5, GZMA, GZMB, PRSS36, PSMB8, TMPRSS15, PSMB9, GZMM, PROC, TLL2	1391	227	14316	2.26693	2.02044e-06	5.20416e-07	3.67353e-07
UP_SEQ_FEATURE	MOTIF:Cysteine switch	17	0.855992	7.3221e-07	MMP7, MMP1, MMP2, MMP3, ADAM21, ADAM20, MMP9, MMP21, ADAMTS4, ADAMTS15, ADAMTS5, MMP14, ADAM28, MMP13, ADAMTS1, ADAMTS17, MMP19	1934	43	20675	4.22639	0.00493533	0.00038058	0.000376976
UP_SEQ_FEATURE	BINDING:in inhibited form	17	0.855992	1.05103e-06	MMP7, MMP1, MMP2, MMP3, ADAM21, ADAM20, MMP9, MMP21, ADAMTS4, ADAMTS15, ADAMTS5, MMP14, ADAM28, MMP13, ADAMTS1, ADAMTS17, MMP19	1934	44	20675	4.13034	0.00707667	0.000484528	0.000479938
INTERPRO	IPR024079:MetalloPept_cat_dom_sf	24	1.20846	2.04336e-06	MMP7, MMP1, MMP2, MMP3, ADAM21, ADAM20, MMP9, MMP21, ADAMTS4, ADAMTS15, ADAMTS5, MMP14, ADAMTS2, ADAM28, ADAMTS14, MMP13, MEP1A, ADAMTS1, ADAMTS17, MMP19, TLL2, ADAM7, AMZ1, ADAMTS6	1967	84	20808	3.02244	0.00741632	0.000413553	0.000404698
UP_KW_BIOLOGICAL_PROCESS	KW-0177~Collagen degradation	10	0.503525	1.49366e-05	ADAMTS2, ADAMTS14, MMP13, MMP7, MMP1, MMP2, MMP3, MMP19, PRTN3, MMP9	1110	18	11523	5.76727	0.00219329	0.000274461	0.000238986
INTERPRO	IPR006026:Peptidase_Metallo	11	0.553877	0.000206175	MMP14, MMP13, MMP7, MEP1A, MMP1, MMP2, MMP3, TLL2, MMP19, MMP9, MMP21	1967	29	20808	4.01255	0.528187	0.0156752	0.0153396
GOTERM_BP_DIRECT	GO:0030574~collagen catabolic process	13	0.654582	0.000218876	MMP7, MMP1, MMP2, MMP3, MMP9, MMP21, KLK6, MMP14, ADAMTS2, ADAMTS14, MMP13, MMP19, PRTN3	1790	41	19478	3.45025	0.721876	0.0127955	0.0124015
INTERPRO	IPR036365:PGBD-like_sf	9	0.453172	0.000278677	MMP14, MMP13, MMP7, MMP1, MMP2, MMP3, MMP19, MMP9, MMP21	1967	20	20808	4.76035	0.637729	0.0199063	0.0194801
UP_SEQ_FEATURE	REPEAT:Hemopexin	8	0.40282	0.000330492	MMP14, MMP13, MMP1, MMP2, MMP3, MMP19, MMP9, MMP21	1934	16	20675	5.34514	0.892848	0.0366088	0.0362621
SMART	SM00235:ZnMc	11	0.553877	0.000552115	MMP14, MMP13, MMP7, MEP1A, MMP1, MMP2, MMP3, TLL2, MMP19, MMP9, MMP21	1144	29	10706	3.54973	0.20042	0.0172005	0.0163086
GOTERM_MF_DIRECT	GO:0004222~metalloendopeptidase activity	23	1.15811	0.000617509	MMP7, MMP1, MMP2, MMP3, ADAM21, ADAM20, MMP9, MMP21, ADAMTS4, ADAMTS15, ADAMTS5, MMP14, ADAMTS2, ADAM28, ADAMTS14, MMP13, MEP1A, ADAMTS1, ADAMTS17, MMP19, TLL2, ADAM7, ADAMTS6	1853	109	19253	2.19242	0.663033	0.0209122	0.020164
UP_KW_MOLECULAR_FUNCTION	KW-0482~Metalloprotease	31	1.56093	0.000690838	CPO, ADAM21, ADAM20, MMP21, ADAMTS4, ADAMTS15, ADAMTS5, ADAMTS14, ADAMTS2, ADAM28, ADAMTS1, ANPEP, ADAMTS17, AMZ1, ADAMTS6, CPA4, CPA3, CPA2, MMP7, MMP1, MMP2, MMP3, MMP9, ACE2, MMP14, MMP13, MEP1A, XPNPEP2, DPEP1, MMP19, TLL2	1250	156	11952	1.90006	0.0738411	0.00639025	0.00506614
UP_SEQ_FEATURE	DOMAIN:Peptidase M12B	12	0.60423	0.000832287	ADAMTS4, ADAMTS15, ADAMTS5, ADAMTS2, ADAMTS14, ADAM28, ADAMTS1, ADAMTS17, ADAM21, ADAM20, ADAM7, ADAMTS6	1934	40	20675	3.20708	0.996397	0.0749835	0.0742733
INTERPRO	IPR001818:Pept_M10_metallopeptidase	9	0.453172	0.000838146	MMP14, MMP13, MMP7, MMP1, MMP2, MMP3, MMP19, MMP9, MMP21	1967	23	20808	4.13943	0.952861	0.0455726	0.0445969
INTERPRO	IPR021190:Pept_M10A	9	0.453172	0.000838146	MMP14, MMP13, MMP7, MMP1, MMP2, MMP3, MMP19, MMP9, MMP21	1967	23	20808	4.13943	0.952861	0.0455726	0.0445969
INTERPRO	IPR033739:M10A_MMP	9	0.453172	0.000838146	MMP14, MMP13, MMP7, MMP1, MMP2, MMP3, MMP19, MMP9, MMP21	1967	23	20808	4.13943	0.952861	0.0455726	0.0445969
INTERPRO	IPR001590:Peptidase_M12B	12	0.60423	0.00090882	ADAMTS4, ADAMTS15, ADAMTS5, ADAMTS2, ADAMTS14, ADAM28, ADAMTS1, ADAMTS17, ADAM21, ADAM20, ADAM7, ADAMTS6	1967	40	20808	3.17356	0.963569	0.0479831	0.0469557
UP_SEQ_FEATURE	DOMAIN:Disintegrin	12	0.60423	0.00129473	ADAMTS4, ADAMTS15, ADAMTS5, ADAMTS2, ADAMTS14, ADAM28, ADAMTS1, ADAMTS17, ADAM21, ADAM20, ADAM7, ADAMTS6	1934	42	20675	3.05437	0.999842	0.093069	0.0921874
INTERPRO	IPR021158:Pept_M10A_Zn_BS	7	0.352467	0.00166697	MMP14, MMP13, MMP7, MMP1, MMP2, MMP3, MMP9	1967	15	20808	4.93665	0.997707	0.0706134	0.0691016
UP_SEQ_FEATURE	REPEAT:Hemopexin 3	8	0.40282	0.00298464	MMP14, MMP13, MMP1, MMP2, MMP3, MMP19, MMP9, MMP21	1934	22	20675	3.88737	1	0.170944	0.169325
UP_SEQ_FEATURE	REPEAT:Hemopexin 4	8	0.40282	0.00298464	MMP14, MMP13, MMP1, MMP2, MMP3, MMP19, MMP9, MMP21	1934	22	20675	3.88737	1	0.170944	0.169325
UP_SEQ_FEATURE	REPEAT:Hemopexin 1	8	0.40282	0.00394859	MMP14, MMP13, MMP1, MMP2, MMP3, MMP19, MMP9, MMP21	1934	23	20675	3.71836	1	0.210084	0.208094
UP_SEQ_FEATURE	REPEAT:Hemopexin 2	8	0.40282	0.00394859	MMP14, MMP13, MMP1, MMP2, MMP3, MMP19, MMP9, MMP21	1934	23	20675	3.71836	1	0.210084	0.208094
INTERPRO	IPR000585:Hemopexin-like_dom	8	0.40282	0.00418884	MMP14, MMP13, MMP1, MMP2, MMP3, MMP19, MMP9, MMP21	1967	23	20808	3.67949	1	0.137477	0.134533
INTERPRO	IPR018487:Hemopexin-like_repeat	8	0.40282	0.00418884	MMP14, MMP13, MMP1, MMP2, MMP3, MMP19, MMP9, MMP21	1967	23	20808	3.67949	1	0.137477	0.134533
PIR_SUPERFAMILY	PIRSF001191:Peptidase_M10A_matrix	8	0.40282	0.00439797	MMP14, MMP13, MMP1, MMP2, MMP3, MMP19, MMP9, MMP21	219	20	1941	3.54521	0.525216	0.371628	0.371628
INTERPRO	IPR002477:Peptidoglycan-bd-like	7	0.352467	0.00482708	MMP14, MMP13, MMP7, MMP1, MMP3, MMP19, MMP21	1967	18	20808	4.11388	1	0.15562	0.152288
INTERPRO	IPR036375:Hemopexin-like_dom_sf	8	0.40282	0.0054385	MMP14, MMP13, MMP1, MMP2, MMP3, MMP19, MMP9, MMP21	1967	24	20808	3.52618	1	0.170797	0.16714
GOTERM_MF_DIRECT	GO:0008237~metallopeptidase activity	16	0.805639	0.00772114	MMP7, MMP2, MMP3, ADAM21, ADAM20, MMP9, ADAMTS4, ACE2, ADAMTS5, ADAMTS2, ADAM28, MEP1A, ADAMTS1, ANPEP, AMZ1, ADAMTS6	1853	79	19253	2.10434	0.999999	0.154704	0.149169
SMART	SM00120:HX	8	0.40282	0.00817832	MMP14, MMP13, MMP1, MMP2, MMP3, MMP19, MMP9, MMP21	1144	23	10706	3.25509	0.964058	0.122675	0.116314
GOTERM_BP_DIRECT	GO:0022617~extracellular matrix disassembly	11	0.553877	0.00918622	ADAMTS4, ADAMTS15, ADAMTS5, MMP14, MMP13, MMP7, MMP1, MMP2, MMP3, MMP19, MMP9	1790	47	19478	2.54675	1	0.173795	0.168444
GOTERM_MF_DIRECT	GO:0004175~endopeptidase activity	15	0.755287	0.0114379	MMP7, MMP1, MMP2, MMP3, MMP9, PSMB8, PSMB9, PM20D1, ADAMTS15, ACE2, ADAMTS5, MMP14, MMP13, FAP, LPA	1853	75	19253	2.07804	1	0.214278	0.206612
UP_SEQ_FEATURE	DOMAIN:Peptidase metallopeptidase	6	0.302115	0.0129012	MMP14, MMP13, MMP7, MMP1, MMP2, MMP19	1934	16	20675	4.00885	1	0.596011	0.590366
INTERPRO	IPR018486:Hemopexin_CS	6	0.302115	0.0176256	MMP14, MMP13, MMP1, MMP2, MMP3, MMP9	1967	17	20808	3.7336	1	0.445902	0.436355
UP_SEQ_FEATURE	DOMAIN:Peptidase M10 metallopeptidase	4	0.20141	0.0319119	MMP7, MMP1, MMP2, MMP21	1934	8	20675	5.34514	1	1	0.990675
GOTERM_BP_DIRECT	GO:1904645~response to amyloid-beta	5	0.251762	0.0527131	MMP13, CALCR, MMP2, MMP3, MMP9	1790	16	19478	3.40049	1	0.517918	0.501971
GOTERM_BP_DIRECT	GO:0071492~cellular response to UV-A	4	0.20141	0.0729389	MMP1, MMP2, MMP3, MMP9	1790	11	19478	3.95693	1	0.614411	0.595493
BIOCARTA	h_reckPathway:Inhibition of Matrix Metalloproteinases	3	0.151057	0.410767	MMP14, MMP2, MMP9	249	9	1622	2.17135	1	1	1
Annotation Cluster 29	Enrichment Score: 2.9394598191260735
Category	Term	Count	%	PValue	Genes	List Total	Pop Hits	Pop Total	Fold Enrichment	Bonferroni	Benjamini	FDR
INTERPRO	IPR050525:ECM_Assembly_Org	9	0.453172	0.00011503	VWF, COL14A1, ITGA2, COL6A2, COL12A1, COL21A1, COL6A3, COL6A6, COL6A5	1967	18	20808	5.28927	0.342347	0.0110277	0.0107916
UP_SEQ_FEATURE	DOMAIN:VWFA	20	1.00705	0.000263038	ITIH5, CPNE8, VWF, ITGB4, COL14A1, ITGA2, ITGB2, CPNE6, COL12A1, ITGA1, CACNA2D4, ITGAL, C2, COL6A2, ITGA11, COL21A1, COL6A3, HMCN1, COL6A5, CFB	1934	85	20675	2.51536	0.830953	0.0306439	0.0303536
INTERPRO	IPR002035:VWF_A	18	0.906344	0.000968438	ITIH5, CPNE8, VWF, COL14A1, ITGA2, CPNE6, COL12A1, ITGA1, CACNA2D4, ITGAL, C2, COL6A2, ITGA11, COL21A1, COL6A3, COL6A6, COL6A5, CFB	1967	79	20808	2.4103	0.970687	0.0504003	0.0493212
INTERPRO	IPR036465:vWFA_dom_sf	21	1.0574	0.00125008	ITIH5, CPNE8, VWF, ITGB4, COL14A1, ITGA2, ITGB2, CPNE6, COL12A1, ITGA1, CACNA2D4, ITGAL, C2, COL6A2, ITGA11, COL21A1, COL6A3, COL6A6, HMCN1, COL6A5, CFB	1967	102	20808	2.17794	0.989505	0.0565443	0.0553337
SMART	SM00327:VWA	18	0.906344	0.00169475	ITIH5, CPNE8, VWF, COL14A1, ITGA2, CPNE6, COL12A1, ITGA1, CACNA2D4, ITGAL, C2, COL6A2, ITGA11, COL21A1, COL6A3, COL6A6, COL6A5, CFB	1144	74	10706	2.27637	0.496894	0.0403749	0.0382814
UP_SEQ_FEATURE	DOMAIN:VWFA 2	7	0.352467	0.00331292	VWF, COL14A1, COL6A2, COL12A1, COL6A3, COL6A6, COL6A5	1934	17	20675	4.40188	1	0.179083	0.177387
UP_SEQ_FEATURE	DOMAIN:VWFA 1	6	0.302115	0.0129012	COL14A1, COL6A2, COL12A1, COL6A3, COL6A6, COL6A5	1934	16	20675	4.00885	1	0.596011	0.590366
Annotation Cluster 30	Enrichment Score: 2.9169748224597116
Category	Term	Count	%	PValue	Genes	List Total	Pop Hits	Pop Total	Fold Enrichment	Bonferroni	Benjamini	FDR
UP_SEQ_FEATURE	TRANSMEM:Helical; Name=12	19	0.956697	0.000751469	ABCC3, SLC2A14, SLC12A3, SLC46A2, ABCC6, SLC2A1, SLC2A2, SLC6A11, SLC4A1, OTOP1, SLCO6A1, SLC6A1, SLC6A2, SLC6A4, SLC2A9, SLCO1C1, SLCO1B1, SLCO1A2, CFTR	1934	85	20675	2.38959	0.993778	0.0715166	0.0708392
UP_SEQ_FEATURE	TRANSMEM:Helical; Name=9	22	1.10775	0.000936067	ABCC3, SLC2A14, SLC12A3, SLC46A2, ABCC6, ATP2A3, SLC2A1, SLC2A2, SLC6A11, SLC4A1, OTOP1, SLCO6A1, ATP2C2, SLC6A1, TM6SF1, SLC6A2, SLC6A4, SLC2A9, SLCO1C1, SLCO1B1, SLCO1A2, CFTR	1934	108	20675	2.17765	0.998214	0.0793393	0.0785878
UP_SEQ_FEATURE	TRANSMEM:Helical; Name=10	20	1.00705	0.00128795	ABCC3, SLC2A14, SLC12A3, SLC46A2, ABCC6, ATP2A3, SLC2A1, SLC2A2, SLC6A11, OTOP1, SLCO6A1, ATP2C2, SLC6A1, SLC6A2, SLC6A4, SLC2A9, SLCO1C1, SLCO1B1, SLCO1A2, CFTR	1934	96	20675	2.22714	0.999835	0.093069	0.0921874
UP_SEQ_FEATURE	TRANSMEM:Helical; Name=11	19	0.956697	0.00150704	ABCC3, SLC2A14, SLC12A3, SLC46A2, ABCC6, SLC2A1, SLC2A2, SLC6A11, SLC4A1, OTOP1, SLCO6A1, SLC6A1, SLC6A2, SLC6A4, SLC2A9, SLCO1C1, SLCO1B1, SLCO1A2, CFTR	1934	90	20675	2.25684	0.999962	0.106074	0.105069
UP_SEQ_FEATURE	TRANSMEM:Helical; Name=8	22	1.10775	0.00190494	ABCC3, SLC2A14, SLC12A3, SLC46A2, ABCC6, ATP2A3, SLC2A1, SLC2A2, SLC6A11, SLC4A1, OTOP1, SLCO6A1, ATP2C2, SLC6A1, TM6SF1, SLC1A6, SLC6A2, SLC6A4, SLC2A9, SLCO1C1, SLCO1B1, SLCO1A2	1934	114	20675	2.06304	0.999997	0.130017	0.128786
Annotation Cluster 31	Enrichment Score: 2.8900353116429653
Category	Term	Count	%	PValue	Genes	List Total	Pop Hits	Pop Total	Fold Enrichment	Bonferroni	Benjamini	FDR
INTERPRO	IPR045371:ADAMTS_CR_3	12	0.60423	6.62944e-06	ADAMTS4, ADAMTS15, ADAMTS5, ADAMTS2, ADAMTS14, ADAMTS1, ADAMTSL4, ADAMTSL3, ADAMTS17, PAPLN, THSD4, ADAMTS6	1967	25	20808	5.0777	0.0238618	0.00105005	0.00102756
INTERPRO	IPR010294:ADAMTS_spacer1	12	0.60423	1.05102e-05	ADAMTS4, ADAMTS15, ADAMTS5, ADAMTS2, ADAMTS14, ADAMTS1, ADAMTSL4, ADAMTS17, TSHZ2, PAPLN, THSD4, ADAMTS6	1967	26	20808	4.88241	0.0375649	0.00141809	0.00138773
INTERPRO	IPR050439:ADAMTS_ADAMTS-like	12	0.60423	1.05102e-05	ADAMTS4, ADAMTS15, ADAMTS5, ADAMTS2, ADAMTS14, ADAMTS1, ADAMTSL4, ADAMTSL3, ADAMTS17, PAPLN, THSD4, ADAMTS6	1967	26	20808	4.88241	0.0375649	0.00141809	0.00138773
INTERPRO	IPR036383:TSP1_rpt_sf	19	0.956697	2.73063e-05	SBSPON, UNC5A, PAPLN, THBS2, C8B, THBS1, ISM2, THSD4, ADAMTS4, ADAMTS15, ADAMTS5, ADAMTS2, ADAMTS14, ADAMTS1, ADAMTSL4, ADAMTSL3, ADAMTS17, HMCN1, ADAMTS6	1967	66	20808	3.04534	0.0946902	0.00343023	0.00335679
INTERPRO	IPR000884:TSP1_rpt	19	0.956697	3.40696e-05	SBSPON, UNC5A, PAPLN, THBS2, C8B, THBS1, ISM2, THSD4, ADAMTS4, ADAMTS15, ADAMTS5, ADAMTS2, ADAMTS14, ADAMTS1, ADAMTSL4, ADAMTSL3, ADAMTS17, HMCN1, ADAMTS6	1967	67	20808	2.99989	0.116724	0.00413719	0.00404861
UP_SEQ_FEATURE	DOMAIN:TSP type-1 1	15	0.755287	3.8209e-05	PAPLN, THBS2, C8B, THBS1, THSD4, ADAMTS15, ADAMTS5, ADAMTS2, ADAMTS14, ADAMTS1, ADAMTSL4, ADAMTSL3, ADAMTS17, HMCN1, ADAMTS6	1934	45	20675	3.56343	0.227546	0.00661996	0.00655725
UP_SEQ_FEATURE	DOMAIN:TSP type-1 2	15	0.755287	3.8209e-05	PAPLN, THBS2, C8B, THBS1, THSD4, ADAMTS15, ADAMTS5, ADAMTS2, ADAMTS14, ADAMTS1, ADAMTSL4, ADAMTSL3, ADAMTS17, HMCN1, ADAMTS6	1934	45	20675	3.56343	0.227546	0.00661996	0.00655725
UP_SEQ_FEATURE	DOMAIN:TSP type-1 3	13	0.654582	6.37701e-05	PAPLN, THBS2, THBS1, THSD4, ADAMTS15, ADAMTS2, ADAMTS14, ADAMTS1, ADAMTSL4, ADAMTSL3, ADAMTS17, HMCN1, ADAMTS6	1934	36	20675	3.86038	0.350082	0.00902275	0.00893729
SMART	SM00209:TSP1	19	0.956697	0.000131864	SBSPON, UNC5A, PAPLN, THBS2, C8B, THBS1, ISM2, THSD4, ADAMTS4, ADAMTS15, ADAMTS5, ADAMTS2, ADAMTS14, ADAMTS1, ADAMTSL4, ADAMTSL3, ADAMTS17, HMCN1, ADAMTS6	1144	66	10706	2.69408	0.0520071	0.0066756	0.00632946
INTERPRO	IPR013273:ADAMTS/ADAMTS-like	10	0.503525	0.000206535	ADAMTS4, ADAMTS15, ADAMTS5, ADAMTS2, ADAMTS14, ADAMTS1, ADAMTSL3, ADAMTS17, PAPLN, ADAMTS6	1967	24	20808	4.40773	0.528806	0.0156752	0.0153396
GOTERM_MF_DIRECT	GO:0004222~metalloendopeptidase activity	23	1.15811	0.000617509	MMP7, MMP1, MMP2, MMP3, ADAM21, ADAM20, MMP9, MMP21, ADAMTS4, ADAMTS15, ADAMTS5, MMP14, ADAMTS2, ADAM28, ADAMTS14, MMP13, MEP1A, ADAMTS1, ADAMTS17, MMP19, TLL2, ADAM7, ADAMTS6	1853	109	19253	2.19242	0.663033	0.0209122	0.020164
UP_SEQ_FEATURE	REGION:Spacer	9	0.453172	0.000781311	ADAMTS4, MSR1, ADAMTS15, ADAMTS5, ADAMTS2, ADAMTS14, ADAMTS1, ADAMTS17, ADAMTS6	1934	23	20675	4.18315	0.994915	0.0723194	0.0716344
INTERPRO	IPR010909:PLAC	8	0.40282	0.000828494	ADAMTS2, ADAMTS14, ADAMTSL4, ADAMTSL3, ADAMTS17, PAPLN, THSD4, ADAMTS6	1967	18	20808	4.70158	0.951172	0.0455726	0.0445969
UP_SEQ_FEATURE	DOMAIN:Peptidase M12B	12	0.60423	0.000832287	ADAMTS4, ADAMTS15, ADAMTS5, ADAMTS2, ADAMTS14, ADAM28, ADAMTS1, ADAMTS17, ADAM21, ADAM20, ADAM7, ADAMTS6	1934	40	20675	3.20708	0.996397	0.0749835	0.0742733
INTERPRO	IPR001590:Peptidase_M12B	12	0.60423	0.00090882	ADAMTS4, ADAMTS15, ADAMTS5, ADAMTS2, ADAMTS14, ADAM28, ADAMTS1, ADAMTS17, ADAM21, ADAM20, ADAM7, ADAMTS6	1967	40	20808	3.17356	0.963569	0.0479831	0.0469557
INTERPRO	IPR006586:ADAM_Cys-rich	10	0.503525	0.00102444	ADAMTS4, ADAMTS15, ADAMTS5, ADAMTS14, ADAM28, ADAMTS1, ADAMTS17, ADAM21, ADAM20, ADAM7	1967	29	20808	3.64777	0.976102	0.052564	0.0514386
UP_SEQ_FEATURE	DOMAIN:PLAC	8	0.40282	0.00113225	ADAMTS2, ADAMTS14, ADAMTSL4, ADAMTSL3, ADAMTS17, PAPLN, THSD4, ADAMTS6	1934	19	20675	4.50117	0.999526	0.0831587	0.082371
INTERPRO	IPR041645:ADAMTS_CR_2	8	0.40282	0.00120547	ADAMTS4, ADAMTS15, ADAMTS5, ADAMTS2, ADAMTS14, ADAMTS1, ADAMTS17, ADAMTS6	1967	19	20808	4.45412	0.987651	0.0563014	0.055096
UP_SEQ_FEATURE	DOMAIN:Disintegrin	12	0.60423	0.00129473	ADAMTS4, ADAMTS15, ADAMTS5, ADAMTS2, ADAMTS14, ADAM28, ADAMTS1, ADAMTS17, ADAM21, ADAM20, ADAM7, ADAMTS6	1934	42	20675	3.05437	0.999842	0.093069	0.0921874
SMART	SM00608:ACR	10	0.503525	0.00241376	ADAMTS4, ADAMTS15, ADAMTS5, ADAMTS14, ADAM28, ADAMTS1, ADAMTS17, ADAM21, ADAM20, ADAM7	1144	29	10706	3.22703	0.624222	0.0481879	0.0456893
INTERPRO	IPR002870:Peptidase_M12B_N	10	0.503525	0.00430319	ADAMTS15, ADAMTS2, ADAMTS14, ADAM28, ADAMTS1, ADAMTS17, ADAM21, ADAM20, ADAM7, ADAMTS6	1967	35	20808	3.02244	1	0.139969	0.136972
UP_SEQ_FEATURE	DOMAIN:TSP type-1 4	9	0.453172	0.0064017	ADAMTS2, ADAMTS14, ADAMTSL4, ADAMTSL3, ADAMTS17, PAPLN, HMCN1, THSD4, ADAMTS6	1934	31	20675	3.10363	1	0.327699	0.324595
UP_SEQ_FEATURE	DOMAIN:TSP type-1 5	7	0.352467	0.0298112	ADAMTSL4, ADAMTSL3, ADAMTS17, PAPLN, HMCN1, THSD4, ADAMTS6	1934	26	20675	2.87815	1	0.982607	0.9733
INTERPRO	IPR018358:Disintegrin_CS	4	0.20141	0.212744	ADAM28, ADAM21, ADAM20, ADAM7	1967	17	20808	2.48907	1	1	0.978858
UP_SEQ_FEATURE	DOMAIN:TSP type-1 6	4	0.20141	0.233771	ADAMTSL4, ADAMTSL3, HMCN1, THSD4	1934	18	20675	2.37562	1	1	0.990675
INTERPRO	IPR034027:Reprolysin_adamalysin	4	0.20141	0.265013	ADAM28, ADAM21, ADAM20, ADAM7	1967	19	20808	2.22706	1	1	0.978858
INTERPRO	IPR001762:Disintegrin_dom	4	0.20141	0.372241	ADAM28, ADAM21, ADAM20, ADAM7	1967	23	20808	1.83975	1	1	0.978858
INTERPRO	IPR036436:Disintegrin_dom_sf	4	0.20141	0.372241	ADAM28, ADAM21, ADAM20, ADAM7	1967	23	20808	1.83975	1	1	0.978858
SMART	SM00050:DISIN	4	0.20141	0.45143	ADAM28, ADAM21, ADAM20, ADAM7	1144	23	10706	1.62755	1	1	0.950495
Annotation Cluster 32	Enrichment Score: 2.8851821673354863
Category	Term	Count	%	PValue	Genes	List Total	Pop Hits	Pop Total	Fold Enrichment	Bonferroni	Benjamini	FDR
GOTERM_BP_DIRECT	GO:0006814~sodium ion transport	18	0.906344	0.000438009	SLC12A3, KCNE3, CATSPER4, SLC10A2, SLC5A12, SLC5A1, SLC5A2, SLC9C1, SLC5A4, SCNN1G, FXYD4, FXYD1, CNGA1, COMMD3-BMI1, SCN4A, CNGA4, SLC17A4, SCN1A	1790	76	19478	2.57721	0.922785	0.0210791	0.0204301
UP_KW_BIOLOGICAL_PROCESS	KW-0739~Sodium transport	26	1.30916	0.000506275	KCNK9, SLC5A12, SLC5A1, ATP12A, SLC5A2, SLC9C1, SLC5A4, TRPM2, CNGA1, CNGA3, SLC17A8, SLC13A5, SLC17A1, SLC17A4, SLC38A4, SCN1A, SLC12A3, SLC10A2, SCNN1G, SCN10A, SLC5A9, FXYD4, FXYD2, SCNN1A, FXYD1, SCN4A	1110	129	11523	2.09231	0.0717379	0.00826915	0.00720035
UP_KW_LIGAND	KW-0915~Sodium	31	1.56093	0.000838756	KCNK9, SLC5A12, SLC5A1, SLC6A1, ATP12A, SLC1A6, SLC5A2, SLC6A2, SLC9C1, SLC5A4, SLC6A4, TRPM2, CNGA1, CNGA3, SLC17A8, SLC13A5, SLC17A1, DRD4, SLC17A4, SLC38A4, SCN1A, SLC12A3, SLC10A2, SCNN1G, SCN10A, SLC5A9, FXYD4, FXYD2, SCNN1A, FXYD1, SCN4A	728	159	6987	1.87122	0.0386705	0.0197108	0.0180333
GOTERM_BP_DIRECT	GO:0035725~sodium ion transmembrane transport	24	1.20846	0.00201879	SLC12A3, MCOLN3, KCNK9, PKD2L1, SLC6A11, SLC6A1, SLC6A2, SLC5A4, SLC6A4, SCNN1G, TRPM2, SCN10A, SLC4A9, SLC5A9, SCNN1A, CNGA1, CNGA3, SCN4A, SLC17A8, SLC17A1, SLC13A5, SLC17A4, SLC38A4, SCN1A	1790	132	19478	1.97847	0.999993	0.0652037	0.0631961
UP_KW_MOLECULAR_FUNCTION	KW-0894~Sodium channel	9	0.453172	0.00998832	SCNN1G, TRPM2, SCN10A, KCNK9, SCNN1A, CNGA1, SCN4A, CNGA3, SCN1A	1250	30	11952	2.86848	0.671848	0.0554352	0.0439486
Annotation Cluster 33	Enrichment Score: 2.7731284021174565
Category	Term	Count	%	PValue	Genes	List Total	Pop Hits	Pop Total	Fold Enrichment	Bonferroni	Benjamini	FDR
GOTERM_BP_DIRECT	GO:0007169~cell surface receptor protein tyrosine kinase signaling pathway	29	1.46022	4.74385e-07	ALK, PTPRT, FLT3, NEDD9, EGFR, ERBB3, NTF3, BLNK, KDR, NRTN, LYN, NTRK1, PDGFRA, SYK, INSRR, NGF, HCK, ZAP70, DOK2, CD4, AXL, CD7, KIT, CASS4, LCP2, TEK, FGFR4, EPHA1, EPHA2	1790	110	19478	2.86878	0.00276941	0.000118561	0.00011491
INTERPRO	IPR020635:Tyr_kinase_cat_dom	24	1.20846	8.91287e-06	LYN, ALK, NTRK1, PDGFRA, ITK, SYK, FLT3, SRC, EPHA8, INSRR, MATK, EGFR, HCK, ZAP70, ERBB3, FES, AXL, KIT, KDR, BTK, TEK, FGFR4, EPHA1, EPHA2	1967	91	20808	2.78995	0.0319482	0.0013529	0.00132393
INTERPRO	IPR008266:Tyr_kinase_AS	25	1.25881	1.02692e-05	ALK, ITK, FLT3, SRC, EGFR, TTN, KDR, LYN, NTRK1, PDGFRA, SYK, EPHA8, INSRR, STYK1, MATK, HCK, ZAP70, FES, AXL, KIT, BTK, TEK, FGFR4, EPHA1, EPHA2	1967	98	20808	2.69861	0.0367199	0.00141809	0.00138773
GOTERM_BP_DIRECT	GO:0038063~collagen-activated tyrosine kinase receptor signaling pathway	18	0.906344	1.1118e-05	ALK, NTRK1, PDGFRA, SYK, FLT3, EPHA8, INSRR, GP6, EGFR, COL1A1, AXL, COL4A3, KIT, KDR, TEK, FGFR4, EPHA1, EPHA2	1790	58	19478	3.37704	0.0629288	0.00132644	0.0012856
GOTERM_BP_DIRECT	GO:0018108~peptidyl-tyrosine phosphorylation	15	0.755287	3.12837e-05	LYN, NTRK1, PDGFRA, SYK, FLT3, SRC, PDGFB, EGFR, HCK, ZAP70, FES, KDR, BTK, FGFR4, EPHA1	1790	45	19478	3.62719	0.167138	0.00304808	0.00295423
SMART	SM00219:TyrKc	24	1.20846	6.03641e-05	LYN, ALK, NTRK1, PDGFRA, ITK, SYK, FLT3, SRC, EPHA8, INSRR, MATK, EGFR, HCK, ZAP70, ERBB3, FES, AXL, KIT, KDR, BTK, TEK, FGFR4, EPHA1, EPHA2	1144	91	10706	2.46815	0.0241518	0.00407458	0.0038633
GOTERM_BP_DIRECT	GO:0008543~fibroblast growth factor receptor signaling pathway	23	1.15811	0.000119966	ALK, NTRK1, PDGFRA, FLT3, EPHA8, NOG, INSRR, EGFR, TBX2, FGF5, FGF7, FGF8, AXL, KIT, FGF20, KDR, TEK, FGFR4, EPHA1, FGF23, FGF22, EPHA2, WNT4	1790	102	19478	2.45369	0.504091	0.00834905	0.00809198
GOTERM_MF_DIRECT	GO:0005021~vascular endothelial growth factor receptor activity	16	0.805639	0.000121906	ALK, NTRK1, PDGFRA, NRP2, FLT3, EPHA8, INSRR, EGFR, ERBB3, AXL, KIT, KDR, TEK, FGFR4, EPHA1, EPHA2	1853	54	19253	3.07857	0.193209	0.00894489	0.00862488
GOTERM_MF_DIRECT	GO:0004714~transmembrane receptor protein tyrosine kinase activity	12	0.60423	0.000165675	NTRK1, ALK, PDGFRA, FLT3, AXL, KIT, INSRR, KDR, TEK, EPHA1, EGFR, EPHA2	1853	33	19253	3.77825	0.253065	0.0100266	0.00966792
INTERPRO	IPR001245:Ser-Thr/Tyr_kinase_cat_dom	30	1.51057	0.000168547	ALK, ITK, GUCY2D, FLT3, SRC, LRRK2, EGFR, ERBB3, KDR, LYN, NTRK1, PDGFRA, SYK, MLKL, EPHA8, INSRR, STYK1, MATK, HCK, ZAP70, FES, AXL, KIT, BTK, TEK, TSSK4, ANKK1, FGFR4, EPHA1, EPHA2	1967	151	20808	2.1017	0.458855	0.014976	0.0146553
GOTERM_MF_DIRECT	GO:0036332~placental growth factor receptor activity	15	0.755287	0.000233442	ALK, NTRK1, PDGFRA, FLT3, EPHA8, INSRR, EGFR, ERBB3, AXL, KIT, KDR, TEK, FGFR4, EPHA1, EPHA2	1853	51	19253	3.05593	0.337106	0.0100266	0.00966792
GOTERM_MF_DIRECT	GO:0038062~protein tyrosine kinase collagen receptor activity	15	0.755287	0.000233442	ALK, NTRK1, PDGFRA, FLT3, EPHA8, INSRR, EGFR, ERBB3, AXL, KIT, KDR, TEK, FGFR4, EPHA1, EPHA2	1853	51	19253	3.05593	0.337106	0.0100266	0.00966792
GOTERM_MF_DIRECT	GO:0008288~boss receptor activity	15	0.755287	0.000233442	ALK, NTRK1, PDGFRA, FLT3, EPHA8, INSRR, EGFR, ERBB3, AXL, KIT, KDR, TEK, FGFR4, EPHA1, EPHA2	1853	51	19253	3.05593	0.337106	0.0100266	0.00966792
GOTERM_MF_DIRECT	GO:0060175~brain-derived neurotrophic factor receptor activity	15	0.755287	0.000233442	ALK, NTRK1, PDGFRA, FLT3, EPHA8, INSRR, EGFR, ERBB3, AXL, KIT, KDR, TEK, FGFR4, EPHA1, EPHA2	1853	51	19253	3.05593	0.337106	0.0100266	0.00966792
GOTERM_MF_DIRECT	GO:0005004~GPI-linked ephrin receptor activity	15	0.755287	0.000233442	ALK, NTRK1, PDGFRA, FLT3, EPHA8, INSRR, EGFR, ERBB3, AXL, KIT, KDR, TEK, FGFR4, EPHA1, EPHA2	1853	51	19253	3.05593	0.337106	0.0100266	0.00966792
GOTERM_MF_DIRECT	GO:0005008~hepatocyte growth factor receptor activity	15	0.755287	0.000233442	ALK, NTRK1, PDGFRA, FLT3, EPHA8, INSRR, EGFR, ERBB3, AXL, KIT, KDR, TEK, FGFR4, EPHA1, EPHA2	1853	51	19253	3.05593	0.337106	0.0100266	0.00966792
GOTERM_MF_DIRECT	GO:0005009~insulin receptor activity	15	0.755287	0.000233442	ALK, NTRK1, PDGFRA, FLT3, EPHA8, INSRR, EGFR, ERBB3, AXL, KIT, KDR, TEK, FGFR4, EPHA1, EPHA2	1853	51	19253	3.05593	0.337106	0.0100266	0.00966792
GOTERM_MF_DIRECT	GO:0005011~macrophage colony-stimulating factor receptor activity	15	0.755287	0.000233442	ALK, NTRK1, PDGFRA, FLT3, EPHA8, INSRR, EGFR, ERBB3, AXL, KIT, KDR, TEK, FGFR4, EPHA1, EPHA2	1853	51	19253	3.05593	0.337106	0.0100266	0.00966792
GOTERM_MF_DIRECT	GO:0005018~platelet-derived growth factor alpha-receptor activity	15	0.755287	0.000233442	ALK, NTRK1, PDGFRA, FLT3, EPHA8, INSRR, EGFR, ERBB3, AXL, KIT, KDR, TEK, FGFR4, EPHA1, EPHA2	1853	51	19253	3.05593	0.337106	0.0100266	0.00966792
GOTERM_MF_DIRECT	GO:0005020~stem cell factor receptor activity	15	0.755287	0.000233442	ALK, NTRK1, PDGFRA, FLT3, EPHA8, INSRR, EGFR, ERBB3, AXL, KIT, KDR, TEK, FGFR4, EPHA1, EPHA2	1853	51	19253	3.05593	0.337106	0.0100266	0.00966792
GOTERM_BP_DIRECT	GO:0035791~platelet-derived growth factor receptor-beta signaling pathway	15	0.755287	0.000276863	ALK, NTRK1, PDGFRA, FLT3, EPHA8, INSRR, EGFR, LOX, AXL, KIT, KDR, TEK, FGFR4, EPHA1, EPHA2	1790	54	19478	3.02266	0.801857	0.0155629	0.0150837
GOTERM_MF_DIRECT	GO:0005006~epidermal growth factor receptor activity	15	0.755287	0.00029148	ALK, NTRK1, PDGFRA, FLT3, EPHA8, INSRR, EGFR, ERBB3, AXL, KIT, KDR, TEK, FGFR4, EPHA1, EPHA2	1853	52	19253	2.99717	0.401525	0.0111586	0.0107594
GOTERM_MF_DIRECT	GO:0005007~fibroblast growth factor receptor activity	15	0.755287	0.00029148	ALK, NTRK1, PDGFRA, FLT3, EPHA8, INSRR, EGFR, ERBB3, AXL, KIT, KDR, TEK, FGFR4, EPHA1, EPHA2	1853	52	19253	2.99717	0.401525	0.0111586	0.0107594
GOTERM_MF_DIRECT	GO:0005019~platelet-derived growth factor beta-receptor activity	15	0.755287	0.00029148	ALK, NTRK1, PDGFRA, FLT3, EPHA8, INSRR, EGFR, ERBB3, AXL, KIT, KDR, TEK, FGFR4, EPHA1, EPHA2	1853	52	19253	2.99717	0.401525	0.0111586	0.0107594
GOTERM_BP_DIRECT	GO:0036323~vascular endothelial growth factor receptor-1 signaling pathway	14	0.704935	0.000355028	ALK, NTRK1, PDGFRA, FLT3, EPHA8, INSRR, EGFR, AXL, KIT, KDR, TEK, FGFR4, EPHA1, EPHA2	1790	49	19478	3.10902	0.874552	0.0180215	0.0174666
GOTERM_MF_DIRECT	GO:0005010~insulin-like growth factor receptor activity	15	0.755287	0.000361456	ALK, NTRK1, PDGFRA, FLT3, EPHA8, INSRR, EGFR, ERBB3, AXL, KIT, KDR, TEK, FGFR4, EPHA1, EPHA2	1853	53	19253	2.94062	0.470932	0.013543	0.0130585
GOTERM_BP_DIRECT	GO:0007173~epidermal growth factor receptor signaling pathway	22	1.10775	0.000384025	ALK, NTRK1, PDGFRA, GRB7, FLT3, SRC, EGF, EPHA8, INSRR, EGFR, VIL1, EPGN, ERBB3, AXL, KIT, KDR, TEK, FGFR4, EPHA1, FAM83C, EPHA2, MAPK3	1790	103	19478	2.32422	0.894119	0.0191881	0.0185973
GOTERM_BP_DIRECT	GO:0048012~hepatocyte growth factor receptor signaling pathway	15	0.755287	0.000415957	ALK, NTRK1, PDGFRA, FLT3, EPHA8, HGF, INSRR, EGFR, AXL, KIT, KDR, TEK, FGFR4, EPHA1, EPHA2	1790	56	19478	2.9147	0.912156	0.0204343	0.0198052
GOTERM_BP_DIRECT	GO:0035790~platelet-derived growth factor receptor-alpha signaling pathway	14	0.704935	0.000439899	ALK, NTRK1, PDGFRA, FLT3, EPHA8, INSRR, EGFR, AXL, KIT, KDR, TEK, FGFR4, EPHA1, EPHA2	1790	50	19478	3.04684	0.923634	0.0210791	0.0204301
GOTERM_BP_DIRECT	GO:0038109~Kit signaling pathway	14	0.704935	0.000541364	ALK, NTRK1, PDGFRA, FLT3, EPHA8, INSRR, EGFR, AXL, KIT, KDR, TEK, FGFR4, EPHA1, EPHA2	1790	51	19478	2.9871	0.957814	0.0239759	0.0232377
GOTERM_BP_DIRECT	GO:0038145~macrophage colony-stimulating factor signaling pathway	14	0.704935	0.000541364	ALK, NTRK1, PDGFRA, FLT3, EPHA8, INSRR, EGFR, AXL, KIT, KDR, TEK, FGFR4, EPHA1, EPHA2	1790	51	19478	2.9871	0.957814	0.0239759	0.0232377
GOTERM_MF_DIRECT	GO:0005005~transmembrane-ephrin receptor activity	15	0.755287	0.000545152	ALK, NTRK1, PDGFRA, FLT3, EPHA8, INSRR, EGFR, ERBB3, AXL, KIT, KDR, TEK, FGFR4, EPHA1, EPHA2	1853	55	19253	2.83368	0.617212	0.0188238	0.0181504
INTERPRO	IPR050122:RTK	13	0.654582	0.000583978	ALK, NTRK1, PDGFRA, FLT3, INSRR, STYK1, EGFR, ERBB3, AXL, KIT, KDR, TEK, FGFR4	1967	44	20808	3.12548	0.880931	0.0360582	0.0352861
GOTERM_MF_DIRECT	GO:0035401~histone H3Y41 kinase activity	24	1.20846	0.000692523	LYN, ALK, NTRK1, PDGFRA, ITK, SYK, FLT3, SRC, EPHA8, INSRR, STYK1, MATK, EGFR, HCK, ZAP70, FES, AXL, KIT, KDR, BTK, TEK, FGFR4, EPHA1, EPHA2	1853	117	19253	2.13132	0.704757	0.022584	0.021776
GOTERM_MF_DIRECT	GO:0140801~histone H2AXY142 kinase activity	24	1.20846	0.000692523	LYN, ALK, NTRK1, PDGFRA, ITK, SYK, FLT3, SRC, EPHA8, INSRR, STYK1, MATK, EGFR, HCK, ZAP70, FES, AXL, KIT, KDR, BTK, TEK, FGFR4, EPHA1, EPHA2	1853	117	19253	2.13132	0.704757	0.022584	0.021776
GOTERM_BP_DIRECT	GO:0048009~insulin-like growth factor receptor signaling pathway	18	0.906344	0.000948227	ALK, NTRK1, PDGFRA, FLT3, EPHA8, INSRR, IGF2, IGF1, EGFR, GHR, AXL, KIT, KDR, TEK, FGFR4, EPHA1, EPHA2, MAPK3	1790	81	19478	2.41813	0.996097	0.0364693	0.0353464
GOTERM_BP_DIRECT	GO:0031547~brain-derived neurotrophic factor receptor signaling pathway	14	0.704935	0.000971553	ALK, NTRK1, PDGFRA, FLT3, EPHA8, INSRR, EGFR, AXL, KIT, KDR, TEK, FGFR4, EPHA1, EPHA2	1790	54	19478	2.82115	0.996595	0.0368811	0.0357456
UP_KW_MOLECULAR_FUNCTION	KW-0829~Tyrosine-protein kinase	25	1.25881	0.00101942	ALK, ITK, FLT3, SRC, EGFR, ERBB3, KDR, LYN, NTRK1, PDGFRA, SYK, EPHA8, INSRR, STYK1, MATK, HCK, ZAP70, FES, AXL, KIT, BTK, TEK, FGFR4, EPHA1, EPHA2	1250	118	11952	2.02576	0.10704	0.00870426	0.00690067
GOTERM_BP_DIRECT	GO:0038084~vascular endothelial growth factor signaling pathway	15	0.755287	0.00123662	ALK, NTRK1, NRP2, FLT3, EPHA8, INSRR, EGFR, VEGFA, AXL, KIT, KDR, TEK, FGFR4, EPHA1, EPHA2	1790	62	19478	2.63264	0.999278	0.0444178	0.0430502
GOTERM_BP_DIRECT	GO:0048013~ephrin receptor signaling pathway	18	0.906344	0.00165977	LYN, ALK, NTRK1, PDGFRA, FLT3, SRC, EPHA8, MMP2, INSRR, MMP9, EGFR, AXL, KIT, KDR, TEK, FGFR4, EPHA1, EPHA2	1790	85	19478	2.30433	0.999939	0.0567429	0.0549957
GOTERM_MF_DIRECT	GO:0019838~growth factor binding	11	0.553877	0.00252728	GHR, NRP2, ERBB3, FLT3, EPHA8, KIT, KDR, LTBP2, TEK, OSMR, EPHA2	1853	38	19253	3.00768	0.988393	0.0645005	0.062193
INTERPRO	IPR050198:Non-receptor_tyrosine_kinases	9	0.453172	0.00346559	LYN, ITK, HCK, ZAP70, SYK, FES, SRC, MATK, BTK	1967	28	20808	3.40025	0.999997	0.118967	0.11642
GOTERM_BP_DIRECT	GO:0008286~insulin receptor signaling pathway	21	1.0574	0.00527156	ALK, NTRK1, PDGFRA, FOXC2, FLT3, EPHA8, INSRR, IGF2, PIK3R2, IGF1, EGFR, FOXO1, AXL, KIT, PDK4, KDR, TEK, FGFR4, EPHA1, EPHA2, MAPK3	1790	118	19478	1.93655	1	0.124538	0.120703
GOTERM_MF_DIRECT	GO:0004713~protein tyrosine kinase activity	21	1.0574	0.00790648	LYN, ALK, NTRK1, SYK, FLT3, SRC, INSRR, STYK1, MATK, EGFR, TTN, HCK, ZAP70, ERBB3, FES, AXL, KIT, KDR, BTK, FGFR4, EPHA2	1853	117	19253	1.8649	0.999999	0.154704	0.149169
GOTERM_MF_DIRECT	GO:0004715~non-membrane spanning protein tyrosine kinase activity	10	0.503525	0.0291001	LYN, ITK, HCK, ZAP70, SYK, FES, SRC, STYK1, MATK, BTK	1853	46	19253	2.25873	1	0.406708	0.392158
INTERPRO	IPR001824:Tyr_kinase_rcpt_3_CS	4	0.20141	0.0458191	PDGFRA, FLT3, KIT, KDR	1967	9	20808	4.70158	1	0.775375	0.758773
PIR_SUPERFAMILY	PIRSF000615:TyrPK_CSF1-R	7	0.352467	0.0531632	NTRK1, PDGFRA, FLT3, AXL, KIT, KDR, TEK	219	25	1941	2.48164	0.999902	1	1
GOTERM_BP_DIRECT	GO:0046777~protein autophosphorylation	17	0.855992	0.190217	LYN, ALK, NTRK1, PDGFRA, FLT3, SRC, LRRK2, INSRR, GRK1, HCK, FES, GRK7, KIT, KDR, FGFR4, EPHA1, TSSK2	1790	137	19478	1.35027	1	1	0.969376
UP_SEQ_FEATURE	ACT_SITE:Proton acceptor	91	4.58207	0.296196	ALK, ITK, FLT3, LRRK2, BUB1B, SDR9C7, MYLK3, HS6ST3, SDR16C5, ACOXL, ACADL, NMRK2, ANPEP, CHEK1, KDR, TK1, STK32B, SULT2A1, PDGFRA, ABHD14A-ACY1, ENTPD1, CDKL4, USP6, ENTPD2, PRKCH, HGD, RIPK3, ENTPD3, SYK, PLA2G4E, EPHA8, INSRR, RIPK4, MATK, PLA2G4A, UPB1, SULT2B1, ACE2, HCK, ZAP70, MYO3B, DPYD, ALDH1A1, KIT, BTK, ANG, ALDOB, TSSK4, ANKK1, EPHA1, TSSK2, EPHA2, SRC, ASMT, CHAT, LTC4S, PTGS2, USP1…	1934	908	20675	1.07138	1	1	0.990675
GOTERM_MF_DIRECT	GO:0004672~protein kinase activity	33	1.66163	0.314831	ALK, GUCY2D, FLT3, SRC, LRRK2, BUB1B, EGFR, PIK3CG, TTN, GRK1, ERBB3, CHEK1, PDK4, CCL2, NTRK1, PDGFRA, CDKL4, PRKCH, PLK5, SYK, MLKL, RIPK3, RIPK4, PLK1, STYK1, MMD2, MYO3B, BTK, TEK, AVP, TSSK4, ANKK1, EPHA1	1853	303	19253	1.1316	1	1	0.964773
INTERPRO	IPR017441:Protein_kinase_ATP_BS	39	1.96375	0.445568	ALK, ITK, FLT3, SRC, LRRK2, MYLK3, EGFR, AURKB, GRK1, GRK7, CHEK1, KDR, STK32B, MAPK3, LYN, NTRK1, PDGFRA, PRKCH, SYK, RIPK3, EPHA8, RIPK4, PLK1, INSRR, MATK, HCK, ZAP70, MYO3B, FES, AXL, CDK3, KIT, BTK, TEK, TSSK4, FGFR4, EPHA1, TSSK2, EPHA2	1967	390	20808	1.05785	1	1	0.978858
UP_SEQ_FEATURE	DOMAIN:Protein kinase	48	2.41692	0.536171	ALK, ITK, GUCY2D, FLT3, SRC, LRRK2, BUB1B, MYLK3, EGFR, AURKB, TTN, GRK1, ERBB3, GRK7, CHEK1, KDR, STK32B, MAPK3, LYN, NTRK1, PDGFRA, CDKL4, PRKCH, PLK5, SYK, MLKL, RIPK3, EPHA8, RIPK4, PLK1, INSRR, STYK1, MATK, HCK, ZAP70, MYO3B, FES, AXL, CDK3, KIT, BTK, TEK, TSSK4, ANKK1, FGFR4, EPHA1, TSSK2, EPHA2	1934	505	20675	1.01611	1	1	0.990675
INTERPRO	IPR000719:Prot_kinase_dom	47	2.36657	0.593405	ALK, ITK, GUCY2D, FLT3, SRC, LRRK2, MYLK3, EGFR, AURKB, TTN, GRK1, ERBB3, GRK7, CHEK1, KDR, STK32B, MAPK3, LYN, NTRK1, PDGFRA, CDKL4, PRKCH, PLK5, SYK, MLKL, RIPK3, EPHA8, RIPK4, PLK1, INSRR, STYK1, MATK, HCK, ZAP70, MYO3B, FES, AXL, CDK3, KIT, BTK, TEK, TSSK4, ANKK1, FGFR4, EPHA1, TSSK2, EPHA2	1967	499	20808	0.996376	1	1	0.978858
INTERPRO	IPR011009:Kinase-like_dom_sf	51	2.56798	0.609594	ALK, ITK, FLT3, LRRK2, BUB1B, PIK3C2G, MYLK3, PIK3CG, CHEK1, KDR, STK32B, PDGFRA, CDKL4, PRKCH, RIPK3, SYK, EPHA8, INSRR, RIPK4, MATK, HCK, ZAP70, MYO3B, KIT, BTK, TSSK4, ALPK2, ANKK1, EPHA1, TSSK2, EPHA2, GUCY2D, SRC, EGFR, AURKB, TTN, GRK1, ERBB3, GRK7, MAPK3, NTRK1, LYN, PLK5, MLKL, STYK1, PLK1, AXL, FES, CDK3, TEK, FGFR4	1967	545	20808	0.989919	1	1	0.978858
GOTERM_MF_DIRECT	GO:0005524~ATP binding	144	7.25076	0.70948	BUB1B, DDX60L, ACSM4, ATP12A, ABCA13, ACTG2, MYLK3, CHEK1, PDK4, KDR, ENPP1, PAPOLB, STK32B, TGM2, PDGFRA, CDKL4, ENTPD1, ABCG5, ENTPD2, PRKCH, ENTPD3, EPHA8, MATK, ACSL5, MAT1A, RUNX3, RUNX2, ATAD3C, MSH4, SLFN14, BTK, TSSK4, ALPK2, ANKK1, EPHA1, TSSK2, CFTR, EPHA2, ABCG2, DDX4, ITPR1, ITPR2, DDX60, GRK1, GRK7, NLRP2, MOV10L1, MYH11, LYN, MYH7B, DNAH11, PLK5, MLKL, UBE2C, ATP8B1, ABCA4, PLK1, CD…	1853	1546	19253	0.967779	1	1	0.964773
UP_KW_MOLECULAR_FUNCTION	KW-0418~Kinase	67	3.37362	0.951666	ALK, RSPH10B, ITK, CDKN1A, FLT3, LRRK2, BUB1B, PIK3C2G, MYLK3, PIK3CG, NMRK2, CHEK1, PDK4, KDR, TK1, STK32B, PDGFRA, CDKL4, PRKCH, RIPK3, SYK, EPHA8, SPHK1, INSRR, RIPK4, MATK, HCK, ZAP70, DOK2, MYO3B, KIT, ITPKA, BTK, TSSK4, ALPK2, ANKK1, EPHA1, TSSK2, EPHA2, CERKL, SRC, SGMS2, EGFR, PAPSS2, AURKB, TTN, PIK3R5, GRK1, ERBB3, GRK7, RSPH10B2, MAPK3, NTRK1, LYN, GCKR, PLK5, CKM, PKLR, STYK1, PLK1, G…	1250	754	11952	0.849638	1	1	0.951666
UP_KW_LIGAND	KW-0067~ATP-binding	134	6.74723	0.966514	BUB1B, DDX60L, ACSM4, ATP12A, ABCA13, ACTG2, MYLK3, CHEK1, PDK4, KDR, PAPOLB, STK32B, PDGFRA, CDKL4, ENTPD1, ABCG5, ENTPD2, PRKCH, ENTPD3, EPHA8, MATK, ACSL5, MAT1A, ATAD3C, MSH4, SLFN14, BTK, TSSK4, ANKK1, EPHA1, TSSK2, CFTR, EPHA2, ABCG2, DDX4, ITPR1, ITPR2, DDX60, GRK1, GRK7, NLRP2, MOV10L1, MYH11, LYN, MYH7B, DNAH11, MLKL, UBE2C, ATP8B1, ABCA4, PLK1, CDC6, HSPA12B, PM20D1, FES, KIF4B, MYO5B, …	728	1454	6987	0.884504	1	1	0.966514
UP_KW_LIGAND	KW-0547~Nucleotide-binding	174	8.76133	0.983537	RERGL, RASEF, BUB1B, DDX60L, ACSM4, ATP12A, ABCA13, ACTG2, MYLK3, RAB41, GNAT2, GNAT3, CHEK1, PDK4, KDR, PAPOLB, GNAT1, STK32B, TGM2, GBP6, PDGFRA, ARL11, CDKL4, ENTPD1, ABCG5, GBP7, ENTPD2, PRKCH, ENTPD3, EPHA8, MATK, ACSL5, MAT1A, ATAD3C, MSH4, SLFN14, BTK, TSSK4, ANKK1, EPHA1, TSSK2, CFTR, EPHA2, ABCG2, DDX4, RRAD, ITPR1, ITPR2, DDX60, FHIT, ARL17B, GRK1, CRACR2A, GRK7, NLRP2, MOV10L1, MYH11, …	728	1888	6987	0.884518	1	1	0.983537
UP_KW_MOLECULAR_FUNCTION	KW-0723~Serine/threonine-protein kinase	22	1.10775	0.999935	CDKL4, PRKCH, RIPK3, LRRK2, PLK1, RIPK4, BUB1B, PIK3CG, AURKB, MYLK3, TTN, GRK1, MYO3B, GRK7, CDK3, CHEK1, TSSK4, ALPK2, ANKK1, TSSK2, STK32B, MAPK3	1250	398	11952	0.528531	1	1	0.999935
Annotation Cluster 34	Enrichment Score: 2.581801829070211
Category	Term	Count	%	PValue	Genes	List Total	Pop Hits	Pop Total	Fold Enrichment	Bonferroni	Benjamini	FDR
GOTERM_MF_DIRECT	GO:0004896~cytokine receptor activity	15	0.755287	0.000146488	IL15RA, FLT3, IL20RA, IL2RG, OSMR, CSF2RA, GHR, IL1RL1, IL2RB, IL3RA, IL21R, IL12RB1, IL7R, CD44, IL12RB2	1853	49	19253	3.18067	0.227393	0.0100266	0.00966792
UP_SEQ_FEATURE	MOTIF:Box 1 motif	10	0.503525	0.000190551	GHR, IL2RB, IL3RA, IL21R, IL7R, IL2RG, IL12RB1, OSMR, CSF2RA, IL12RB2	1934	24	20675	4.45428	0.724088	0.022992	0.0227742
UP_SEQ_FEATURE	MOTIF:WSXWS motif	10	0.503525	0.000949586	GHR, IL2RB, IL3RA, IL21R, IL7R, IL2RG, IL12RB1, OSMR, CSF2RA, IL12RB2	1934	29	20675	3.6863	0.99837	0.0793393	0.0785878
GOTERM_MF_DIRECT	GO:0019955~cytokine binding	13	0.654582	0.00129543	NRP2, NOG, IL2RG, OSMR, CSF2RA, POU5F1, GHR, KIT, IL3RA, IL17F, IL12RB1, GBP1, IL12RB2	1853	47	19253	2.87388	0.897995	0.039332	0.0379249
INTERPRO	IPR003531:Hempt_rcpt_S_F1_CS	4	0.20141	0.0781206	IL2RB, IL21R, IL7R, IL2RG	1967	11	20808	3.84674	1	1	0.978858
KEGG_PATHWAY	hsa04630:JAK-STAT signaling pathway	26	1.30916	0.12041	IL22, CDKN1A, CTF1, EPO, IL20RA, PDGFB, PIK3R2, IL2RG, CSF2RA, EGFR, GHR, SOCS1, IL21R, IL12RB1, IL12RB2, IL15RA, PDGFRA, IL15, EGF, IL13, LIF, OSMR, IL23A, IL2RB, IL3RA, IL7R	998	168	8534	1.32338	1	0.369986	0.29774
Annotation Cluster 35	Enrichment Score: 2.5592670494066403
Category	Term	Count	%	PValue	Genes	List Total	Pop Hits	Pop Total	Fold Enrichment	Bonferroni	Benjamini	FDR
UP_SEQ_FEATURE	REPEAT:LRR 11	25	1.25881	3.22598e-06	LRRC15, NRROS, ECM2, LRRK2, NLRC5, NLRC4, SLITRK3, SLITRK6, LRRIQ4, SLIT3, CD14, LRRC8E, LUM, NYX, DCN, TLR1, LRRC7, TLR9, TLR7, IGFALS, TLR6, LGR6, TLR4, TLR3, TLR2	1934	93	20675	2.87373	0.0215621	0.001211	0.00119953
UP_SEQ_FEATURE	REPEAT:LRR 18	12	0.60423	2.21294e-05	TLR1, NRROS, NLRC5, TLR9, LRRIQ4, TLR7, SLIT3, IGFALS, TLR6, TLR4, TLR3, TLR2	1934	28	20675	4.58155	0.138887	0.00439789	0.00435623
UP_SEQ_FEATURE	REPEAT:LRR 17	13	0.654582	4.64448e-05	NRROS, NLRC5, TLR1, LRRC7, TLR9, LRRIQ4, TLR7, SLIT3, IGFALS, TLR6, TLR4, TLR3, TLR2	1934	35	20675	3.97068	0.26936	0.00784568	0.00777137
UP_SEQ_FEATURE	REPEAT:LRR 12	20	1.00705	5.34091e-05	LRRC15, ECM2, NRROS, LRRK2, NLRC5, NLRC4, DCN, TLR1, LRRC7, SLITRK3, TLR9, LRRIQ4, TLR7, SLIT3, IGFALS, TLR6, LGR6, TLR4, TLR3, TLR2	1934	76	20675	2.81323	0.302948	0.00875655	0.00867361
UP_SEQ_FEATURE	REPEAT:LRR 10	25	1.25881	5.6392e-05	LRRC15, NRROS, ECM2, LRRK2, NLRC5, NLRC4, SLITRK3, SLITRK6, LRRIQ4, SLIT3, CD14, LRRC8E, LUM, NYX, DCN, TLR1, LRRC7, TLR9, TLR7, IGFALS, TLR6, LGR6, TLR4, TLR3, TLR2	1934	109	20675	2.4519	0.316857	0.00875655	0.00867361
UP_SEQ_FEATURE	REPEAT:LRR 13	17	0.855992	5.70206e-05	LRRC15, ECM2, NRROS, LRRK2, NLRC5, TLR1, LRRC7, TLR9, LRRIQ4, TLR7, SLIT3, IGFALS, TLR6, LGR6, TLR4, TLR3, TLR2	1934	58	20675	3.13336	0.319753	0.00875655	0.00867361
UP_SEQ_FEATURE	REPEAT:LRR 15	15	0.755287	6.54306e-05	LRRC15, NRROS, NLRC5, TLR1, LRRC7, TLR9, LRRIQ4, TLR7, SLIT3, IGFALS, TLR6, LGR6, TLR4, TLR3, TLR2	1934	47	20675	3.41179	0.357333	0.00902275	0.00893729
UP_SEQ_FEATURE	REPEAT:LRR 14	15	0.755287	8.44869e-05	LRRC15, NRROS, NLRC5, TLR1, LRRC7, TLR9, LRRIQ4, TLR7, SLIT3, IGFALS, TLR6, LGR6, TLR4, TLR3, TLR2	1934	48	20675	3.34071	0.434984	0.0114144	0.0113062
UP_SEQ_FEATURE	DOMAIN:TIR	11	0.553877	9.4732e-05	TLR1, IL1RL1, TICAM2, IL1R1, IL1RAPL1, TLR9, TLR7, TLR6, TLR4, TLR3, TLR2	1934	27	20675	4.3553	0.472779	0.0120774	0.011963
UP_SEQ_FEATURE	REPEAT:LRR 19	11	0.553877	9.4732e-05	TLR1, NRROS, NLRC5, TLR9, LRRIQ4, TLR7, SLIT3, IGFALS, TLR6, TLR3, TLR2	1934	27	20675	4.3553	0.472779	0.0120774	0.011963
INTERPRO	IPR000157:TIR_dom	11	0.553877	0.000103553	TLR1, IL1RL1, TICAM2, IL1R1, IL1RAPL1, TLR9, TLR7, TLR6, TLR4, TLR3, TLR2	1967	27	20808	4.30978	0.314264	0.0101958	0.00997747
INTERPRO	IPR035897:Toll_tir_struct_dom_sf	11	0.553877	0.000147503	TLR1, IL1RL1, TICAM2, IL1R1, IL1RAPL1, TLR9, TLR7, TLR6, TLR4, TLR3, TLR2	1967	28	20808	4.15586	0.415731	0.0134338	0.0131462
UP_SEQ_FEATURE	REPEAT:LRR 16	13	0.654582	0.000199956	NRROS, NLRC5, TLR1, LRRC7, TLR9, LRRIQ4, TLR7, SLIT3, IGFALS, TLR6, TLR4, TLR3, TLR2	1934	40	20675	3.47434	0.74108	0.0237035	0.023479
SMART	SM00255:TIR	10	0.503525	0.0002387	TLR1, IL1RL1, IL1R1, IL1RAPL1, TLR9, TLR7, TLR6, TLR4, TLR3, TLR2	1144	22	10706	4.25381	0.0921581	0.00966735	0.00916608
UP_SEQ_FEATURE	REPEAT:LRR 9	30	1.51057	0.000351526	LRRC14B, LRRC15, NRROS, ECM2, LRRK2, NLRC5, NLRC4, NOD2, LRRC2, LRRC31, SLITRK3, SLITRK6, LRRIQ4, SLIT3, CD14, LRRC8E, LUM, NYX, DCN, TLR1, LRRC7, FSHR, TLR9, TLR7, IGFALS, TLR6, LGR6, TLR4, TLR3, TLR2	1934	159	20675	2.01703	0.907049	0.0372195	0.0368669
UP_SEQ_FEATURE	REPEAT:LRR 8	32	1.61128	0.000381378	LRRC14B, LRRC15, NRROS, ECM2, LRRK2, NLRC5, NLRC4, NOD2, LRRC2, LRRC31, SLITRK3, SLITRK6, NLRP2, LRRIQ4, SLIT3, CD14, LRRC8E, LRRC69, LUM, NYX, DCN, TLR1, LRRC7, FSHR, TLR9, TLR7, IGFALS, TLR6, LGR6, TLR4, TLR3, TLR2	1934	175	20675	1.95479	0.924033	0.0396457	0.0392702
GOTERM_MF_DIRECT	GO:0061809~NAD+ nucleosidase activity, cyclic ADP-ribose generating	8	0.40282	0.000394118	TLR1, IL1RL1, IL1R1, IL1RAPL1, CD38, TLR6, TLR4, TLR2	1853	16	19253	5.19509	0.500516	0.0144592	0.0139419
INTERPRO	IPR003591:Leu-rich_rpt_typical-subtyp	33	1.66163	0.000427631	LRRC15, NRROS, ECM2, LRTM2, LRRK2, LRRC2, ISLR, SLITRK3, SLITRK6, LRRIQ4, SLIT3, LRRC8E, LRRC69, LRRC26, LRRC46, LUM, LGI3, ISLR2, NYX, LRRC63, DCN, TLR1, LRIT2, LRRC7, TLR9, TLR7, IGFALS, TLR6, LGR6, MXRA5, TLR4, TLR3, TLR2	1967	182	20808	1.91809	0.789484	0.0299588	0.0293174
INTERPRO	IPR000483:Cys-rich_flank_reg_C	19	0.956697	0.000631307	NTRK1, LRRC15, LRTM2, LGI3, ISLR2, NYX, TLR1, ISLR, LRIT2, SLITRK3, SLITRK6, TLR7, SLIT3, IGFALS, TLR6, MXRA5, TLR4, TLR3, TLR2	1967	83	20808	2.42159	0.899799	0.0383309	0.0375102
UP_SEQ_FEATURE	REPEAT:LRR 7	35	1.76234	0.000776383	LRRC14B, LRRC15, NRROS, ECM2, LRRK2, NLRC5, NLRC4, NOD2, LRRC2, LRRC31, SLITRK3, SLITRK6, NLRP2, LRRIQ4, SLIT3, CD14, LRRC8E, LRRC69, LUM, NYX, LRRC63, TSHR, DCN, TLR1, LRRC7, FSHR, TLR9, TLR7, IGFALS, TLR6, LGR6, MXRA5, TLR4, TLR3, TLR2	1934	206	20675	1.81631	0.994742	0.0723194	0.0716344
SMART	SM00364:LRR_BAC	15	0.755287	0.00150447	LRRC69, LRRC15, ECM2, LUM, LRRK2, DCN, LRRC2, TLR1, LRRC7, TLR9, LRRIQ4, SLIT3, IGFALS, LGR6, TLR2	1144	55	10706	2.55229	0.456523	0.0380818	0.0361072
UP_SEQ_FEATURE	REPEAT:LRR 4	41	2.06445	0.00157015	LRRC15, NRROS, ECM2, LRTM2, LRRK2, NLRC5, NLRC4, NOD2, LRRC2, LRRC31, ISLR, SLITRK3, SLITRK6, NLRP2, LRRIQ4, SLIT3, CD14, LRRC8E, LRRC69, LRRC26, LHCGR, LRRC46, LUM, ISLR2, NYX, LRRC63, TSHR, DCN, TLR1, LRIT2, LRRC7, FSHR, TLR9, TLR7, IGFALS, TLR6, LGR6, MXRA5, TLR4, TLR3, TLR2	1934	264	20675	1.66023	0.999976	0.108779	0.107749
UP_SEQ_FEATURE	REPEAT:LRR 3	42	2.1148	0.0021594	LRRC15, NRROS, ECM2, LRTM2, LRRK2, NLRC5, NLRC4, NOD2, LRRC2, LRRC31, ISLR, SLITRK3, SLITRK6, NLRP2, LRRIQ4, SLIT3, CD14, LRRC8E, LRRC69, LRRC26, LHCGR, LRRC46, LUM, LGI3, ISLR2, NYX, LRRC63, TSHR, DCN, TLR1, LRIT2, LRRC7, FSHR, TLR9, TLR7, IGFALS, TLR6, LGR6, MXRA5, TLR4, TLR3, TLR2	1934	277	20675	1.62091	1	0.14305	0.141695
INTERPRO	IPR017241:Toll-like_receptor	5	0.251762	0.00220006	TLR1, TLR6, TLR4, TLR3, TLR2	1967	7	20808	7.5561	0.999672	0.0880749	0.0861892
UP_SEQ_FEATURE	REPEAT:LRR 2	43	2.16516	0.00223373	LRRC15, NRROS, ECM2, LRTM2, LRRK2, NLRC5, NLRC4, NOD2, LRRC2, LRRC31, ISLR, SLITRK3, SLITRK6, NLRP2, LRRIQ4, SLIT3, CD14, LRRC8E, LRRC69, NTRK1, LRRC26, LHCGR, LRRC46, LUM, LGI3, ISLR2, NYX, LRRC63, TSHR, DCN, TLR1, LRIT2, LRRC7, FSHR, TLR9, TLR7, IGFALS, TLR6, LGR6, MXRA5, TLR4, TLR3, TLR2	1934	286	20675	1.60728	1	0.144015	0.142651
GOTERM_BP_DIRECT	GO:0002224~toll-like receptor signaling pathway	9	0.453172	0.00225169	TLR1, FOSL1, PLCG2, TLR9, TLR7, TLR6, TLR4, TLR3, TLR2	1790	27	19478	3.62719	0.999998	0.0692808	0.0671476
UP_SEQ_FEATURE	REPEAT:LRR 5	40	2.0141	0.0024625	LRRC14B, LRRC15, NRROS, ECM2, LRTM2, LRRK2, NLRC5, NLRC4, NOD2, LRRC2, LRRC31, ISLR, SLITRK3, SLITRK6, NLRP2, LRRIQ4, SLIT3, CD14, LRRC8E, LRRC69, LRRC26, LHCGR, LUM, ISLR2, NYX, LRRC63, TSHR, DCN, TLR1, LRRC7, FSHR, TLR9, TLR7, IGFALS, TLR6, LGR6, MXRA5, TLR4, TLR3, TLR2	1934	262	20675	1.6321	1	0.148563	0.147156
SMART	SM00082:LRRCT	19	0.956697	0.00249863	NTRK1, LRRC15, LRTM2, LGI3, ISLR2, NYX, TLR1, ISLR, LRIT2, SLITRK3, SLITRK6, TLR7, SLIT3, IGFALS, TLR6, MXRA5, TLR4, TLR3, TLR2	1144	83	10706	2.14228	0.636949	0.0481879	0.0456893
UP_SEQ_FEATURE	REPEAT:LRR 1	43	2.16516	0.00271749	LRRC15, NRROS, ECM2, LRTM2, LRRK2, NLRC5, NLRC4, NOD2, LRRC2, LRRC31, ISLR, SLITRK3, SLITRK6, NLRP2, LRRIQ4, SLIT3, CD14, LRRC8E, LRRC69, NTRK1, LRRC26, LHCGR, LRRC46, LUM, LGI3, ISLR2, NYX, LRRC63, TSHR, DCN, TLR1, LRIT2, LRRC7, FSHR, TLR9, TLR7, IGFALS, TLR6, LGR6, MXRA5, TLR4, TLR3, TLR2	1934	289	20675	1.5906	1	0.162497	0.160957
UP_SEQ_FEATURE	REPEAT:LRR 6	36	1.81269	0.00296683	LRRC14B, LRRC15, NRROS, ECM2, LRRK2, NLRC5, NLRC4, NOD2, LRRC2, LRRC31, SLITRK3, SLITRK6, NLRP2, LRRIQ4, SLIT3, CD14, LRRC8E, LRRC69, LHCGR, LUM, NYX, LRRC63, TSHR, DCN, TLR1, LRRC7, FSHR, TLR9, TLR7, IGFALS, TLR6, LGR6, MXRA5, TLR4, TLR3, TLR2	1934	231	20675	1.66602	1	0.170944	0.169325
SMART	SM00369:LRR_TYP	33	1.66163	0.00306336	LRRC15, NRROS, ECM2, LRTM2, LRRK2, LRRC2, ISLR, SLITRK3, SLITRK6, LRRIQ4, SLIT3, LRRC8E, LRRC69, LRRC26, LRRC46, LUM, LGI3, ISLR2, NYX, LRRC63, DCN, TLR1, LRIT2, LRRC7, TLR9, TLR7, IGFALS, TLR6, LGR6, MXRA5, TLR4, TLR3, TLR2	1144	182	10706	1.69685	0.711357	0.055039	0.0521851
PIR_SUPERFAMILY	PIRSF037595:Toll-like_receptor	5	0.251762	0.00412111	TLR1, TLR6, TLR4, TLR3, TLR2	219	7	1941	6.33072	0.502374	0.371628	0.371628
UP_SEQ_FEATURE	DOMAIN:LRRNT	19	0.956697	0.0055528	LRRC15, LRRC26, LHCGR, ECM2, NRROS, LUM, LRTM2, LGI3, ISLR2, DCN, ISLR, LRIT2, FSHR, SLITRK3, SLIT3, IGFALS, LGR6, MXRA5, TLR3	1934	101	20675	2.01104	1	0.286414	0.283702
GOTERM_BP_DIRECT	GO:0032722~positive regulation of chemokine production	11	0.553877	0.00669259	IL1RL1, ADORA2B, TLR9, LPL, HMOX1, TLR7, LBP, ALOX15B, TLR4, TLR3, TLR2	1790	45	19478	2.65994	1	0.138146	0.133892
INTERPRO	IPR001611:Leu-rich_rpt	39	1.96375	0.0074689	LRRC15, NRROS, ECM2, LRTM2, LRRK2, NLRC5, NOD2, LRRC2, LRRC31, ISLR, SLITRK3, SLITRK6, NLRP2, LRRIQ4, SLIT3, CD14, LRRC8E, LRRC69, NTRK1, LRRC26, LRRC46, LUM, LGI3, ISLR2, NYX, LRRC63, DCN, TLR1, LRIT2, LRRC7, TLR9, TLR7, IGFALS, TLR6, LGR6, MXRA5, TLR4, TLR3, TLR2	1967	268	20808	1.53942	1	0.223026	0.218251
UP_SEQ_FEATURE	REPEAT:LRR 20	7	0.352467	0.0104984	NRROS, NLRC5, TLR9, LRRIQ4, TLR7, SLIT3, TLR3	1934	21	20675	3.56343	1	0.509305	0.504481
GOTERM_MF_DIRECT	GO:0071723~lipopeptide binding	5	0.251762	0.0111475	TLR1, CD1E, LBP, TLR6, TLR2	1853	10	19253	5.19509	1	0.213379	0.205745
INTERPRO	IPR032675:LRR_dom_sf	46	2.31621	0.0131096	LRRC14B, LRRC15, NRROS, ECM2, LRTM2, LRRK2, NLRC5, NLRC4, NOD2, LRRC2, LMOD2, LRRC31, ISLR, NXF3, SLITRK3, SLITRK6, NLRP2, LRRIQ4, SLIT3, CD14, LRRC8E, LRRC69, NTRK1, LRRC26, LHCGR, LRRC46, LUM, LGI3, ISLR2, NYX, LRRC63, TSHR, DCN, TLR1, LRIT2, LRRC7, FSHR, TLR9, TLR7, IGFALS, TLR6, LGR6, MXRA5, TLR4, TLR3, TLR2	1967	340	20808	1.43122	1	0.370661	0.362725
GOTERM_BP_DIRECT	GO:0001774~microglial cell activation	8	0.40282	0.0139835	TLR1, KCNJ8, ITGB2, IL13, TLR9, TLR6, TLR3, TLR2	1790	29	19478	3.00181	1	0.225199	0.218265
GOTERM_BP_DIRECT	GO:0032728~positive regulation of interferon-beta production	10	0.503525	0.0146173	OAS1, IRF1, OAS3, TLR9, TLR7, PTPN22, IRF5, TLR4, TLR3, TLR2	1790	43	19478	2.5306	1	0.231922	0.224781
GOTERM_BP_DIRECT	GO:0007252~I-kappaB phosphorylation	4	0.20141	0.0204062	TLR7, TLR4, TLR3, TLR2	1790	7	19478	6.21804	1	0.285394	0.276607
UP_SEQ_FEATURE	REPEAT:LRR 21	5	0.251762	0.0204327	NRROS, NLRC5, TLR9, TLR7, TLR3	1934	12	20675	4.45428	1	0.843053	0.835068
GOTERM_BP_DIRECT	GO:0002730~regulation of dendritic cell cytokine production	3	0.151057	0.0237476	TLR9, TLR4, TLR3	1790	3	19478	10.8816	1	0.316238	0.306501
GOTERM_BP_DIRECT	GO:0032727~positive regulation of interferon-alpha production	7	0.352467	0.0327954	TLR9, TLR7, PTPN22, IRF5, NMBR, TLR4, TLR3	1790	27	19478	2.82115	1	0.386536	0.374635
BIOCARTA	h_dcPathway:Dendritic cells in regulating TH1 and TH2 Development	8	0.40282	0.0393036	ANPEP, CD7, IL13, TLR9, TLR7, TLR4, CD33, TLR2	249	22	1622	2.36875	0.999952	0.749792	0.749792
UP_KW_DOMAIN	KW-0433~Leucine-rich repeat	44	2.21551	0.0529142	LRRC14B, LRRC15, NRROS, ECM2, LRTM2, LRRK2, NLRC5, NLRC4, NOD2, LRRC2, LRRC31, ISLR, SLITRK3, SLITRK6, NLRP2, LRRIQ4, SLIT3, CD14, LRRC8E, LRRC69, NTRK1, LRRC26, LHCGR, LRRC46, LUM, LGI3, ISLR2, NYX, LRRC63, TSHR, DCN, TLR1, LRIT2, LRRC7, FSHR, TLR9, TLR7, IGFALS, TLR6, LGR6, MXRA5, TLR4, TLR3, TLR2	1534	320	14625	1.31091	0.814617	0.164034	0.132285
SMART	SM00365:LRR_SD22	11	0.553877	0.0572634	LRRC15, LRRC46, LRRC7, LUM, TLR9, SLITRK6, TLR7, SLIT3, LGR6, TLR4, TLR3	1144	54	10706	1.90634	1	0.610307	0.578661
UP_SEQ_FEATURE	REPEAT:LRR 22	4	0.20141	0.0593947	NLRC5, TLR9, TLR7, TLR3	1934	10	20675	4.27611	1	1	0.990675
GOTERM_BP_DIRECT	GO:1900017~positive regulation of cytokine production involved in inflammatory response	7	0.352467	0.059759	CLEC7A, PLA2G3, IL17F, TLR6, NOD2, TLR4, TLR3	1790	31	19478	2.45713	1	0.559858	0.542619
UP_SEQ_FEATURE	REPEAT:LRR 25	3	0.151057	0.0721636	NLRC5, TLR9, TLR7	1934	5	20675	6.41417	1	1	0.990675
UP_SEQ_FEATURE	REPEAT:LRR 26	3	0.151057	0.0721636	NLRC5, TLR9, TLR7	1934	5	20675	6.41417	1	1	0.990675
UP_SEQ_FEATURE	DOMAIN:LRRCT	18	0.906344	0.0788082	NTRK1, LRRC15, LRRC26, LRRC46, NRROS, LRTM2, LGI3, ISLR2, NYX, TLR1, ISLR, LRIT2, IGFALS, TLR6, MXRA5, TLR4, TLR3, TLR2	1934	126	20675	1.52718	1	1	0.990675
UP_SEQ_FEATURE	REPEAT:LRR 24	3	0.151057	0.101674	NLRC5, TLR9, TLR7	1934	6	20675	5.34514	1	1	0.990675
KEGG_PATHWAY	hsa04620:Toll-like receptor signaling pathway	18	0.906344	0.130674	TICAM2, CCL3L3, PIK3R2, FOS, TLR1, CXCL11, CASP8, SPP1, TLR9, IRF5, TLR7, CD14, LBP, TLR6, TLR4, TLR3, TLR2, MAPK3	998	109	8534	1.41211	1	0.384069	0.309073
UP_SEQ_FEATURE	REPEAT:LRR 23	3	0.151057	0.133778	NLRC5, TLR9, TLR7	1934	7	20675	4.58155	1	1	0.990675
BIOCARTA	h_tollPathway:Toll-Like Receptor Pathway	8	0.40282	0.359502	TLR9, TLR7, CD14, FOS, TLR6, TLR4, TLR3, TLR2	249	38	1622	1.37138	1	1	1
GOTERM_CC_DIRECT	GO:0036020~endolysosome membrane	3	0.151057	0.524009	TLR9, TLR7, TLR3	1885	19	20795	1.74187	1	1	0.952818
Annotation Cluster 36	Enrichment Score: 2.5431676738100366
Category	Term	Count	%	PValue	Genes	List Total	Pop Hits	Pop Total	Fold Enrichment	Bonferroni	Benjamini	FDR
GOTERM_BP_DIRECT	GO:0007160~cell-matrix adhesion	27	1.35952	3.7163e-06	ECM2, ITGB4, FGL1, ITGB2, NID1, ITGAL, MSLN, NID2, OTOA, MUC4, CD34, FGB, FGA, CD96, ITGA4, ITGA2, ITGA1, FN1, COL3A1, BCL6, COL5A3, ITGA11, ITGA8, ITGA6, SIGLEC1, ITGA5, CD44	1790	108	19478	2.72039	0.0214912	0.000505244	0.000489687
UP_SEQ_FEATURE	REPEAT:FG-GAP	8	0.40282	0.000516626	ITGA4, ITGA2, ITGA11, ITGA1, ITGA8, ITGA6, ITGA5, ITGAL	1934	17	20675	5.03072	0.969552	0.0498691	0.0493968
GOTERM_CC_DIRECT	GO:0008305~integrin complex	10	0.503525	0.000566492	ITGA4, ITGB4, ITGA2, ITGA11, ITGA1, ITGB2, ITGA8, ITGA6, ITGA5, ITGAL	1885	28	20795	3.93994	0.351389	0.0160296	0.0152533
INTERPRO	IPR000413:Integrin_alpha	8	0.40282	0.000828494	ITGA4, ITGA2, ITGA11, ITGA1, ITGA8, ITGA6, ITGA5, ITGAL	1967	18	20808	4.70158	0.951172	0.0455726	0.0445969
INTERPRO	IPR048285:Integrin_alpha_Ig-like_2	8	0.40282	0.000828494	ITGA4, ITGA2, ITGA11, ITGA1, ITGA8, ITGA6, ITGA5, ITGAL	1967	18	20808	4.70158	0.951172	0.0455726	0.0445969
UP_SEQ_FEATURE	REPEAT:FG-GAP 1	8	0.40282	0.00113225	ITGA4, ITGA2, ITGA11, ITGA1, ITGA8, ITGA6, ITGA5, ITGAL	1934	19	20675	4.50117	0.999526	0.0831587	0.082371
UP_SEQ_FEATURE	REPEAT:FG-GAP 2	8	0.40282	0.00113225	ITGA4, ITGA2, ITGA11, ITGA1, ITGA8, ITGA6, ITGA5, ITGAL	1934	19	20675	4.50117	0.999526	0.0831587	0.082371
UP_SEQ_FEATURE	REPEAT:FG-GAP 3	8	0.40282	0.00113225	ITGA4, ITGA2, ITGA11, ITGA1, ITGA8, ITGA6, ITGA5, ITGAL	1934	19	20675	4.50117	0.999526	0.0831587	0.082371
UP_SEQ_FEATURE	REPEAT:FG-GAP 4	8	0.40282	0.00113225	ITGA4, ITGA2, ITGA11, ITGA1, ITGA8, ITGA6, ITGA5, ITGAL	1934	19	20675	4.50117	0.999526	0.0831587	0.082371
UP_SEQ_FEATURE	REPEAT:FG-GAP 5	8	0.40282	0.00113225	ITGA4, ITGA2, ITGA11, ITGA1, ITGA8, ITGA6, ITGA5, ITGAL	1934	19	20675	4.50117	0.999526	0.0831587	0.082371
UP_SEQ_FEATURE	REPEAT:FG-GAP 6	8	0.40282	0.00113225	ITGA4, ITGA2, ITGA11, ITGA1, ITGA8, ITGA6, ITGA5, ITGAL	1934	19	20675	4.50117	0.999526	0.0831587	0.082371
UP_SEQ_FEATURE	REPEAT:FG-GAP 7	8	0.40282	0.00113225	ITGA4, ITGA2, ITGA11, ITGA1, ITGA8, ITGA6, ITGA5, ITGAL	1934	19	20675	4.50117	0.999526	0.0831587	0.082371
INTERPRO	IPR013519:Int_alpha_beta-p	8	0.40282	0.00120547	ITGA4, ITGA2, ITGA11, ITGA1, ITGA8, ITGA6, ITGA5, ITGAL	1967	19	20808	4.45412	0.987651	0.0563014	0.055096
KEGG_PATHWAY	hsa05412:Arrhythmogenic right ventricular cardiomyopathy	21	1.0574	0.00178055	DSP, ACTN3, ITGA4, ITGB4, ITGA2, ITGA1, ATP2A3, CACNA2D4, GJA1, ITGA11, ITGA8, SSPN, ITGA6, DMD, NOS1, CACNA1S, CACNG1, ITGA5, CACNG3, SNTB1, CACNG5	998	86	8534	2.08806	0.452484	0.0157847	0.0127025
INTERPRO	IPR032695:Integrin_dom_sf	9	0.453172	0.00206584	ITGA4, ITGA2, ITGA11, ITGA1, ITGB2, ITGA8, ITGA6, ITGA5, ITGAL	1967	26	20808	3.6618	0.999465	0.08606	0.0842173
INTERPRO	IPR048286:Integrin_alpha_Ig-like_3	6	0.302115	0.0021261	ITGA4, ITGA2, ITGA1, ITGA8, ITGA6, ITGA5	1967	11	20808	5.77012	0.999571	0.08606	0.0842173
GOTERM_BP_DIRECT	GO:0033627~cell adhesion mediated by integrin	11	0.553877	0.0022107	ITGA4, ITGB4, ITGA2, ITGA11, ITGA1, ITGB2, ITGA8, ITGA6, ITGA5, ITGAL, ICAM1	1790	39	19478	3.06916	0.999998	0.0692808	0.0671476
INTERPRO	IPR013517:FG-GAP	8	0.40282	0.00235024	ITGA4, ITGA2, ITGA11, ITGA1, ITGA8, ITGA6, ITGA5, ITGAL	1967	21	20808	4.02992	0.999811	0.0930642	0.0910717
INTERPRO	IPR013649:Integrin_alpha_Ig-like_1	7	0.352467	0.00245545	ITGA4, ITGA11, ITGA1, ITGA8, ITGA6, ITGA5, ITGAL	1967	16	20808	4.62811	0.999871	0.0951617	0.0931242
INTERPRO	IPR018184:Integrin_alpha_C_CS	7	0.352467	0.00245545	ITGA4, ITGA2, ITGA1, ITGA8, ITGA6, ITGA5, ITGAL	1967	16	20808	4.62811	0.999871	0.0951617	0.0931242
SMART	SM00191:Int_alpha	8	0.40282	0.00245905	ITGA4, ITGA2, ITGA11, ITGA1, ITGA8, ITGA6, ITGA5, ITGAL	1144	19	10706	3.94038	0.631068	0.0481879	0.0456893
GOTERM_BP_DIRECT	GO:0007229~integrin-mediated signaling pathway	21	1.0574	0.00285558	SYK, ITGA4, ITGB4, SRC, ITGA2, ITGB2, ITGA1, FN1, NEDD9, APOA1, ITGAL, HCK, COL3A1, CEACAM1, CD40LG, ADAMTS1, ITGA11, ITGA8, ITGA6, ITGA5, CDH17	1790	112	19478	2.04029	1	0.0825804	0.0800377
INTERPRO	IPR028994:Integrin_alpha_N	8	0.40282	0.0054385	ITGA4, ITGA2, ITGA11, ITGA1, ITGA8, ITGA6, ITGA5, ITGAL	1967	24	20808	3.52618	1	0.170797	0.16714
UP_SEQ_FEATURE	MOTIF:GFFKR motif	6	0.302115	0.00959641	ITGA4, ITGA2, ITGA1, ITGA6, ITGA5, ITGAL	1934	15	20675	4.27611	1	0.476787	0.472271
UP_SEQ_FEATURE	DOMAIN:Integrin alpha second immunoglobulin-like	5	0.251762	0.0100867	ITGA4, ITGA8, ITGA6, ITGA5, ITGAL	1934	10	20675	5.34514	1	0.497487	0.492775
UP_SEQ_FEATURE	DISULFID:Interchain (between heavy and light chains)	6	0.302115	0.0168962	ITGA8, ITGA6, MASP2, ITGA5, HABP2, TMPRSS15	1934	17	20675	3.77304	1	0.727184	0.720297
UP_KW_MOLECULAR_FUNCTION	KW-0401~Integrin	11	0.553877	0.0184425	ITGA4, ADAMTS1, ITGB4, ITGA2, ITGA11, ITGA1, ITGB2, ITGA8, ITGA6, ITGA5, ITGAL	1250	46	11952	2.28647	0.873338	0.0890052	0.0705626
UP_SEQ_FEATURE	DOMAIN:Integrin alpha third immunoglobulin-like	4	0.20141	0.0319119	ITGA4, ITGA8, ITGA6, ITGA5	1934	8	20675	5.34514	1	1	0.990675
UP_SEQ_FEATURE	DOMAIN:Integrin alpha first immunoglubulin-like	4	0.20141	0.0446023	ITGA4, ITGA8, ITGA6, ITGA5	1934	9	20675	4.75124	1	1	0.990675
UP_SEQ_FEATURE	REGION:Interaction with HPS5	3	0.151057	0.0461225	ITGA2, ITGA6, ITGA5	1934	4	20675	8.01771	1	1	0.990675
GOTERM_MF_DIRECT	GO:0098639~collagen binding involved in cell-matrix adhesion	3	0.151057	0.0759576	ITGA2, ITGA11, ITGA1	1853	5	19253	6.23411	1	0.715302	0.689712
GOTERM_BP_DIRECT	GO:0031589~cell-substrate adhesion	5	0.251762	0.137558	VWF, ITGA2, ITGA6, ITGA5, SMAD6	1790	22	19478	2.47308	1	0.869366	0.842597
Annotation Cluster 37	Enrichment Score: 2.5104832778298727
Category	Term	Count	%	PValue	Genes	List Total	Pop Hits	Pop Total	Fold Enrichment	Bonferroni	Benjamini	FDR
INTERPRO	IPR036860:SH2_dom_sf	25	1.25881	0.00018576	GRB7, ITK, SH2D4A, SRC, CBLC, SLA, DAPP1, PIK3R2, SLA2, SHE, SOCS1, INPP5D, GRAP2, BLNK, PLCG2, STAP2, LYN, SYK, MATK, HCK, ZAP70, FES, BTK, RIN3, LCP2	1967	116	20808	2.27986	0.491752	0.0150383	0.0147163
INTERPRO	IPR000980:SH2	24	1.20846	0.000244801	LYN, GRB7, ITK, SYK, SH2D4A, SRC, MATK, SLA, DAPP1, PIK3R2, SLA2, SHE, HCK, ZAP70, SOCS1, FES, INPP5D, GRAP2, BLNK, BTK, PLCG2, LCP2, STAP2, RIN3	1967	111	20808	2.28725	0.590132	0.0178362	0.0174543
UP_SEQ_FEATURE	DOMAIN:SH2	23	1.15811	0.000419996	LYN, GRB7, ITK, SYK, SH2D4A, SRC, MATK, SLA, DAPP1, PIK3R2, SLA2, SHE, HCK, SOCS1, FES, INPP5D, GRAP2, BLNK, BTK, PLCG2, LCP2, STAP2, RIN3	1934	109	20675	2.25575	0.941487	0.0423569	0.0419557
UP_KW_DOMAIN	KW-0727~SH2 domain	24	1.20846	0.000799406	LYN, GRB7, ITK, SYK, SH2D4A, SRC, MATK, SLA, DAPP1, PIK3R2, SLA2, SHE, HCK, ZAP70, SOCS1, FES, INPP5D, GRAP2, BLNK, BTK, PLCG2, LCP2, STAP2, RIN3	1534	109	14625	2.09921	0.0244867	0.00413027	0.00333086
SMART	SM00252:SH2	23	1.15811	0.00141941	LYN, GRB7, ITK, SYK, SH2D4A, SRC, MATK, SLA, DAPP1, PIK3R2, SLA2, SHE, HCK, ZAP70, SOCS1, FES, INPP5D, GRAP2, BLNK, BTK, PLCG2, LCP2, RIN3	1144	105	10706	2.04993	0.437448	0.0380818	0.0361072
INTERPRO	IPR050198:Non-receptor_tyrosine_kinases	9	0.453172	0.00346559	LYN, ITK, HCK, ZAP70, SYK, FES, SRC, MATK, BTK	1967	28	20808	3.40025	0.999997	0.118967	0.11642
GOTERM_MF_DIRECT	GO:0004715~non-membrane spanning protein tyrosine kinase activity	10	0.503525	0.0291001	LYN, ITK, HCK, ZAP70, SYK, FES, SRC, STYK1, MATK, BTK	1853	46	19253	2.25873	1	0.406708	0.392158
GOTERM_BP_DIRECT	GO:0002862~negative regulation of inflammatory response to antigenic stimulus	7	0.352467	0.0327954	LYN, GPR17, HCK, SYK, SRC, NOD2, HLA-DRB1	1790	27	19478	2.82115	1	0.386536	0.374635
GOTERM_BP_DIRECT	GO:0038096~Fc-gamma receptor signaling pathway involved in phagocytosis	4	0.20141	0.355042	LYN, HCK, SYK, SRC	1790	23	19478	1.89245	1	1	0.969376
Annotation Cluster 38	Enrichment Score: 2.4922954906615433
Category	Term	Count	%	PValue	Genes	List Total	Pop Hits	Pop Total	Fold Enrichment	Bonferroni	Benjamini	FDR
INTERPRO	IPR018122:TF_fork_head_CS_1	12	0.60423	0.000191112	FOXC2, FOXB1, FOXD4L5, FOXE3, FOXF2, FOXG1, FOXJ1, FOXL2, FOXL1, FOXD4L3, FOXD4L4, FOXA3	1967	34	20808	3.7336	0.501568	0.0151353	0.0148112
INTERPRO	IPR030456:TF_fork_head_CS_2	14	0.704935	0.000578172	FOXB1, FOXC2, FOXE3, FOXF2, FOXG1, FOXH1, FOXJ1, FOXL2, FOXL1, FOXO1, FOXD4L5, FOXD4L3, FOXD4L4, FOXA3	1967	50	20808	2.96199	0.878384	0.0360582	0.0352861
UP_SEQ_FEATURE	DNA_BIND:Fork-head	14	0.704935	0.000951086	FOXB1, FOXC2, FOXE3, FOXF2, FOXG1, FOXH1, FOXJ1, FOXL2, FOXL1, FOXO1, FOXD4L5, FOXD4L3, FOXD4L4, FOXA3	1934	53	20675	2.82385	0.998387	0.0793393	0.0785878
INTERPRO	IPR001766:Fork_head_dom	14	0.704935	0.00104903	FOXB1, FOXC2, FOXE3, FOXF2, FOXG1, FOXH1, FOXJ1, FOXL2, FOXL1, FOXO1, FOXD4L5, FOXD4L3, FOXD4L4, FOXA3	1967	53	20808	2.79433	0.978152	0.0530781	0.0519416
SMART	SM00339:FH	14	0.704935	0.00312567	FOXB1, FOXC2, FOXE3, FOXF2, FOXG1, FOXH1, FOXJ1, FOXL2, FOXL1, FOXO1, FOXD4L5, FOXD4L3, FOXD4L4, FOXA3	1144	53	10706	2.47203	0.718572	0.055039	0.0521851
UP_SEQ_FEATURE	DOMAIN:Fork-head	9	0.453172	0.00324537	FOXC2, FOXD4L5, FOXE3, FOXH1, FOXL2, FOXL1, FOXD4L3, FOXD4L4, FOXA3	1934	28	20675	3.43616	1	0.179083	0.177387
INTERPRO	IPR050211:FOX_domain-containing	9	0.453172	0.00346559	FOXC2, FOXB1, FOXD4L5, FOXE3, FOXL2, FOXL1, FOXD4L3, FOXD4L4, FOXA3	1967	28	20808	3.40025	0.999997	0.118967	0.11642
INTERPRO	IPR036390:WH_DNA-bd_sf	29	1.46022	0.0801842	FOXC2, FOXE3, FOXG1, ASMT, ETS1, FOXO1, SPIB, HSF5, RGS6, FOXB1, CDT1, FOXF2, FOXH1, FOXJ1, ETV1, MND1, FOXL2, CDC6, FOXL1, FLI1, FOXD4L5, IRF4, IRF1, RPA4, IRF8, IRF5, FOXD4L3, FOXD4L4, FOXA3	1967	225	20808	1.36346	1	1	0.978858
INTERPRO	IPR036388:WH-like_DNA-bd_sf	31	1.56093	0.119375	FOXC2, FOXE3, RPS10-NUDT3, FOXG1, LRRK2, ASMT, ETS1, FOXO1, SPIB, HSF5, RGS6, FOXB1, FOXF2, FOXH1, FOXJ1, ETV1, PAX6, FOXL2, CDC6, FOXL1, FLI1, PARP12, FOXD4L5, IRF4, IRF1, RPA4, IRF8, IRF5, FOXD4L3, FOXD4L4, FOXA3	1967	254	20808	1.29108	1	1	0.978858
Annotation Cluster 39	Enrichment Score: 2.4030530733196347
Category	Term	Count	%	PValue	Genes	List Total	Pop Hits	Pop Total	Fold Enrichment	Bonferroni	Benjamini	FDR
KEGG_PATHWAY	hsa04742:Taste transduction	23	1.15811	0.000263326	TAS2R50, GABRA1, TAS2R9, ENTPD2, TAS2R20, TAS2R43, GABRA4, HTR1D, ADCY4, TAS2R13, HTR1A, TAS2R14, PKD2L1, HTR3A, HTR3B, GNG13, SCNN1G, CALHM1, GNAT3, P2RX2, SCNN1A, TAS2R3, TAS2R5	998	86	8534	2.28692	0.0851689	0.00386974	0.00311411
GOTERM_BP_DIRECT	GO:0001580~detection of chemical stimulus involved in sensory perception of bitter taste	12	0.60423	0.000716242	TAS2R50, AZGP1, TAS2R9, TAS2R20, GNAT2, GNAT3, TAS2R43, TAS2R13, TAS2R14, GNAT1, TAS2R3, TAS2R5	1790	40	19478	3.26447	0.984833	0.0292808	0.0283792
UP_KW_BIOLOGICAL_PROCESS	KW-0919~Taste	10	0.503525	0.00590679	TAS2R50, TAS2R9, CALHM1, TAS2R20, TAS2R43, TAS2R13, TAS2R14, CALHM3, TAS2R3, TAS2R5	1110	36	11523	2.88363	0.581414	0.0601174	0.0523471
GOTERM_MF_DIRECT	GO:0008527~taste receptor activity	6	0.302115	0.0144896	TAS2R9, TAS2R43, TAS2R13, TAS2R14, TAS2R3, TAS2R5	1853	16	19253	3.89632	1	0.260051	0.250748
GOTERM_MF_DIRECT	GO:0033038~bitter taste receptor activity	8	0.40282	0.0146196	TAS2R50, TAS2R9, TAS2R20, TAS2R43, TAS2R13, TAS2R14, TAS2R3, TAS2R5	1853	28	19253	2.96862	1	0.260051	0.250748
INTERPRO	IPR007960:TAS2R	8	0.40282	0.0161729	TAS2R50, TAS2R9, TAS2R20, TAS2R43, TAS2R13, TAS2R14, TAS2R3, TAS2R5	1967	29	20808	2.91822	1	0.417857	0.408911
Annotation Cluster 40	Enrichment Score: 2.355252111683768
Category	Term	Count	%	PValue	Genes	List Total	Pop Hits	Pop Total	Fold Enrichment	Bonferroni	Benjamini	FDR
UP_SEQ_FEATURE	DOMAIN:bHLH	23	1.15811	0.000796498	MYOG, MESP2, ASCL5, ASCL4, OLIG3, EPAS1, TCF24, TWIST1, MITF, BHLHA15, BHLHE23, ASCL2, FERD3L, NEUROD1, LYL1, MLXIPL, SOHLH1, MYF6, PTF1A, SIM1, HES2, SIM2, ATOH1	1934	114	20675	2.15681	0.995411	0.0727289	0.07204
INTERPRO	IPR011598:bHLH_dom	23	1.15811	0.00116364	MYOG, MESP2, ASCL5, ASCL4, OLIG3, EPAS1, TCF24, TWIST1, MITF, BHLHA15, BHLHE23, ASCL2, FERD3L, NEUROD1, LYL1, MLXIPL, SOHLH1, MYF6, PTF1A, SIM1, HES2, SIM2, ATOH1	1967	116	20808	2.09747	0.985616	0.0563014	0.055096
INTERPRO	IPR036638:HLH_DNA-bd_sf	23	1.15811	0.00116364	MYOG, MESP2, ASCL5, ASCL4, OLIG3, EPAS1, TCF24, TWIST1, MITF, BHLHA15, BHLHE23, ASCL2, FERD3L, NEUROD1, LYL1, MLXIPL, SOHLH1, MYF6, PTF1A, SIM1, HES2, SIM2, ATOH1	1967	116	20808	2.09747	0.985616	0.0563014	0.055096
GOTERM_MF_DIRECT	GO:0070888~E-box binding	14	0.704935	0.00345711	MYOG, OLIG3, TWIST1, MITF, GATA3, BHLHA15, BHLHE23, ASCL2, NEUROD1, MYF6, SNAI1, PPARG, PTF1A, ATOH1	1853	59	19253	2.46547	0.997754	0.085746	0.0826784
SMART	SM00353:HLH	23	1.15811	0.00417517	MYOG, MESP2, ASCL5, ASCL4, OLIG3, EPAS1, TCF24, TWIST1, MITF, BHLHA15, BHLHE23, ASCL2, FERD3L, NEUROD1, LYL1, MLXIPL, SOHLH1, MYF6, PTF1A, SIM1, HES2, SIM2, ATOH1	1144	114	10706	1.8881	0.816306	0.0676377	0.0641306
GOTERM_MF_DIRECT	GO:0046983~protein dimerization activity	30	1.51057	0.00788411	MESP2, ASCL5, ASCL4, EPAS1, TCF24, TWIST1, BHLHE23, ASCL2, FERD3L, NEUROD1, LYL1, APOE, HES2, ATOH1, MYOG, TBX1, BORCS8-MEF2B, MEF2C, ABCG5, OLIG3, MITF, ANO7, BHLHA15, ANO1, MLXIPL, CEACAM1, MYF6, DSG3, PTF1A, ABCG2	1853	189	19253	1.64923	0.999999	0.154704	0.149169
UP_SEQ_FEATURE	DOMAIN:BHLH	10	0.503525	0.265626	MYOG, NEUROD1, ASCL5, MLXIPL, EPAS1, TWIST1, MITF, BHLHE23, HES2, ATOH1	1934	75	20675	1.42537	1	1	0.990675
Annotation Cluster 41	Enrichment Score: 2.3398958032840804
Category	Term	Count	%	PValue	Genes	List Total	Pop Hits	Pop Total	Fold Enrichment	Bonferroni	Benjamini	FDR
GOTERM_BP_DIRECT	GO:0051918~negative regulation of fibrinolysis	7	0.352467	0.000578755	THBD, APOH, SERPINF2, SERPINE1, PLAT, F2, THBS1	1790	13	19478	5.8593	0.966101	0.024878	0.024112
GOTERM_BP_DIRECT	GO:0030195~negative regulation of blood coagulation	7	0.352467	0.00093434	THBD, PROC, TSPAN8, APOH, SERPINE1, APOE, F2	1790	14	19478	5.44078	0.995766	0.0361732	0.0350594
GOTERM_BP_DIRECT	GO:0030194~positive regulation of blood coagulation	4	0.20141	0.176731	APOH, SERPINE1, F2, THBS1	1790	16	19478	2.72039	1	0.95223	0.92291
Annotation Cluster 42	Enrichment Score: 2.314964301692116
Category	Term	Count	%	PValue	Genes	List Total	Pop Hits	Pop Total	Fold Enrichment	Bonferroni	Benjamini	FDR
GOTERM_BP_DIRECT	GO:0045165~cell fate commitment	19	0.956697	1.87698e-06	WNT10B, WNT3A, WNT7B, GATA6, WNT8A, WNT9B, WNT8B, MITF, GATA3, WNT9A, PRDM1, GATA2, GDF7, BMP2, FGF8, KDR, PPARG, WNT2, WNT4	1790	57	19478	3.62719	0.0109129	0.000288759	0.000279868
GOTERM_BP_DIRECT	GO:0060070~canonical Wnt signaling pathway	24	1.20846	7.7028e-05	WNT10B, RARG, TGFB1, WNT3A, WNT7B, CAV1, LRRK2, DKKL1, WNT8A, WNT9B, WNT8B, GATA3, FZD10, WNT9A, KLF4, NID1, FOXO1, SFRP4, SFRP5, SNAI1, SDC1, NDP, WNT2, WNT4	1790	106	19478	2.46375	0.362578	0.00642453	0.00622671
INTERPRO	IPR005817:Wnt	9	0.453172	0.000182258	WNT10B, WNT3A, WNT7B, WNT8A, WNT9B, WNT8B, WNT9A, WNT2, WNT4	1967	19	20808	5.01089	0.485226	0.0150383	0.0147163
INTERPRO	IPR018161:Wnt_CS	9	0.453172	0.000182258	WNT10B, WNT3A, WNT7B, WNT8A, WNT9B, WNT8B, WNT9A, WNT2, WNT4	1967	19	20808	5.01089	0.485226	0.0150383	0.0147163
INTERPRO	IPR043158:Wnt_C	9	0.453172	0.000182258	WNT10B, WNT3A, WNT7B, WNT8A, WNT9B, WNT8B, WNT9A, WNT2, WNT4	1967	19	20808	5.01089	0.485226	0.0150383	0.0147163
SMART	SM00097:WNT1	9	0.453172	0.000422899	WNT10B, WNT3A, WNT7B, WNT8A, WNT9B, WNT8B, WNT9A, WNT2, WNT4	1144	19	10706	4.43292	0.15744	0.0142729	0.0135328
KEGG_PATHWAY	hsa05226:Gastric cancer	31	1.56093	0.00207355	CDKN1A, WNT8A, WNT8B, PIK3R2, FZD10, EGFR, FGF5, FGF7, FGF8, TERT, CDH1, FGF20, FGF23, WNT2, FGF22, WNT4, MAPK3, WNT10B, TGFB2, CDKN2B, TGFB1, SMAD3, GADD45B, EGF, WNT3A, HGF, WNT7B, WNT9B, WNT9A, DDB2, CDH17	998	150	8534	1.76723	0.504203	0.0159286	0.0128183
GOTERM_MF_DIRECT	GO:0005109~frizzled binding	11	0.553877	0.00252728	WNT10B, RNF43, WNT3A, WNT7B, WNT8A, WNT9B, WNT8B, NDP, WNT9A, WNT2, WNT4	1853	38	19253	3.00768	0.988393	0.0645005	0.062193
UP_SEQ_FEATURE	LIPID:O-palmitoleoyl serine; by PORCN	7	0.352467	0.00331292	WNT10B, WNT3A, WNT7B, WNT9B, WNT9A, WNT2, WNT4	1934	17	20675	4.40188	1	0.179083	0.177387
KEGG_PATHWAY	hsa05224:Breast cancer	30	1.51057	0.00334451	CDKN1A, NOTCH4, WNT8A, WNT8B, PIK3R2, FZD10, EGFR, FGF5, FGF7, FGF8, FGF20, FGF23, WNT2, FGF22, WNT4, MAPK3, WNT10B, GADD45B, EGF, WNT3A, WNT7B, WNT9B, IGF1, FOS, WNT9A, ESR1, ESR2, DDB2, KIT, PGR	998	148	8534	1.73333	0.677721	0.024052	0.0193554
GOTERM_BP_DIRECT	GO:0071300~cellular response to retinoic acid	15	0.755287	0.0035866	LYN, TBX1, WNT10B, RARG, WNT3A, WNT7B, WNT9B, WNT8B, FZD10, WNT9A, SLC6A4, COL1A1, PPARG, ANKK1, WNT2	1790	69	19478	2.36556	1	0.0954395	0.0925009
KEGG_PATHWAY	hsa05217:Basal cell carcinoma	16	0.805639	0.00505651	WNT10B, CDKN1A, GADD45B, WNT3A, HHIP, WNT7B, WNT8A, WNT9B, WNT8B, FZD10, WNT9A, DDB2, BMP4, BMP2, WNT2, WNT4	998	63	8534	2.17171	0.819755	0.0327468	0.0263525
KEGG_PATHWAY	hsa04916:Melanogenesis	21	1.0574	0.0119726	WNT10B, CALML6, WNT3A, WNT7B, TYRP1, ASIP, ADCY4, WNT8A, WNT9B, WNT8B, ADCY2, MITF, FZD10, WNT9A, TYR, POMC, CREB3L3, KIT, WNT2, WNT4, MAPK3	998	101	8534	1.77795	0.982943	0.0627599	0.050505
KEGG_PATHWAY	hsa05225:Hepatocellular carcinoma	27	1.35952	0.0902282	CDKN1A, WNT8A, WNT8B, PIK3R2, FZD10, EGFR, TERT, PLCG2, HMOX1, WNT2, WNT4, MAPK3, WNT10B, TGFB2, TGFB1, SMAD3, GADD45B, CDKN2A, WNT3A, HGF, WNT7B, IGF2, WNT9B, WNT9A, DDB2, GSTA1, GSTM5	998	170	8534	1.35812	1	0.298991	0.240609
KEGG_PATHWAY	hsa04390:Hippo signaling pathway	22	1.10775	0.286757	WNT10B, TGFB2, TGFB1, SMAD3, WNT3A, WNT7B, ITGB2, SERPINE1, WNT8A, WNT9B, WNT8B, FZD10, WNT9A, GDF5, BMP7, BMP5, GDF7, BMP4, BMP2, CDH1, WNT2, WNT4	998	157	8534	1.19824	1	0.633489	0.50979
KEGG_PATHWAY	hsa04310:Wnt signaling pathway	24	1.20846	0.294887	RNF43, WNT10B, TLE2, SMAD3, MMP7, WNT3A, WNT7B, WNT8A, WNT9B, NFATC2, PRICKLE3, WNT8B, FZD10, WNT9A, DKK2, DKK4, FOSL1, SFRP4, SFRP5, RAC2, LGR6, WNT2, CER1, WNT4	998	174	8534	1.17946	1	0.643043	0.517479
GOTERM_BP_DIRECT	GO:0016055~Wnt signaling pathway	20	1.00705	0.509993	RNF43, WNT10B, TLE2, DLX3, WNT7B, WNT8A, WNT9B, WNT8B, MITF, FZD10, WNT9A, BARX1, DKK2, DKK4, SFRP4, DAB2, PLCG2, LGR6, WNT2, WNT4	1790	204	19478	1.06682	1	1	0.969376
UP_KW_BIOLOGICAL_PROCESS	KW-0879~Wnt signaling pathway	19	0.956697	0.637014	RNF43, WNT10B, TLE2, WNT3A, WNT7B, WNT8A, WNT9B, WNT8B, FZD10, WNT9A, DKK2, DKK4, SFRP4, DAB2, SFRP5, NDP, LGR6, WNT2, WNT4	1110	198	11523	0.996164	1	1	0.876712
KEGG_PATHWAY	hsa04150:mTOR signaling pathway	15	0.755287	0.896216	WNT10B, WNT3A, WNT7B, WNT8A, WNT9B, WNT8B, PIK3R2, FZD10, IGF1, WNT9A, EIF4E1B, WNT2, ATP6V1B1, WNT4, MAPK3	998	158	8534	0.811814	1	1	0.896216
Annotation Cluster 43	Enrichment Score: 2.27203319608069
Category	Term	Count	%	PValue	Genes	List Total	Pop Hits	Pop Total	Fold Enrichment	Bonferroni	Benjamini	FDR
GOTERM_BP_DIRECT	GO:0006956~complement activation	10	0.503525	0.000834418	C3, RGCC, C8G, CFH, CFHR1, CFHR4, CFHR3, C8B, CFB, C2	1790	29	19478	3.75226	0.992403	0.0336414	0.0326056
INTERPRO	IPR000436:Sushi_SCR_CCP_dom	15	0.755287	0.00137532	IL15RA, CR2, CFH, HPR, C2, ACAN, TPO, SELL, CFHR1, CFHR4, APOH, CFHR3, MASP2, PAMR1, CFB	1967	61	20808	2.60128	0.993354	0.0603648	0.0590723
UP_SEQ_FEATURE	DOMAIN:Sushi	15	0.755287	0.00146907	IL15RA, CR2, CFH, HPR, C2, ACAN, TPO, SELL, CFHR1, CFHR4, APOH, CFHR3, MASP2, PAMR1, CFB	1934	62	20675	2.58636	0.999951	0.104489	0.1035
INTERPRO	IPR035976:Sushi/SCR/CCP_sf	15	0.755287	0.00162457	IL15RA, CR2, CFH, HPR, C2, ACAN, TPO, SELL, CFHR1, CFHR4, APOH, CFHR3, MASP2, PAMR1, CFB	1967	62	20808	2.55933	0.997323	0.0696271	0.0681363
UP_KW_DOMAIN	KW-0768~Sushi	15	0.755287	0.00219473	IL15RA, CR2, CFH, HPR, C2, ACAN, TPO, SELL, CFHR1, CFHR4, APOH, CFHR3, MASP2, PAMR1, CFB	1534	58	14625	2.46566	0.0658437	0.00876204	0.00706617
GOTERM_MF_DIRECT	GO:0001851~complement component C3b binding	6	0.302115	0.00230395	CFH, CFHR1, CFHR4, ITGB2, CFHR3, VSIG4	1853	11	19253	5.66737	0.982784	0.0627243	0.0604803
UP_SEQ_FEATURE	DOMAIN:Sushi 1	12	0.60423	0.0023658	CR2, SELL, CFH, CFHR1, CFHR4, APOH, CFHR3, MASP2, HPR, PAMR1, CFB, C2	1934	45	20675	2.85074	1	0.144015	0.142651
UP_SEQ_FEATURE	DOMAIN:Sushi 2	12	0.60423	0.0023658	CR2, SELL, CFH, CFHR1, CFHR4, APOH, CFHR3, MASP2, HPR, PAMR1, CFB, C2	1934	45	20675	2.85074	1	0.144015	0.142651
SMART	SM00032:CCP	15	0.755287	0.00361525	IL15RA, CR2, CFH, HPR, C2, ACAN, TPO, SELL, CFHR1, CFHR4, APOH, CFHR3, MASP2, PAMR1, CFB	1144	60	10706	2.3396	0.769345	0.0610074	0.0578441
UP_KW_DISEASE	KW-1068~Hemolytic uremic syndrome	6	0.302115	0.00485834	C3, THBD, CFH, CFHR1, CFHR3, CFB	555	11	4859	4.77543	0.409024	0.113946	0.108671
UP_SEQ_FEATURE	DOMAIN:Sushi 3	8	0.40282	0.0219231	CR2, CFH, CFHR1, CFHR4, APOH, CFHR3, CFB, C2	1934	31	20675	2.75878	1	0.843053	0.835068
INTERPRO	IPR051503:ComplSys_Reg/VirEntry_Med	4	0.20141	0.0458191	CFH, CFHR1, CFHR4, CFHR3	1967	9	20808	4.70158	1	0.775375	0.758773
UP_SEQ_FEATURE	DOMAIN:Sushi 4	6	0.302115	0.0895859	CR2, CFH, CFHR1, CFHR4, APOH, CFHR3	1934	26	20675	2.46699	1	1	0.990675
UP_SEQ_FEATURE	DOMAIN:Sushi 5	5	0.251762	0.126865	CR2, CFH, CFHR1, CFHR4, CFHR3	1934	21	20675	2.5453	1	1	0.990675
Annotation Cluster 44	Enrichment Score: 2.2187467477009224
Category	Term	Count	%	PValue	Genes	List Total	Pop Hits	Pop Total	Fold Enrichment	Bonferroni	Benjamini	FDR
KEGG_PATHWAY	hsa04014:Ras signaling pathway	45	2.26586	0.00122905	FLT3, CALML6, PDGFB, PLA2G3, PIK3R2, RASAL1, PLA2G5, RASAL3, ETS1, RASGRP4, EGFR, FGF5, GNGT1, FGF7, FGF8, HTR7, NTF3, KDR, PLCG2, FGF20, RAC2, FGF23, FGF22, MAPK3, NTRK1, PDGFRA, RASA4B, ANGPT2, PLA2G12B, EGF, PLA2G4E, HGF, IGF2, PLA2G4A, IGF1, NGF, GRIN2B, GNG13, VEGFA, ZAP70, PLA2G10, KIT, TEK, FGFR4, EPHA2	998	238	8534	1.61681	0.340105	0.0125884	0.0101303
KEGG_PATHWAY	hsa04015:Rap1 signaling pathway	37	1.86304	0.0129394	CALML6, SRC, ITGB2, ADCY4, PDGFB, LPAR3, ADCY2, PIK3R2, ITGAL, THBS1, EGFR, FGF5, FGF7, FGF8, CDH1, KDR, FGF20, RAC2, FGF23, FGF22, MAPK3, PDGFRA, ANGPT2, EGF, HGF, IGF1, NGF, GRIN2B, VEGFA, APBB1IP, LPAR5, ADORA2B, KIT, LCP2, TEK, FGFR4, EPHA2	998	212	8534	1.49241	0.987748	0.0662654	0.053326
KEGG_PATHWAY	hsa04010:MAPK signaling pathway	49	2.46727	0.0138764	FLT3, FGF5, FGF7, FGF8, MECOM, KDR, RAC2, NRTN, PDGFRA, MEF2C, PLA2G4E, IL1R1, HGF, PLA2G4A, CACNA2D4, FOS, NGF, IL1A, KIT, EPHA2, PDGFB, RASGRP4, EGFR, CACNA1G, ERBB3, NTF3, FGF20, CACNA1S, CACNG1, CD14, CACNG3, FGF23, FGF22, CACNG5, MAPK3, NTRK1, TGFB2, TGFB1, ANGPT2, GADD45B, HSPA1L, EGF, IGF2, IGF1, VEGFA, GDNF, TEK, FGFR4, HSPA1A	998	300	8534	1.39668	0.991112	0.0689738	0.0555056
Annotation Cluster 45	Enrichment Score: 2.2175160769447486
Category	Term	Count	%	PValue	Genes	List Total	Pop Hits	Pop Total	Fold Enrichment	Bonferroni	Benjamini	FDR
INTERPRO	IPR003961:FN3_dom	35	1.76234	0.0012052	PTPRT, COL14A1, ITGB4, COL12A1, IL20RA, IL2RG, PHYHIP, CSF2RA, TTN, MYOM3, GHR, CHL1, IL21R, RIMBP3C, IL12RB1, TRIM42, RIMBP3B, IL12RB2, MYBPC1, EPHA8, INSRR, FN1, OSMR, PTPRC, NPHS1, LRIT2, FNDC1, AXL, IL2RB, COL6A3, TEK, IL7R, EPHA1, DSCAML1, EPHA2	1967	209	20808	1.77153	0.987639	0.0563014	0.055096
INTERPRO	IPR036116:FN3_sf	35	1.76234	0.00142345	PTPRT, COL14A1, ITGB4, COL12A1, IL20RA, IL2RG, PHYHIP, CSF2RA, TTN, MYOM3, GHR, CHL1, IL21R, RIMBP3C, IL12RB1, TRIM42, RIMBP3B, IL12RB2, MYBPC1, EPHA8, INSRR, FN1, OSMR, PTPRC, NPHS1, FNDC1, AXL, IL2RB, IL3RA, COL6A3, TEK, IL7R, EPHA1, DSCAML1, EPHA2	1967	211	20808	1.75474	0.994424	0.0617338	0.060412
UP_SEQ_FEATURE	DOMAIN:Fibronectin type-III 2	25	1.25881	0.00235188	PTPRT, COL14A1, ITGB4, COL12A1, IL20RA, TTN, MYOM3, CHL1, IL21R, RIMBP3C, IL12RB1, RIMBP3B, IL12RB2, MYBPC1, EPHA8, INSRR, FN1, OSMR, PTPRC, FNDC1, AXL, TEK, EPHA1, DSCAML1, EPHA2	1934	139	20675	1.92271	1	0.144015	0.142651
UP_SEQ_FEATURE	DOMAIN:Fibronectin type-III 1	25	1.25881	0.00235188	PTPRT, COL14A1, ITGB4, COL12A1, IL20RA, TTN, MYOM3, CHL1, IL21R, RIMBP3C, IL12RB1, RIMBP3B, IL12RB2, MYBPC1, EPHA8, INSRR, FN1, OSMR, PTPRC, FNDC1, AXL, TEK, EPHA1, DSCAML1, EPHA2	1934	139	20675	1.92271	1	0.144015	0.142651
UP_SEQ_FEATURE	DOMAIN:Fibronectin type-III	28	1.40987	0.00706571	PTPRT, COL14A1, ITGB4, COL12A1, IL20RA, IL2RG, PHYHIP, CSF2RA, TTN, GHR, CHL1, IL21R, TRIM42, IL12RB2, MYBPC1, FN1, OSMR, PTPRC, NPHS1, LRIT2, FNDC1, AXL, IL2RB, COL6A3, TEK, IL7R, EPHA1, DSCAML1	1934	176	20675	1.70073	1	0.356291	0.352917
UP_SEQ_FEATURE	DOMAIN:Fibronectin type-III 3	16	0.805639	0.0130559	PTPRT, MYBPC1, ITGB4, COL14A1, COL12A1, INSRR, FN1, OSMR, TTN, MYOM3, FNDC1, CHL1, TEK, IL12RB1, DSCAML1, IL12RB2	1934	86	20675	1.98889	1	0.596011	0.590366
UP_SEQ_FEATURE	DOMAIN:Fibronectin type-III 4	13	0.654582	0.0144847	PTPRT, ITGB4, COL14A1, COL12A1, FN1, OSMR, TTN, MYOM3, FNDC1, CHL1, IL12RB1, DSCAML1, IL12RB2	1934	64	20675	2.17146	1	0.648167	0.642028
SMART	SM00060:FN3	26	1.30916	0.0158458	PTPRT, COL14A1, ITGB4, COL12A1, TTN, MYOM3, CHL1, RIMBP3C, IL12RB1, TRIM42, RIMBP3B, IL12RB2, MYBPC1, EPHA8, INSRR, FN1, OSMR, PTPRC, NPHS1, FNDC1, AXL, IL2RB, TEK, EPHA1, DSCAML1, EPHA2	1144	150	10706	1.62212	0.998449	0.221294	0.20982
UP_SEQ_FEATURE	DOMAIN:Fibronectin type-III 5	9	0.453172	0.0548703	FNDC1, COL14A1, COL12A1, FN1, IL12RB1, DSCAML1, TTN, IL12RB2, MYOM3	1934	45	20675	2.13806	1	1	0.990675
Annotation Cluster 46	Enrichment Score: 2.2004248899868784
Category	Term	Count	%	PValue	Genes	List Total	Pop Hits	Pop Total	Fold Enrichment	Bonferroni	Benjamini	FDR
UP_SEQ_FEATURE	REGION:Nonhelical region	7	0.352467	1.57233e-05	COL5A1, COL11A1, COL6A2, COL5A3, COL6A3, COL6A6, COL6A5	1934	8	20675	9.35399	0.100794	0.00418001	0.00414042
INTERPRO	IPR050525:ECM_Assembly_Org	9	0.453172	0.00011503	VWF, COL14A1, ITGA2, COL6A2, COL12A1, COL21A1, COL6A3, COL6A6, COL6A5	1967	18	20808	5.28927	0.342347	0.0110277	0.0107916
UP_SEQ_FEATURE	DOMAIN:VWFA 3	5	0.251762	0.00211472	COL6A2, COL12A1, COL6A3, COL6A6, COL6A5	1934	7	20675	7.63591	0.999999	0.141477	0.140137
UP_SEQ_FEATURE	DOMAIN:VWFA 4	4	0.20141	0.00303585	COL12A1, COL6A3, COL6A6, COL6A5	1934	4	20675	10.6903	1	0.170944	0.169325
UP_SEQ_FEATURE	DOMAIN:VWFA 2	7	0.352467	0.00331292	VWF, COL14A1, COL6A2, COL12A1, COL6A3, COL6A6, COL6A5	1934	17	20675	4.40188	1	0.179083	0.177387
UP_SEQ_FEATURE	DOMAIN:VWFA 1	6	0.302115	0.0129012	COL14A1, COL6A2, COL12A1, COL6A3, COL6A6, COL6A5	1934	16	20675	4.00885	1	0.596011	0.590366
UP_SEQ_FEATURE	DOMAIN:VWFA 5	3	0.151057	0.0245792	COL6A3, COL6A6, COL6A5	1934	3	20675	10.6903	1	0.843053	0.835068
UP_SEQ_FEATURE	DOMAIN:VWFA 6	3	0.151057	0.0245792	COL6A3, COL6A6, COL6A5	1934	3	20675	10.6903	1	0.843053	0.835068
UP_SEQ_FEATURE	DOMAIN:VWFA 7	3	0.151057	0.0245792	COL6A3, COL6A6, COL6A5	1934	3	20675	10.6903	1	0.843053	0.835068
UP_SEQ_FEATURE	DOMAIN:VWFA 8	3	0.151057	0.0245792	COL6A3, COL6A6, COL6A5	1934	3	20675	10.6903	1	0.843053	0.835068
UP_SEQ_FEATURE	DOMAIN:VWFA 9	3	0.151057	0.0245792	COL6A3, COL6A6, COL6A5	1934	3	20675	10.6903	1	0.843053	0.835068
UP_KW_DISEASE	KW-0912~Congenital muscular dystrophy	3	0.151057	0.883772	COL6A2, COL12A1, COL6A3	555	31	4859	0.847254	1	1	0.962617
Annotation Cluster 47	Enrichment Score: 2.186135473040055
Category	Term	Count	%	PValue	Genes	List Total	Pop Hits	Pop Total	Fold Enrichment	Bonferroni	Benjamini	FDR
KEGG_PATHWAY	hsa04744:Phototransduction	11	0.553877	0.00112315	GNGT1, GRK1, RCVRN, GUCY2D, GNAT2, CALML6, PDE6G, GRK7, SAG, CNGA1, GNAT1	998	29	8534	3.24352	0.316029	0.0118633	0.00954682
GOTERM_BP_DIRECT	GO:0022400~regulation of opsin-mediated signaling pathway	5	0.251762	0.00947173	GRK1, GUCY2D, GRK7, AIPL1, GNAT1	1790	10	19478	5.44078	1	0.174037	0.168678
GOTERM_CC_DIRECT	GO:0097381~photoreceptor disc membrane	7	0.352467	0.0259851	GNGT1, GRK1, GUCY2D, PDE6G, GRK7, ABCA4, GNAT1	1885	26	20795	2.97011	1	0.296308	0.281958
Annotation Cluster 48	Enrichment Score: 2.180630838936115
Category	Term	Count	%	PValue	Genes	List Total	Pop Hits	Pop Total	Fold Enrichment	Bonferroni	Benjamini	FDR
GOTERM_BP_DIRECT	GO:1902476~chloride transmembrane transport	27	1.35952	8.98877e-06	OCA2, GABRB1, CLCNKB, CLCNKA, SLC4A1, SLC6A1, BEST2, SLC6A2, CLCN1, BEST4, UCP2, SLC17A8, GABRE, GABRQ, SLC12A3, GABRA1, GABRA4, ANO7, GABRG2, GABRG1, ANO1, CLDN4, SLC4A9, FXYD1, NMUR2, SLC26A4, CFTR	1790	113	19478	2.60002	0.0511918	0.00114236	0.00110718
GOTERM_CC_DIRECT	GO:0034707~chloride channel complex	16	0.805639	4.8654e-05	GABRQ, GABRA1, GABRB1, GABRA4, CLCNKB, CLCNKA, BEST2, GABRG2, CLCN1, GABRG1, ANO1, CLDN4, BEST4, SLC17A8, GABRE, CFTR	1885	53	20795	3.33036	0.0364901	0.0019564	0.00186166
UP_KW_MOLECULAR_FUNCTION	KW-1071~Ligand-gated ion channel	22	1.10775	6.19296e-05	GRIA1, GABRA1, GABRB1, GRID2, CHRNB4, GABRA4, CHRNA6, ITPR1, ITPR2, HTR3A, HTR3B, GRIN2B, GABRG2, RYR3, TRPM1, CHRND, GRIN3B, P2RX2, P2RX1, CNGA1, CNGA3, CNGA4	1250	81	11952	2.59698	0.00685083	0.000763799	0.000605534
GOTERM_MF_DIRECT	GO:0005254~chloride channel activity	19	0.956697	0.000209098	GABRQ, OCA2, GABRA1, GABRB1, GABRA4, CLCNKB, CLCNKA, ANO7, BEST2, GABRG2, CLCN1, GABRG1, ANO1, CLDN4, BEST4, FXYD1, SLC17A8, GABRE, CFTR	1853	75	19253	2.63218	0.308062	0.0100266	0.00966792
UP_KW_MOLECULAR_FUNCTION	KW-0869~Chloride channel	16	0.805639	0.00024042	GABRQ, GABRA1, GABRB1, GABRA4, CLCNKB, CLCNKA, BEST2, GABRG2, CLCN1, GABRG1, ANO1, CLDN4, BEST4, SLC17A8, GABRE, CFTR	1250	53	11952	2.88652	0.0263368	0.00242606	0.00192336
GOTERM_CC_DIRECT	GO:1902495~transmembrane transporter complex	11	0.553877	0.000805596	GABRQ, GABRA1, GABRB1, GABRA4, CNGA3, HTR3A, HTR3B, GABRE, GABRG2, GABRG1, ATP6V1B1	1885	35	20795	3.46715	0.45975	0.0205158	0.0195223
KEGG_PATHWAY	hsa05033:Nicotine addiction	13	0.654582	0.00189049	GABRQ, GRIA1, GABRA1, GABRB1, SLC32A1, GABRA4, CHRNA6, GRIN2B, GABRG2, GABRG1, GRIN3B, SLC17A8, GABRE	998	41	8534	2.71133	0.472491	0.0157847	0.0127025
UP_KW_LIGAND	KW-0868~Chloride	20	1.00705	0.00221282	GABRQ, GABRA1, SLC12A3, GABRB1, GABRA4, CLCNKB, CLCNKA, BEST2, SLC1A6, GABRG2, CLCN1, GABRG1, ANO1, ACE2, CLDN4, BEST4, SLC17A8, GABRE, SLC26A4, CFTR	728	91	6987	2.10935	0.0988808	0.0346675	0.0317171
INTERPRO	IPR006029:Neurotrans-gated_channel_TM	12	0.60423	0.00257128	GABRQ, CHRND, GABRA1, GABRB1, CHRNB4, GABRA4, CHRNA6, HTR3A, HTR3B, GABRE, GABRG2, GABRG1	1967	45	20808	2.82095	0.999916	0.0986018	0.0964907
INTERPRO	IPR036719:Neuro-gated_channel_TM_sf	12	0.60423	0.00309586	GABRQ, CHRND, GABRA1, GABRB1, CHRNB4, GABRA4, CHRNA6, HTR3A, HTR3B, GABRE, GABRG2, GABRG1	1967	46	20808	2.75962	0.999988	0.112782	0.110367
INTERPRO	IPR036734:Neur_chan_lig-bd_sf	12	0.60423	0.00309586	GABRQ, CHRND, GABRA1, GABRB1, CHRNB4, GABRA4, CHRNA6, HTR3A, HTR3B, GABRE, GABRG2, GABRG1	1967	46	20808	2.75962	0.999988	0.112782	0.110367
INTERPRO	IPR006201:Neur_channel	12	0.60423	0.00309586	GABRQ, CHRND, GABRA1, GABRB1, CHRNB4, GABRA4, CHRNA6, HTR3A, HTR3B, GABRE, GABRG2, GABRG1	1967	46	20808	2.75962	0.999988	0.112782	0.110367
INTERPRO	IPR006202:Neur_chan_lig-bd	12	0.60423	0.00309586	GABRQ, CHRND, GABRA1, GABRB1, CHRNB4, GABRA4, CHRNA6, HTR3A, HTR3B, GABRE, GABRG2, GABRG1	1967	46	20808	2.75962	0.999988	0.112782	0.110367
INTERPRO	IPR038050:Neuro_actylchol_rec	12	0.60423	0.00309586	GABRQ, CHRND, GABRA1, GABRB1, CHRNB4, GABRA4, CHRNA6, HTR3A, HTR3B, GABRE, GABRG2, GABRG1	1967	46	20808	2.75962	0.999988	0.112782	0.110367
GOTERM_BP_DIRECT	GO:0060078~regulation of postsynaptic membrane potential	10	0.503525	0.00436314	GRIA1, GABRA1, GABRB1, GRM5, GRIN3B, CHRM1, GABRA4, GABRE, GABRG2, GABRG1	1790	36	19478	3.02266	1	0.10808	0.104752
GOTERM_MF_DIRECT	GO:0005230~extracellular ligand-gated monoatomic ion channel activity	9	0.453172	0.00490335	CHRND, GABRA1, GABRB1, CHRNB4, GABRA4, HTR3A, HTR3B, GABRG2, GABRG1	1853	29	19253	3.22454	0.999826	0.113616	0.109551
GOTERM_MF_DIRECT	GO:0022851~GABA-gated chloride ion channel activity	7	0.352467	0.00527488	GABRQ, GABRA1, GABRB1, GABRA4, GABRE, GABRG2, GABRG1	1853	18	19253	4.04062	0.99991	0.119934	0.115643
GOTERM_CC_DIRECT	GO:1902711~GABA-A receptor complex	7	0.352467	0.0052868	GABRQ, GABRA1, GABRB1, GABRA4, GABRE, GABRG2, GABRG1	1885	19	20795	4.06436	0.982575	0.0939329	0.0893838
GOTERM_MF_DIRECT	GO:1904315~transmitter-gated monoatomic ion channel activity involved in regulation of postsynaptic membrane potential	11	0.553877	0.00658836	GRIA1, CHRND, GABRA1, GABRB1, GRIN3B, GRID2, GABRA4, HTR3A, HTR3B, GRIN2B, GABRG2	1853	43	19253	2.65795	0.999991	0.141489	0.136427
INTERPRO	IPR018000:Neurotransmitter_ion_chnl_CS	11	0.553877	0.00690225	GABRQ, CHRND, GABRA1, GABRB1, CHRNB4, GABRA4, CHRNA6, HTR3A, GABRE, GABRG2, GABRG1	1967	44	20808	2.64464	1	0.210919	0.206404
GOTERM_MF_DIRECT	GO:0004890~GABA-A receptor activity	7	0.352467	0.00709086	GABRQ, GABRA1, GABRB1, GABRA4, GABRE, GABRG2, GABRG1	1853	19	19253	3.82796	0.999996	0.150446	0.145064
UP_SEQ_FEATURE	DOMAIN:Neurotransmitter-gated ion-channel ligand-binding	9	0.453172	0.00953048	CHRND, GABRA1, GABRB1, GABRA4, CHRNA6, HTR3A, HTR3B, GABRG2, GABRG1	1934	33	20675	2.91553	1	0.476787	0.472271
KEGG_PATHWAY	hsa04727:GABAergic synapse	19	0.956697	0.0134428	GABRQ, GABRA1, GABRB1, SLC32A1, SRC, GAD1, GABRA4, ADCY4, GAD2, SLC6A11, ADCY2, SLC6A1, GABRG2, GABRG1, GNG13, GNGT1, HAP1, CACNA1S, GABRE	998	89	8534	1.82552	0.989688	0.0678158	0.0545737
UP_SEQ_FEATURE	DOMAIN:Neurotransmitter-gated ion-channel transmembrane	9	0.453172	0.0136733	CHRND, GABRA1, GABRB1, GABRA4, HTR3A, HTR3B, GABRE, GABRG2, GABRG1	1934	35	20675	2.74893	1	0.615937	0.610103
INTERPRO	IPR006028:GABAA/Glycine_rcpt	7	0.352467	0.0139839	GABRQ, GABRA1, GABRB1, GABRA4, GABRE, GABRG2, GABRG1	1967	22	20808	3.3659	1	0.377358	0.369278
GOTERM_MF_DIRECT	GO:0008503~benzodiazepine receptor activity	5	0.251762	0.016201	GABRA1, GABRA4, GABRE, GABRG2, GABRG1	1853	11	19253	4.72281	1	0.274327	0.264513
GOTERM_CC_DIRECT	GO:0099634~postsynaptic specialization membrane	8	0.40282	0.034957	CHRND, GABRA1, GABRB1, CHRNB4, GABRA4, SLITRK3, HTR5A, GABRG2	1885	35	20795	2.52156	1	0.366503	0.348753
GOTERM_CC_DIRECT	GO:0032590~dendrite membrane	7	0.352467	0.0364399	GABRA1, KCNC2, GABRA4, HPCA, GABRE, GABRG2, GABRG1	1885	28	20795	2.75796	1	0.371201	0.353224
GOTERM_BP_DIRECT	GO:0007214~gamma-aminobutyric acid signaling pathway	7	0.352467	0.0520755	GABRA1, GABRB1, GABRA4, HTR1A, GABRE, GABRG2, GABRG1	1790	30	19478	2.53903	1	0.517918	0.501971
UP_KW_CELLULAR_COMPONENT	KW-0628~Postsynaptic cell membrane	24	1.20846	0.0548636	GABRQ, GRIA1, GABRA1, GABRB1, GRID2, CHRNB4, CHRM1, KCNC2, GABRA4, CHRNA6, CHRM5, HTR3A, HTR3B, SHISA9, GRIN2B, GABRG2, GABRG1, CHRND, GRIN3B, SYNDIG1, SSPN, DMD, GABRE, CACNG5	1765	166	18049	1.47847	0.955105	0.377187	0.363472
GOTERM_BP_DIRECT	GO:0051932~synaptic transmission, GABAergic	6	0.302115	0.084395	GABRA1, GABRA4, SLITRK3, GABRE, GABRG2, GABRG1	1790	26	19478	2.51113	1	0.686194	0.665066
KEGG_PATHWAY	hsa05032:Morphine addiction	16	0.805639	0.105557	GABRQ, KCNJ5, GABRA1, GABRB1, SLC32A1, GABRA4, ADCY4, ADCY2, OPRM1, GABRG2, GABRG1, GNG13, GNGT1, DRD1, GABRE, PDE8B	998	91	8534	1.50349	1	0.336589	0.270864
INTERPRO	IPR001390:GABAAa_rcpt	3	0.151057	0.13616	GABRA1, GABRA4, GABRG2	1967	7	20808	4.53366	1	1	0.978858
KEGG_PATHWAY	hsa04723:Retrograde endocannabinoid signaling	23	1.15811	0.14652	GABRQ, GRIA1, KCNJ5, GABRA1, GABRB1, NDUFA7, SLC32A1, GABRA4, ADCY4, ITPR1, ITPR2, ADCY2, PTGS2, GABRG2, GABRG1, GNG13, GNGT1, GRM5, SLC17A8, CACNA1S, GABRE, MGLL, MAPK3	998	149	8534	1.31997	1	0.412161	0.33168
GOTERM_BP_DIRECT	GO:1904862~inhibitory synapse assembly	5	0.251762	0.212192	GABRA1, GABRA4, GABRE, GABRG2, GABRG1	1790	26	19478	2.09261	1	1	0.969376
INTERPRO	IPR002394:Nicotinic_acetylcholine_rcpt	4	0.20141	0.238635	CHRND, CHRNB4, CHRNA6, HTR3A	1967	18	20808	2.35079	1	1	0.978858
GOTERM_MF_DIRECT	GO:0022848~acetylcholine-gated monoatomic cation-selective channel activity	4	0.20141	0.247099	CHRND, CHRNB4, CHRNA6, HTR3A	1853	18	19253	2.30893	1	1	0.964773
Annotation Cluster 49	Enrichment Score: 2.1790532687597928
Category	Term	Count	%	PValue	Genes	List Total	Pop Hits	Pop Total	Fold Enrichment	Bonferroni	Benjamini	FDR
GOTERM_BP_DIRECT	GO:0003272~endocardial cushion formation	7	0.352467	0.000337869	BMP2, TBX20, NOG, APLNR, BMP7, BMP5, TBX2	1790	12	19478	6.34758	0.86131	0.0175663	0.0170254
UP_KW_BIOLOGICAL_PROCESS	KW-0891~Chondrogenesis	7	0.352467	0.00527238	BMP4, BMP2, MUSTN1, NOG, GDF5, BMP7, BMP5	1110	18	11523	4.03709	0.540258	0.0596184	0.0519126
GOTERM_BP_DIRECT	GO:0061384~heart trabecula morphogenesis	3	0.151057	0.162962	NOG, BMP7, BMP5	1790	8	19478	4.08059	1	0.95223	0.92291
Annotation Cluster 50	Enrichment Score: 2.1308903081771806
Category	Term	Count	%	PValue	Genes	List Total	Pop Hits	Pop Total	Fold Enrichment	Bonferroni	Benjamini	FDR
GOTERM_BP_DIRECT	GO:0007605~sensory perception of sound	30	1.51057	0.000493508	CEMIP, COL11A1, TMPRSS3, CABP2, USH1C, SIX1, ESPN, CDC14A, OTOA, GJC3, SLITRK6, ATP6V0A4, SLC17A8, TFAP2A, TBX1, GRXCR1, ATP8B1, TSPEAR, OTOS, POU3F4, POU4F3, COL1A1, MYO3B, MYO1A, P2RX2, KCNQ1, COL4A3, SLC26A4, ATP6V1B1, CLRN1	1790	165	19478	1.97847	0.944188	0.0225394	0.0218454
UP_KW_DISEASE	KW-1010~Non-syndromic deafness	25	1.25881	0.0235926	SMPX, COL11A1, TMPRSS3, CABP2, USH1C, SIX1, ESPN, CDC14A, OTOA, OTOG, SLC17A8, ATOH1, MPZL2, GRXCR1, HGF, EYA4, TSPEAR, POU3F4, POU4F3, REST, LMX1A, P2RX2, ESRP1, SLC26A4, MYO1F	555	139	4859	1.57463	0.924115	0.283111	0.270004
UP_KW_DISEASE	KW-0209~Deafness	46	2.31621	0.0347743	SMPX, DLX5, COL11A1, TMPRSS3, CABP2, USH1C, CLCNKB, SIX1, CLCNKA, GATA3, ESPN, CDC14A, OTOA, ADAMTS17, SLITRK6, OTOG, SLC17A8, NDP, ATOH1, MPZL2, GRXCR1, KCNJ10, EDN3, HGF, EYA4, NOG, KCNJ16, MITF, TSPEAR, IGF1, FOXL1, TYR, SOX10, POU3F4, POU4F3, REST, LMX1A, P2RX2, COL4A4, KCNQ1, ESRP1, COL4A3, SLC26A4, MYO1F, ATP6V1B1, CLRN1	555	303	4859	1.32914	0.978127	0.375563	0.358176
Annotation Cluster 51	Enrichment Score: 2.116692074262631
Category	Term	Count	%	PValue	Genes	List Total	Pop Hits	Pop Total	Fold Enrichment	Bonferroni	Benjamini	FDR
GOTERM_BP_DIRECT	GO:0051918~negative regulation of fibrinolysis	7	0.352467	0.000578755	THBD, APOH, SERPINF2, SERPINE1, PLAT, F2, THBS1	1790	13	19478	5.8593	0.966101	0.024878	0.024112
GOTERM_BP_DIRECT	GO:0042730~fibrinolysis	6	0.302115	0.0253427	FGB, FGA, SERPINF2, SERPINE1, PLAT, F2	1790	19	19478	3.43628	1	0.329425	0.319282
GOTERM_BP_DIRECT	GO:0010757~negative regulation of plasminogen activation	4	0.20141	0.0304492	SERPINF2, SERPINE1, PLAT, THBS1	1790	8	19478	5.44078	1	0.370845	0.359427
Annotation Cluster 52	Enrichment Score: 2.11452876760066
Category	Term	Count	%	PValue	Genes	List Total	Pop Hits	Pop Total	Fold Enrichment	Bonferroni	Benjamini	FDR
INTERPRO	IPR022353:Insulin_CS	6	0.302115	0.000681634	RLN2, IGF2, IGF1, RLN1, INSL3, INSL5	1967	9	20808	7.05236	0.916594	0.0407081	0.0398365
INTERPRO	IPR036438:Insulin-like_sf	6	0.302115	0.00125723	RLN2, IGF2, IGF1, RLN1, INSL3, INSL5	1967	10	20808	6.34713	0.989776	0.0565443	0.0553337
INTERPRO	IPR016179:Insulin-like	6	0.302115	0.00125723	RLN2, IGF2, IGF1, RLN1, INSL3, INSL5	1967	10	20808	6.34713	0.989776	0.0565443	0.0553337
SMART	SM00078:IlGF	6	0.302115	0.00218652	RLN2, IGF2, IGF1, RLN1, INSL3, INSL5	1144	10	10706	5.61503	0.587909	0.0481879	0.0456893
INTERPRO	IPR022352:Insulin_family	4	0.20141	0.0135322	RLN2, IGF2, IGF1, RLN1	1967	6	20808	7.05236	1	0.370661	0.362725
UP_SEQ_FEATURE	DISULFID:Interchain (between B and A chains)	4	0.20141	0.0214138	RLN2, RLN1, INSL3, INSL5	1934	7	20675	6.10873	1	0.843053	0.835068
UP_SEQ_FEATURE	PROPEP:Connecting peptide	3	0.151057	0.101674	RLN2, RLN1, INSL5	1934	6	20675	5.34514	1	1	0.990675
GOTERM_MF_DIRECT	GO:0005158~insulin receptor binding	5	0.251762	0.174728	SRC, IGF2, ENPP1, IGF1, INSL3	1853	23	19253	2.25873	1	1	0.964773
Annotation Cluster 53	Enrichment Score: 2.012909317881321
Category	Term	Count	%	PValue	Genes	List Total	Pop Hits	Pop Total	Fold Enrichment	Bonferroni	Benjamini	FDR
UP_SEQ_FEATURE	DOMAIN:SCP	7	0.352467	0.00331292	CRISP2, GLIPR1, CRISP3, CLEC18C, CLEC18B, PI16, GLIPR1L1	1934	17	20675	4.40188	1	0.179083	0.177387
INTERPRO	IPR001283:CRISP-related	7	0.352467	0.00349422	CRISP2, GLIPR1, CRISP3, CLEC18C, CLEC18B, PI16, GLIPR1L1	1967	17	20808	4.35587	0.999997	0.118967	0.11642
INTERPRO	IPR035940:CAP_sf	7	0.352467	0.00349422	CRISP2, GLIPR1, CRISP3, CLEC18C, CLEC18B, PI16, GLIPR1L1	1967	17	20808	4.35587	0.999997	0.118967	0.11642
INTERPRO	IPR014044:CAP_dom	7	0.352467	0.00349422	CRISP2, GLIPR1, CRISP3, CLEC18C, CLEC18B, PI16, GLIPR1L1	1967	17	20808	4.35587	0.999997	0.118967	0.11642
SMART	SM00198:SCP	7	0.352467	0.00641	CRISP2, GLIPR1, CRISP3, CLEC18C, CLEC18B, PI16, GLIPR1L1	1144	17	10706	3.85346	0.926053	0.0998481	0.0946707
INTERPRO	IPR018244:Allrgn_V5/Tpx1_CS	5	0.251762	0.0104676	CRISP2, GLIPR1, CRISP3, PI16, GLIPR1L1	1967	10	20808	5.28927	1	0.305069	0.298537
INTERPRO	IPR002413:V5_allergen-like	3	0.151057	0.0470376	GLIPR1, PI16, GLIPR1L1	1967	4	20808	7.93391	1	0.775375	0.758773
GOTERM_BP_DIRECT	GO:0019953~sexual reproduction	4	0.20141	0.176731	CRISP2, GLIPR1, CRISP3, GLIPR1L1	1790	16	19478	2.72039	1	0.95223	0.92291
Annotation Cluster 54	Enrichment Score: 1.8875679916682233
Category	Term	Count	%	PValue	Genes	List Total	Pop Hits	Pop Total	Fold Enrichment	Bonferroni	Benjamini	FDR
GOTERM_CC_DIRECT	GO:0043020~NADPH oxidase complex	8	0.40282	0.000642473	DUOX1, NCF1, NCF2, NCF4, RAC2, NOX4, NOX5, DUOX2	1885	18	20795	4.90304	0.387991	0.0175303	0.0166814
GOTERM_CC_DIRECT	GO:0032010~phagolysosome	4	0.20141	0.00645446	NCF1, NCF2, NCF4, PLA2G5	1885	5	20795	8.82546	0.992897	0.109582	0.104275
GOTERM_BP_DIRECT	GO:0042554~superoxide anion generation	8	0.40282	0.00934954	DUOX1, NCF1, NCF2, NCF4, RAC2, NOX4, NOX5, DUOX2	1790	27	19478	3.22417	1	0.174037	0.168678
GOTERM_MF_DIRECT	GO:0016176~superoxide-generating NADPH oxidase activator activity	5	0.251762	0.016201	NCF1, NCF2, NCF4, PDGFB, AGT	1853	11	19253	4.72281	1	0.274327	0.264513
GOTERM_BP_DIRECT	GO:0045730~respiratory burst	5	0.251762	0.0527131	CD52, NCF1, NCF2, NCF4, RAC2	1790	16	19478	3.40049	1	0.517918	0.501971
UP_KW_DISEASE	KW-0161~Chronic granulomatous disease	3	0.151057	0.142766	NCF1, NCF2, NCF4	555	6	4859	4.37748	1	0.800125	0.763082
Annotation Cluster 55	Enrichment Score: 1.880356503731485
Category	Term	Count	%	PValue	Genes	List Total	Pop Hits	Pop Total	Fold Enrichment	Bonferroni	Benjamini	FDR
UP_SEQ_FEATURE	DOMAIN:EF-hand	35	1.76234	0.000494417	WDR49, SPARC, CALML6, HPCA, RASEF, CABP2, EFCAB3, CIB3, PKD2L1, EFCAB8, RASGRP4, RYR3, CALB2, DUOX1, CRACR2A, SPATA21, DMD, S100A14, DUOX2, ACTN3, ACTN1, KCNIP3, TNNC2, HPCAL4, ZZEF1, MYL4, CAPN12, MYL1, SPARCL1, S100A4, EFHC2, PLCH2, PPEF2, MYL9, PVALB	1934	201	20675	1.86149	0.96462	0.0488714	0.0484085
INTERPRO	IPR011992:EF-hand-dom_pair	43	2.16516	0.00137004	WDR49, NECAB1, SPARC, CALML6, HPCA, RASEF, CABP2, EFCAB3, CIB3, CBLC, EFCAB13, EFCAB8, RYR3, CALB2, SPTA1, DUOX1, CRACR2A, SPATA21, CAPNS2, PLCG2, DMD, S100A14, DUOX2, SCN1A, RCVRN, ACTN3, ACTN1, KCNIP3, TNNC2, HPCAL4, ZZEF1, MYL4, CAPN12, MYL1, SPARCL1, S100A4, NOX5, S100A3, EFHC2, PLCH2, PPEF2, MYL9, PVALB	1967	276	20808	1.64811	0.993225	0.0603648	0.0590723
INTERPRO	IPR002048:EF_hand_dom	36	1.81269	0.00404753	WDR49, NECAB1, CALML6, HPCA, RASEF, CABP2, EFCAB3, CIB3, EFCAB8, RASGRP4, RYR3, CALB2, SPTA1, DUOX1, CRACR2A, SPATA21, CAPNS2, DUOX2, RCVRN, ACTN3, ACTN1, KCNIP3, TNNC2, HPCAL4, ZZEF1, MYL4, CAPN12, MYL1, SPARCL1, S100A4, NOX5, EFHC2, PLCH2, PPEF2, MYL9, PVALB	1967	233	20808	1.63445	1	0.135277	0.13238
COG_ONTOLOGY	Signal transduction mechanisms / Cytoskeleton / Cell division and chromosome partitioning / General function prediction only	10	0.503525	0.00774375	SPTA1, RCVRN, KCNIP3, HPCA, CIB3, NOX5, EFCAB13, HPCAL4, PPEF2, MYL9	171	43	2025	2.75398	0.176628	0.0967969	0.0967969
UP_SEQ_FEATURE	DOMAIN:EF-hand 2	29	1.46022	0.0105524	NECAB1, CALML6, HPCA, RASEF, CABP2, EFCAB3, CIB3, EFCAB13, EFCAB8, CALB2, SPTA1, DUOX1, CAPNS2, DUOX2, RCVRN, ACTN3, ACTN1, KCNIP3, TNNC2, HPCAL4, MYL4, MYL1, S100A4, NOX5, S100A3, PLCH2, PPEF2, MYL9, PVALB	1934	190	20675	1.63167	1	0.509305	0.504481
UP_SEQ_FEATURE	DOMAIN:EF-hand 1	28	1.40987	0.0163173	NECAB1, CALML6, HPCA, RASEF, CABP2, EFCAB3, CIB3, EFCAB13, EFCAB8, CALB2, SPTA1, DUOX1, CAPNS2, DUOX2, RCVRN, ACTN3, ACTN1, TNNC2, HPCAL4, MYL4, MYL1, S100A4, NOX5, S100A3, PLCH2, PPEF2, MYL9, PVALB	1934	188	20675	1.59217	1	0.715948	0.709167
UP_SEQ_FEATURE	DOMAIN:EF-hand 3	17	0.855992	0.0250236	RCVRN, CALML6, KCNIP3, HPCA, TNNC2, CIB3, CABP2, EFCAB13, HPCAL4, SPTA1, CALB2, DUOX1, CAPNS2, MYL1, PPEF2, MYL9, DUOX2	1934	101	20675	1.79935	1	0.853962	0.845873
INTERPRO	IPR018247:EF_Hand_1_Ca_BS	26	1.30916	0.0345913	NECAB1, SPARC, CALML6, HPCA, RASEF, CABP2, EFCAB3, CIB3, CALB2, DUOX1, CRACR2A, SPATA21, DUOX2, RCVRN, ACTN1, KCNIP3, TNNC2, HPCAL4, CAPN12, SPARCL1, S100A4, NOX5, PLCH2, PPEF2, MYL9, PVALB	1967	181	20808	1.51957	1	0.711955	0.696712
SMART	SM00054:EFh	24	1.20846	0.0443095	NECAB1, RCVRN, ACTN3, CALML6, KCNIP3, ACTN1, HPCA, RASEF, TNNC2, CABP2, HPCAL4, ZZEF1, CALB2, DUOX1, CRACR2A, SPATA21, MYL1, S100A4, NOX5, PLCH2, PPEF2, MYL9, DUOX2, PVALB	1144	149	10706	1.50739	1	0.527805	0.500437
UP_SEQ_FEATURE	DOMAIN:EF-hand 4	11	0.553877	0.0787512	CALB2, RCVRN, CAPNS2, CALML6, KCNIP3, TNNC2, HPCA, CABP2, NOX5, EFCAB13, HPCAL4	1934	65	20675	1.80912	1	1	0.990675
INTERPRO	IPR028846:Recoverin	4	0.20141	0.187516	RCVRN, KCNIP3, HPCA, HPCAL4	1967	16	20808	2.64464	1	1	0.978858
Annotation Cluster 56	Enrichment Score: 1.8666965601911172
Category	Term	Count	%	PValue	Genes	List Total	Pop Hits	Pop Total	Fold Enrichment	Bonferroni	Benjamini	FDR
GOTERM_MF_DIRECT	GO:0061809~NAD+ nucleosidase activity, cyclic ADP-ribose generating	8	0.40282	0.000394118	TLR1, IL1RL1, IL1R1, IL1RAPL1, CD38, TLR6, TLR4, TLR2	1853	16	19253	5.19509	0.500516	0.0144592	0.0139419
INTERPRO	IPR015621:IL-1_rcpt_fam	4	0.20141	0.0781206	IL1RL1, IL1R1, IL1R2, IL1RAPL1	1967	11	20808	3.84674	1	1	0.978858
GOTERM_MF_DIRECT	GO:0003953~NAD+ nucleosidase activity	4	0.20141	0.0815677	IL1RL1, IL1R1, IL1RAPL1, CD38	1853	11	19253	3.77825	1	0.744252	0.717626
Annotation Cluster 57	Enrichment Score: 1.8058577249251548
Category	Term	Count	%	PValue	Genes	List Total	Pop Hits	Pop Total	Fold Enrichment	Bonferroni	Benjamini	FDR
GOTERM_BP_DIRECT	GO:0046718~symbiont entry into host cell	20	1.00705	0.00382723	CR2, AVPR1B, SRC, ITGA2, F11R, EGFR, ICAM1, VAMP8, DPP4, CLDN6, ACE2, CD4, AXL, ANPEP, AGTR1, AVP, ITGA5, HAVCR1, HSPA1A, EPHA2	1790	107	19478	2.03394	1	0.097703	0.0946947
GOTERM_MF_DIRECT	GO:0001618~virus receptor activity	15	0.755287	0.0239411	CR2, ITGA2, F11R, EGFR, ICAM1, DPP4, CLDN6, ACE2, CD4, AXL, ANPEP, ITGA5, HAVCR1, HSPA1A, EPHA2	1853	82	19253	1.90064	1	0.367181	0.354045
UP_KW_MOLECULAR_FUNCTION	KW-1183~Host cell receptor for virus entry	14	0.704935	0.0417252	CR2, ITGA2, F11R, EGFR, ICAM1, CLDN6, ACE2, CD4, AXL, ANPEP, ITGA5, HAVCR1, HSPA1A, EPHA2	1250	74	11952	1.80895	0.991181	0.159707	0.126614
Annotation Cluster 58	Enrichment Score: 1.786489344560003
Category	Term	Count	%	PValue	Genes	List Total	Pop Hits	Pop Total	Fold Enrichment	Bonferroni	Benjamini	FDR
INTERPRO	IPR000742:EGF-like_dom	43	2.16516	0.000242555	ITGB4, HHIP, NOTCH4, ITGB2, CLEC18C, PROZ, CLEC18B, ADAM21, PLAT, LTBP2, NID1, THBS2, PTGS2, PEAR1, NID2, THBS1, FBLN2, COMP, THBD, ACAN, TPO, ADAM28, STAB1, OTOG, MUC13, SLIT3, HMCN1, OIT3, PAMR1, MUC4, HABP2, IMPG1, CD93, LAMB3, EGF, EPGN, PROC, SELL, MEP1A, TLL2, MASP2, TEK, EGFL8	1967	254	20808	1.79086	0.586763	0.0178362	0.0174543
UP_SEQ_FEATURE	DOMAIN:EGF-like	37	1.86304	0.00091359	ITGB4, HHIP, NOTCH4, ITGB2, CLEC18C, PROZ, CLEC18B, ADAM21, PLAT, LTBP2, ADAM20, NID1, THBS2, C8B, PTGS2, NID2, FBLN2, COMP, THBD, ACAN, TPO, ADAM28, STAB1, OTOG, MUC13, HMCN1, PAMR1, MUC4, IMPG1, CD93, EGF, EPGN, PROC, SELL, MEP1A, TEK, EGFL8	1934	224	20675	1.76581	0.997921	0.0793393	0.0785878
UP_KW_DOMAIN	KW-0245~EGF-like domain	44	2.21551	0.00226117	ITGB4, HHIP, NOTCH4, ITGB2, CLEC18C, PROZ, CLEC18B, ADAM21, PLAT, LTBP2, ADAM20, NID1, THBS2, C8B, PTGS2, PEAR1, NID2, THBS1, FBLN2, COMP, THBD, ACAN, TPO, ADAM28, STAB1, OTOG, MUC13, SLIT3, HMCN1, OIT3, PAMR1, MUC4, HABP2, IMPG1, CD93, EGF, EPGN, PROC, SELL, MEP1A, TLL2, MASP2, TEK, EGFL8	1534	264	14625	1.58898	0.06777	0.00876204	0.00706617
INTERPRO	IPR001881:EGF-like_Ca-bd_dom	24	1.20846	0.00352913	CD93, EGF, NOTCH4, PROZ, LTBP2, NID1, THBS2, NID2, THBS1, FBLN2, COMP, ACAN, THBD, TPO, PROC, STAB1, TLL2, SLIT3, MASP2, HMCN1, OIT3, EGFL8, PAMR1, HABP2	1967	134	20808	1.89466	0.999997	0.119043	0.116494
UP_SEQ_FEATURE	DOMAIN:EGF-like 2	19	0.956697	0.00447202	CD93, HHIP, NOTCH4, PROZ, LTBP2, NID1, THBS2, PEAR1, NID2, THBS1, FBLN2, THBD, PROC, STAB1, MUC13, SLIT3, TEK, MUC4, HABP2	1934	99	20675	2.05167	1	0.236074	0.233838
SMART	SM00179:EGF_CA	24	1.20846	0.014471	CD93, EGF, NOTCH4, PROZ, LTBP2, NID1, THBS2, NID2, THBS1, FBLN2, COMP, ACAN, THBD, TPO, PROC, STAB1, TLL2, SLIT3, MASP2, HMCN1, OIT3, EGFL8, PAMR1, HABP2	1144	134	10706	1.67613	0.99727	0.209312	0.198459
UP_SEQ_FEATURE	DOMAIN:EGF-like 1	21	1.0574	0.0166612	CD93, EGF, HHIP, NOTCH4, PROZ, LTBP2, NID1, THBS2, PEAR1, NID2, THBS1, COMP, THBD, PROC, STAB1, MUC13, SLIT3, TEK, EGFL8, MUC4, HABP2	1934	129	20675	1.74028	1	0.721664	0.714829
SMART	SM00181:EGF	32	1.61128	0.0211405	HHIP, NOTCH4, CLEC18C, PROZ, CLEC18B, LTBP2, NID1, THBS2, PEAR1, NID2, THBS1, FBLN2, COMP, THBD, ACAN, TPO, STAB1, MUC13, SLIT3, HMCN1, OIT3, PAMR1, MUC4, HABP2, CD93, EGF, PROC, SELL, TLL2, MASP2, TEK, EGFL8	1144	200	10706	1.49734	0.999826	0.267559	0.253686
INTERPRO	IPR018097:EGF_Ca-bd_CS	18	0.906344	0.02683	CD93, EGF, NOTCH4, LTBP2, NID1, NID2, FBLN2, COMP, ACAN, THBD, TPO, PROC, TLL2, SLIT3, MASP2, HMCN1, OIT3, EGFL8	1967	109	20808	1.74692	1	0.618619	0.605374
INTERPRO	IPR009030:Growth_fac_rcpt_cys_sf	22	1.10775	0.031879	CD93, EGF, NOTCH4, IGFBP3, INSRR, LTBP2, KRT32, NID1, NID2, FBLN2, EGFR, COMP, THBD, ESM1, ERBB3, MUC13, IGFBP7, SLIT3, HMCN1, IGFBP6, EPHA1, EPHA2	1967	145	20808	1.60502	1	0.679073	0.664533
INTERPRO	IPR049883:NOTCH1_EGF-like	14	0.704935	0.0398317	CD93, EGF, NOTCH4, LTBP2, NID1, NID2, FBLN2, COMP, THBD, TPO, TLL2, MASP2, HMCN1, EGFL8	1967	81	20808	1.82839	1	0.775375	0.758773
INTERPRO	IPR000152:EGF-type_Asp/Asn_hydroxyl_site	17	0.855992	0.043576	CD93, EGF, NOTCH4, PROZ, LTBP2, NID1, NID2, FBLN2, ACAN, THBD, TPO, PROC, TLL2, SLIT3, MASP2, HMCN1, EGFL8	1967	107	20808	1.6807	1	0.775375	0.758773
UP_SEQ_FEATURE	DOMAIN:EGF-like 3; calcium-binding	8	0.40282	0.0596707	COMP, THBD, CD93, LTBP2, HMCN1, NID1, FBLN2, NID2	1934	38	20675	2.25059	1	1	0.990675
INTERPRO	IPR026823:cEGF	6	0.302115	0.14812	THBD, CD93, HMCN1, NID1, FBLN2, NID2	1967	30	20808	2.11571	1	1	0.978858
UP_SEQ_FEATURE	DOMAIN:EGF-like 4	10	0.503525	0.160511	COMP, THBD, EGF, NOTCH4, STAB1, LTBP2, SLIT3, NID1, PEAR1, NID2	1934	66	20675	1.61974	1	1	0.990675
UP_SEQ_FEATURE	DOMAIN:EGF-like 5; calcium-binding	7	0.352467	0.307117	CD93, NOTCH4, LTBP2, HMCN1, NID1, FBLN2, NID2	1934	49	20675	1.52718	1	1	0.990675
Annotation Cluster 59	Enrichment Score: 1.7457296514605836
Category	Term	Count	%	PValue	Genes	List Total	Pop Hits	Pop Total	Fold Enrichment	Bonferroni	Benjamini	FDR
GOTERM_CC_DIRECT	GO:0016529~sarcoplasmic reticulum	13	0.654582	0.00113982	ATP2A3, ITPR1, CLEC18B, ITPR2, THBS1, TRDN, JPH2, PLN, SLN, CASQ2, NOS1, CACNA1S, XDH	1885	49	20795	2.92681	0.5816	0.0248806	0.0236757
GOTERM_CC_DIRECT	GO:0033017~sarcoplasmic reticulum membrane	9	0.453172	0.0216584	PLN, SLN, HRC, ATP2A3, CASQ2, ITPR2, SRL, RYR3, TRDN	1885	39	20795	2.54581	1	0.275783	0.262427
GOTERM_CC_DIRECT	GO:0033018~sarcoplasmic reticulum lumen	4	0.20141	0.0549028	HRC, CASQ2, SRL, TRDN	1885	10	20795	4.41273	1	0.487741	0.46412
UP_KW_CELLULAR_COMPONENT	KW-0703~Sarcoplasmic reticulum	10	0.503525	0.0767406	JPH2, PLN, SLN, HRC, ATP2A3, CASQ2, SRL, THBS1, RYR3, TRDN	1765	54	18049	1.89372	0.987618	0.46897	0.451917
Annotation Cluster 60	Enrichment Score: 1.7145337125389462
Category	Term	Count	%	PValue	Genes	List Total	Pop Hits	Pop Total	Fold Enrichment	Bonferroni	Benjamini	FDR
KEGG_PATHWAY	hsa04934:Cushing syndrome	32	1.61128	0.00176232	CDKN1A, ADCY4, WNT8A, ITPR1, WNT8B, ITPR2, ADCY2, FZD10, EGFR, CACNA1G, CREB3L3, CYP11A1, CACNA1S, PDE8B, WNT2, WNT4, MAPK3, WNT10B, CDKN2B, CDKN2A, WNT3A, WNT7B, WNT9B, WNT9A, AGT, POMC, NR5A1, MRAP, CYP21A2, CRH, AGTR1, AIPL1	998	155	8534	1.76539	0.449093	0.0157847	0.0127025
KEGG_PATHWAY	hsa04927:Cortisol synthesis and secretion	15	0.755287	0.0162483	ADCY4, ITPR1, ITPR2, ADCY2, AGT, CACNA1G, POMC, NR5A1, MRAP, CREB3L3, CYP11A1, CYP21A2, AGTR1, CACNA1S, PDE8B	998	65	8534	1.97333	0.996062	0.0795933	0.0640514
KEGG_PATHWAY	hsa04925:Aldosterone synthesis and secretion	15	0.755287	0.250902	KCNJ5, KCNK9, CALML6, ADCY4, ITPR1, ITPR2, ADCY2, AGT, CACNA1G, POMC, CREB3L3, CYP11A1, CYP21A2, AGTR1, CACNA1S	998	98	8534	1.30884	1	0.580856	0.467435
Annotation Cluster 61	Enrichment Score: 1.7132327596227155
Category	Term	Count	%	PValue	Genes	List Total	Pop Hits	Pop Total	Fold Enrichment	Bonferroni	Benjamini	FDR
GOTERM_BP_DIRECT	GO:0006559~L-phenylalanine catabolic process	5	0.251762	0.00366792	IL4I1, HGD, TAT, PAH, HPD	1790	8	19478	6.80098	1	0.0954395	0.0925009
KEGG_PATHWAY	hsa00360:Phenylalanine metabolism	7	0.352467	0.00711822	AOC3, IL4I1, MAOB, TAT, ALDH3B1, PAH, HPD	998	16	8534	3.74111	0.910594	0.0394419	0.0317403
GOTERM_BP_DIRECT	GO:0006572~tyrosine catabolic process	4	0.20141	0.0125082	IL4I1, HGD, TAT, HPD	1790	6	19478	7.25438	1	0.21089	0.204397
UP_KW_BIOLOGICAL_PROCESS	KW-0585~Phenylalanine catabolism	4	0.20141	0.0142305	HGD, TAT, PAH, HPD	1110	6	11523	6.92072	0.878387	0.0950858	0.0827958
UP_KW_BIOLOGICAL_PROCESS	KW-0828~Tyrosine catabolism	3	0.151057	0.0760127	HGD, TAT, HPD	1110	5	11523	6.22865	0.999991	0.360447	0.313859
KEGG_PATHWAY	hsa00400:Phenylalanine, tyrosine and tryptophan biosynthesis	3	0.151057	0.148768	IL4I1, TAT, PAH	998	6	8534	4.27555	1	0.412161	0.33168
Annotation Cluster 62	Enrichment Score: 1.7107371420796544
Category	Term	Count	%	PValue	Genes	List Total	Pop Hits	Pop Total	Fold Enrichment	Bonferroni	Benjamini	FDR
GOTERM_BP_DIRECT	GO:0007159~leukocyte cell-cell adhesion	12	0.60423	7.94646e-05	NT5E, CALCA, PTPRC, CD40LG, SELL, SYK, ITGA4, ITGB2, ITGA5, F11R, ITGAL, ICAM1	1790	32	19478	4.08059	0.371594	0.00642453	0.00622671
BIOCARTA	h_blymphocytePathway:B Lymphocyte Cell Surface Molecules	8	0.40282	0.00034318	CR2, PTPRC, ITGB2, HLA-DRA, ITGAL, FCGR2B, HLA-DRB1, ICAM1	249	11	1622	4.7375	0.0816009	0.0851086	0.0851086
BIOCARTA	h_thelperPathway:T Helper Cell Surface Molecules	7	0.352467	0.0049455	CD4, PTPRC, ITGB2, CD28, CD247, ITGAL, ICAM1	249	12	1622	3.79987	0.707569	0.493972	0.493972
BIOCARTA	h_lymphocytePathway:Adhesion Molecules on Lymphocyte	6	0.302115	0.00597546	SELL, ITGA4, ITGB2, ITGAL, CD44, ICAM1	249	9	1622	4.3427	0.773805	0.493972	0.493972
BIOCARTA	h_lymPathway:Adhesion and Diapedesis of Lymphocytes	7	0.352467	0.012277	IL1A, SELL, ITGA4, ITGB2, ITGAL, CD34, ICAM1	249	14	1622	3.25703	0.953278	0.696391	0.696391
BIOCARTA	h_monocytePathway:Monocyte and its Surface Molecules	6	0.302115	0.0168482	SELL, ITGA4, ITGB2, ITGAL, CD44, ICAM1	249	11	1622	3.55312	0.985212	0.696391	0.696391
BIOCARTA	h_neutrophilPathway:Neutrophil and Its Surface Molecules	5	0.251762	0.0225071	SELL, ITGB2, ITGAL, CD44, ICAM1	249	8	1622	4.07129	0.996467	0.747681	0.747681
BIOCARTA	h_tcytotoxicPathway:T Cytotoxic Cell Surface Molecules	6	0.302115	0.0253501	PTPRC, ITGB2, CD28, CD247, ITGAL, ICAM1	249	12	1622	3.25703	0.998284	0.747681	0.747681
BIOCARTA	h_LairPathway:Cells and Molecules involved in local acute inflammatory response	6	0.302115	0.10417	C3, IL1A, ITGA4, ITGB2, ITGAL, ICAM1	249	17	1622	2.29908	1	1	1
BIOCARTA	h_ctlPathway:CTL mediated immune response against target cells	5	0.251762	0.153452	ITGB2, GZMB, CD247, ITGAL, ICAM1	249	14	1622	2.32645	1	1	1
BIOCARTA	h_granulocytesPathway:Adhesion and Diapedesis of Granulocytes	5	0.251762	0.185531	IL1A, SELL, ITGB2, ITGAL, ICAM1	249	15	1622	2.17135	1	1	1
GOTERM_BP_DIRECT	GO:0043113~receptor clustering	4	0.20141	0.432045	ITGA4, LRRC7, ITGB2, ITGAL	1790	26	19478	1.67409	1	1	0.969376
GOTERM_BP_DIRECT	GO:0007157~heterophilic cell-cell adhesion via plasma membrane cell adhesion molecules	6	0.302115	0.472644	GRID2, SELL, HMCN1, ITGA5, ITGAL, ICAM1	1790	49	19478	1.33244	1	1	0.969376
Annotation Cluster 63	Enrichment Score: 1.6620931668828176
Category	Term	Count	%	PValue	Genes	List Total	Pop Hits	Pop Total	Fold Enrichment	Bonferroni	Benjamini	FDR
UP_SEQ_FEATURE	MOTIF:OAR	6	0.302115	0.0129012	PRRX1, PRRX2, SHOX, OTP, PITX2, VSX2	1934	16	20675	4.00885	1	0.596011	0.590366
INTERPRO	IPR003654:OAR_dom	6	0.302115	0.0134693	PRRX1, PRRX2, SHOX, OTP, PITX2, VSX2	1967	16	20808	3.96695	1	0.370661	0.362725
UP_SEQ_FEATURE	DOMAIN:OAR	4	0.20141	0.0593947	PRRX2, SHOX, PITX2, VSX2	1934	10	20675	4.27611	1	1	0.990675
Annotation Cluster 64	Enrichment Score: 1.6349064917816372
Category	Term	Count	%	PValue	Genes	List Total	Pop Hits	Pop Total	Fold Enrichment	Bonferroni	Benjamini	FDR
GOTERM_BP_DIRECT	GO:0001963~synaptic transmission, dopaminergic	6	0.302115	0.00296629	RASD2, TH, CRH, DRD1, DRD4, DRD5	1790	12	19478	5.44078	1	0.0826803	0.0801345
GOTERM_BP_DIRECT	GO:0060158~phospholipase C-activating dopamine receptor signaling pathway	5	0.251762	0.00947173	GNA14, GNA15, DRD1, DRD4, DRD5	1790	10	19478	5.44078	1	0.174037	0.168678
GOTERM_MF_DIRECT	GO:0035240~dopamine binding	4	0.20141	0.0231222	TH, DRD1, DRD4, DRD5	1853	7	19253	5.93724	1	0.363215	0.350221
GOTERM_BP_DIRECT	GO:0001975~response to amphetamine	8	0.40282	0.042733	TH, PPP1R1B, FOSB, OXT, DRD1, DBH, DRD4, DRD5	1790	36	19478	2.41813	1	0.464239	0.449945
INTERPRO	IPR000929:Dopamine_rcpt	3	0.151057	0.0735454	DRD1, DRD4, DRD5	1967	5	20808	6.34713	1	0.985022	0.963932
GOTERM_MF_DIRECT	GO:0004952~dopamine neurotransmitter receptor activity	3	0.151057	0.0759576	DRD1, DRD4, DRD5	1853	5	19253	6.23411	1	0.715302	0.689712
Annotation Cluster 65	Enrichment Score: 1.5968426525482744
Category	Term	Count	%	PValue	Genes	List Total	Pop Hits	Pop Total	Fold Enrichment	Bonferroni	Benjamini	FDR
INTERPRO	IPR000532:Glucagon_GIP_secretin_VIP	4	0.20141	0.0135322	ADCYAP1, SCT, GHRH, VIP	1967	6	20808	7.05236	1	0.370661	0.362725
SMART	SM00070:GLUCA	4	0.20141	0.0189429	ADCYAP1, SCT, GHRH, VIP	1144	6	10706	6.23893	0.999567	0.247479	0.234647
INTERPRO	IPR046963:VIP/GHRH-like	3	0.151057	0.0250841	ADCYAP1, GHRH, VIP	1967	3	20808	10.5785	1	0.582048	0.569586
GOTERM_MF_DIRECT	GO:0051428~peptide hormone receptor binding	4	0.20141	0.0637404	GRIA1, ADCYAP1, GHRH, VIP	1853	10	19253	4.15607	1	0.652707	0.629356
Annotation Cluster 66	Enrichment Score: 1.5896931563881542
Category	Term	Count	%	PValue	Genes	List Total	Pop Hits	Pop Total	Fold Enrichment	Bonferroni	Benjamini	FDR
GOTERM_BP_DIRECT	GO:0006640~monoacylglycerol biosynthetic process	5	0.251762	0.00612459	MOGAT3, AWAT2, MOGAT2, PLA2G4A, DGAT2L6	1790	9	19478	6.04531	1	0.133598	0.129485
INTERPRO	IPR007130:DAGAT	4	0.20141	0.0220314	MOGAT3, AWAT2, MOGAT2, DGAT2L6	1967	7	20808	6.04488	1	0.542299	0.530688
GOTERM_MF_DIRECT	GO:0004144~diacylglycerol O-acyltransferase activity	4	0.20141	0.0231222	MOGAT3, AWAT2, MOGAT2, DGAT2L6	1853	7	19253	5.93724	1	0.363215	0.350221
GOTERM_MF_DIRECT	GO:0003846~2-acylglycerol O-acyltransferase activity	3	0.151057	0.140307	MOGAT3, AWAT2, MOGAT2	1853	7	19253	4.45293	1	1	0.964773
Annotation Cluster 67	Enrichment Score: 1.5572754656303482
Category	Term	Count	%	PValue	Genes	List Total	Pop Hits	Pop Total	Fold Enrichment	Bonferroni	Benjamini	FDR
UP_KW_MOLECULAR_FUNCTION	KW-0851~Voltage-gated channel	28	1.40987	0.00133504	KCNE4, KCNC2, CATSPER4, KCNA5, KCNA7, CLCN1, CACNA1G, CACNA1S, CACNG1, CACNG3, SCN1A, TPTE2, KCNF1, KCNJ5, KCNJ10, KCNJ8, KCNIP3, KCNJ13, KCNK15, KCNJ16, KCNK16, CACNA2D4, KCNK17, TMEM37, SCN10A, KCNQ1, SCN4A, KCNK4	1250	141	11952	1.89876	0.137818	0.010585	0.00839168
UP_KW_BIOLOGICAL_PROCESS	KW-0633~Potassium transport	22	1.10775	0.0104127	KCNF1, KCNJ5, KCNJ10, KCNK9, KCNJ8, KCNE3, KCNC2, KCNE4, KCNIP3, KCNJ13, KCNK15, KCNJ16, KCNK16, KCNA5, KCNK17, ATP12A, KCNA7, FXYD4, FXYD2, KCNQ1, FXYD1, KCNK4	1110	128	11523	1.78425	0.785337	0.0756288	0.0658536
GOTERM_BP_DIRECT	GO:0006813~potassium ion transport	16	0.805639	0.0137373	KCNF1, KCNJ5, KCNJ10, KCNK9, KCNJ8, KCNC2, KCNJ13, KCNJ16, KCNK16, KCNA5, KCNK17, KCNMB1, GJA5, FXYD1, CNGA4, KCNK4	1790	88	19478	1.97847	1	0.224964	0.218038
UP_KW_LIGAND	KW-0630~Potassium	25	1.25881	0.0193566	KCNE3, KCNK9, KCNE4, KCNC2, KCNA5, ATP12A, KCNA7, SLC1A6, KCNF1, KCNJ5, KCNJ10, PKLR, KCNJ8, KCNIP3, KCNJ13, KCNK15, KCNJ16, KCNK16, KCNK17, MAT1A, FXYD4, KCNQ1, FXYD2, FXYD1, KCNK4	728	149	6987	1.61032	0.600955	0.129966	0.118905
GOTERM_BP_DIRECT	GO:0071805~potassium ion transmembrane transport	21	1.0574	0.0379749	KCNF1, KCNJ5, LRRC26, MCOLN3, KCNJ10, EDN3, KCNJ8, KCNC2, KCNIP3, KCNK15, KCNJ16, PKD2L1, KCNK16, KCNA5, KCNK17, KCNA7, SLC9C1, FXYD4, KCNMB1, KCNQ1, KCNK4	1790	143	19478	1.59799	1	0.433858	0.420499
GOTERM_CC_DIRECT	GO:0008076~voltage-gated potassium channel complex	13	0.654582	0.0929042	KCNF1, KCNJ5, LRRC26, KCNJ8, KCNE3, KCNC2, KCNE4, KCNIP3, KCNJ16, KCNA5, KCNA7, KCNMB1, KCNQ1	1885	87	20795	1.64843	1	0.663354	0.631228
UP_SEQ_FEATURE	MOTIF:Selectivity filter	10	0.503525	0.160511	KCNJ5, TRPM2, KCNF1, MCOLN3, KCNJ10, KCNJ8, KCNJ13, KCNJ16, KCNA5, KCNA7	1934	66	20675	1.61974	1	1	0.990675
UP_KW_MOLECULAR_FUNCTION	KW-0631~Potassium channel	12	0.60423	0.166331	KCNF1, KCNK9, KCNC2, KCNE4, KCNIP3, KCNQ1, KCNK15, KCNK16, KCNA5, KCNK17, KCNA7, KCNK4	1250	76	11952	1.50973	1	0.473403	0.37531
Annotation Cluster 68	Enrichment Score: 1.5514939367108664
Category	Term	Count	%	PValue	Genes	List Total	Pop Hits	Pop Total	Fold Enrichment	Bonferroni	Benjamini	FDR
KEGG_PATHWAY	hsa04670:Leukocyte transendothelial migration	27	1.35952	0.000719427	ITK, NCF1, NCF2, NCF4, ITGB2, PIK3R2, F11R, ITGAL, ICAM1, CDH5, PLCG2, RAC2, ITGA4, ACTN1, MMP2, MMP9, CLDN6, CLDN5, CLDN10, CLDN4, OCLN, CLDN3, CXCL12, CLDN34, CLDN19, CLDN16, MYL9	998	116	8534	1.99034	0.215928	0.00838505	0.00674773
GOTERM_CC_DIRECT	GO:0070160~tight junction	11	0.553877	0.000805596	CLDN5, CLDN10, CLDN4, GJA1, OCLN, CLDN3, CLDN19, DSG3, CLDN16, F11R, EPHA2	1885	35	20795	3.46715	0.45975	0.0205158	0.0195223
GOTERM_CC_DIRECT	GO:0016327~apicolateral plasma membrane	9	0.453172	0.000874369	CLDN6, THBD, CLDN5, CLDN4, KRT19, OCLN, TMEM114, CLDN3, KRT8	1885	24	20795	4.13694	0.487426	0.0206433	0.0196436
INTERPRO	IPR004031:PMP22/EMP/MP20/Claudin	13	0.654582	0.00110874	EMP1, CLDN6, CLDN10, CLDN5, CLDN4, TMEM114, CLDN3, TMEM235, CLDN19, CACNG1, CLDN16, CACNG3, CACNG5	1967	47	20808	2.92598	0.982427	0.0553306	0.0541459
INTERPRO	IPR006187:Claudin	8	0.40282	0.00694766	CLDN6, CLDN5, CLDN10, CLDN4, CLDN3, CLDN34, CLDN19, CLDN16	1967	25	20808	3.38513	1	0.210919	0.206404
GOTERM_BP_DIRECT	GO:0016338~calcium-independent cell-cell adhesion via plasma membrane cell-adhesion molecules	7	0.352467	0.00964557	CLDN6, CLDN5, CLDN10, CLDN4, CLDN3, CLDN19, CLDN16	1790	21	19478	3.62719	1	0.174037	0.168678
GOTERM_BP_DIRECT	GO:0160184~paracellular transport	4	0.20141	0.0204062	CLDN10, CLDN4, CLDN19, CLDN16	1790	7	19478	6.21804	1	0.285394	0.276607
UP_SEQ_FEATURE	REGION:Interactions with TJP1, TJP2 and TJP3	4	0.20141	0.0214138	CLDN6, CLDN5, CLDN4, CLDN3	1934	7	20675	6.10873	1	0.843053	0.835068
INTERPRO	IPR017974:Claudin_CS	7	0.352467	0.0214418	CLDN6, CLDN5, CLDN10, CLDN4, CLDN3, CLDN19, CLDN16	1967	24	20808	3.08541	1	0.531377	0.52
GOTERM_BP_DIRECT	GO:0035633~maintenance of blood-brain barrier	8	0.40282	0.0322873	CLDN5, CDH5, GJA1, OCLN, CLDN3, DMD, F11R, PTGS2	1790	34	19478	2.56037	1	0.386536	0.374635
GOTERM_BP_DIRECT	GO:0070830~bicellular tight junction assembly	10	0.503525	0.0408926	CLDN6, CLDN5, CDH5, CLDN10, CLDN4, OCLN, CLDN3, CLDN34, CLDN19, CLDN16	1790	51	19478	2.13364	1	0.459727	0.445572
KEGG_PATHWAY	hsa03272:Virion - Hepatitis viruses	11	0.553877	0.0476193	CLDN6, DPP4, CLDN5, CLDN10, CLDN4, OCLN, CLDN3, CLDN34, CLDN19, CLDN16, EGFR	998	48	8534	1.95963	1	0.192713	0.155083
GOTERM_MF_DIRECT	GO:0160187~paracellular tight junction channel activity	3	0.151057	0.106826	CLDN10, CLDN19, CLDN16	1853	6	19253	5.19509	1	0.891566	0.85967
KEGG_PATHWAY	hsa05160:Hepatitis C	22	1.10775	0.307468	CDKN1A, RSAD2, EGF, MX2, MX1, PIK3R2, EGFR, CLDN6, CLDN10, CLDN5, CLDN4, OCLN, CASP8, CLDN3, OAS1, OAS3, CLDN34, IFIT1B, CLDN19, CLDN16, TLR3, MAPK3	998	159	8534	1.18317	1	0.657747	0.529311
KEGG_PATHWAY	hsa05130:Pathogenic Escherichia coli infection	26	1.30916	0.42095	SRC, CASP7, CASP8, TNFSF10, MYH11, NCKAP1L, MAPK3, IL1R1, TUBB8B, FOS, F2, CLDN6, CLDN5, CLDN10, CLDN4, OCLN, CLDN3, LPAR5, MYO1A, MYO5B, CLDN34, CLDN19, HCLS1, CLDN16, TLR4, MYO1F	998	203	8534	1.09522	1	0.827215	0.665688
UP_KW_CELLULAR_COMPONENT	KW-0796~Tight junction	11	0.553877	0.631115	CLDN6, CLDN5, CLDN10, CLDN4, OCLN, CLDN3, CLDN34, CLDN19, DSG3, CLDN16, F11R	1765	109	18049	1.03199	1	1	0.981481
GOTERM_CC_DIRECT	GO:0005923~bicellular tight junction	12	0.60423	0.715386	CLDN6, CLDN5, CDH5, CLDN10, CLDN4, OCLN, CLDN3, CLDN34, CLDN19, DSG3, CLDN16, F11R	1885	138	20795	0.95929	1	1	0.952818
KEGG_PATHWAY	hsa04530:Tight junction	17	0.855992	0.85464	SRC, ACTN1, CD1E, F11R, CLDN6, CLDN10, CLDN5, CLDN4, OCLN, CLDN3, CLDN34, CLDN19, HCLS1, MYH11, CLDN16, MYL9, CFTR	998	170	8534	0.85511	1	1	0.85464
Annotation Cluster 69	Enrichment Score: 1.5505568962831755
Category	Term	Count	%	PValue	Genes	List Total	Pop Hits	Pop Total	Fold Enrichment	Bonferroni	Benjamini	FDR
INTERPRO	IPR050460:Distal-less_Homeobox_TF	5	0.251762	0.00678348	DLX2, DLX3, DLX5, DLX6, NANOG	1967	9	20808	5.87697	1	0.209426	0.204942
INTERPRO	IPR022135:Distal-less_N	3	0.151057	0.0250841	DLX2, DLX3, DLX5	1967	3	20808	10.5785	1	0.582048	0.569586
GOTERM_BP_DIRECT	GO:0048706~embryonic skeletal system development	7	0.352467	0.131062	COL1A1, DLX2, DLX3, DLX5, DMRT2, DLX6, NOG	1790	38	19478	2.0045	1	0.842495	0.816554
Annotation Cluster 70	Enrichment Score: 1.545426212596038
Category	Term	Count	%	PValue	Genes	List Total	Pop Hits	Pop Total	Fold Enrichment	Bonferroni	Benjamini	FDR
GOTERM_BP_DIRECT	GO:0034332~adherens junction organization	9	0.453172	0.00706163	DSP, CDH5, CDH1, SRC, CDH20, CDH15, CDH17, CDH9, CDH19	1790	32	19478	3.06044	1	0.142845	0.138447
INTERPRO	IPR000233:Cadherin_Y-type_LIR	7	0.352467	0.0139839	CDH5, CDH1, CDH20, DSG1, CDH15, CDH9, CDH19	1967	22	20808	3.3659	1	0.377358	0.369278
INTERPRO	IPR027397:Catenin-bd_sf	8	0.40282	0.0161729	CDH5, CDH1, CDH20, DSG1, CDH15, DSG3, CDH9, CDH19	1967	29	20808	2.91822	1	0.417857	0.408911
GOTERM_BP_DIRECT	GO:0044331~cell-cell adhesion mediated by cadherin	8	0.40282	0.0200607	CDH5, CDH1, CDH20, CDH15, BHLHA15, CDH17, CDH9, CDH19	1790	31	19478	2.80815	1	0.285394	0.276607
GOTERM_BP_DIRECT	GO:0007043~cell-cell junction assembly	9	0.453172	0.0200989	CLDN5, CDH5, CDH1, CDH20, DSG1, CDH15, CDH17, CDH9, CDH19	1790	38	19478	2.57721	1	0.285394	0.276607
GOTERM_BP_DIRECT	GO:0016339~calcium-dependent cell-cell adhesion via plasma membrane cell adhesion molecules	10	0.503525	0.0254086	CDH5, SELL, CDH1, CDH20, DSG1, CDH15, PCDHB11, CDH17, CDH9, CDH19	1790	47	19478	2.31523	1	0.329425	0.319282
INTERPRO	IPR039808:Cadherin	7	0.352467	0.0434697	CDH5, CDH1, CDH20, CDH15, CDH17, CDH9, CDH19	1967	28	20808	2.64464	1	0.775375	0.758773
GOTERM_CC_DIRECT	GO:0016342~catenin complex	7	0.352467	0.0645266	CDH5, CDH1, CDH20, CDH15, CDH17, CDH9, CDH19	1885	32	20795	2.41321	1	0.553914	0.527088
GOTERM_MF_DIRECT	GO:0008013~beta-catenin binding	14	0.704935	0.268794	PTPRT, SMAD3, TRPC4, KLF4, CDH9, ESR1, FOXO1, CDH5, GJA1, CDH1, CDH20, CDH15, CDH17, CDH19	1853	111	19253	1.31047	1	1	0.964773
Annotation Cluster 71	Enrichment Score: 1.5054552999334454
Category	Term	Count	%	PValue	Genes	List Total	Pop Hits	Pop Total	Fold Enrichment	Bonferroni	Benjamini	FDR
GOTERM_CC_DIRECT	GO:0045211~postsynaptic membrane	35	1.76234	0.000891661	GRIA1, GABRB1, NRP2, CHRM1, KCNC2, CHRNA6, CHRM5, SLC6A1, CDH9, SLC6A4, GRM2, CHRND, DMD, DRD1, GABRE, GABRQ, GABRA1, GRID2, SLC6A11, HTR3A, TACR1, HTR3B, SHISA9, GRIN2B, SHISA8, GABRG2, GABRG1, GRIN3B, LRRC7, P2RX1, IL1RAPL1, SSPN, ITGA5, SHANK2, SHANK1	1885	214	20795	1.80427	0.494159	0.0206433	0.0196436
[truncated: 2,603 more rows]

## Sheet: Table S7 H9 lgDel Enrichment Cl
Supplementary Table S7: DAVID Functional Annotation Clustering Results, H9-lgDel Candidates
Annotation Cluster 1	Enrichment Score: 23.4133614131637
Category	Term	Count	%	PValue	Genes	List Total	Pop Hits	Pop Total	Fold Enrichment	Bonferroni	Benjamini	FDR
[truncated: 2,940 more rows]

## Sheet: Table S8 CT2 and H9 lgDel glyco
Supplementary Table S8: CT2-lgDel and H9-lgDel Candidate Glycosylation Enzymes
[truncated: 40 more rows]

[truncated: 6 more sheets: Table S9 CT2 smDel Results, Table S10 CT2 smDel Enrichment , Table S11 Dental Pulp Results, Table S12 Dental Pulp Enrichmen, Table S13 H9 smDel Results, Table S14 H9 smDel Enrichment]
